# Supplementary material for: Anionic nanoplastic contaminants promote Parkinson’s disease–associated α-synuclein aggregation
Source: Sci Adv. 2023 Nov 17;9(46):eadi8716. doi: 10.1126/sciadv.adi8716 (PMC10656074; doi:10.1126/sciadv.adi8716)
Supplement: Supplementary file 2 — Data S1 [file sciadv.adi8716_data_s1.zip]

Archive with 1 entries (1 files):
- adi8716_data_S1.xlsx
