# Supplementary material for: Anionic nanoplastic contaminants promote Parkinson’s disease–associated α-synuclein aggregation
Source: Sci Adv. 2023 Nov 17;9(46):eadi8716. doi: 10.1126/sciadv.adi8716 (PMC10656074; doi:10.1126/sciadv.adi8716)
Supplement: Supplementary file 2 — Data S1 [file sciadv.adi8716_data_s1.zip › adi8716_data_S1.xlsx]

## Sheet: Fig 1D
monomer:nanoplastic			1 to 1
Item	Time (s)	Intensity (Cnt/s)	DLS Temp (C)	Radius (nm)	Amplitude	%PD	Mw-R (kDa)	Baseline	SOS	Range1 Radius (M) (0.1-5nm)	Range1 %Intensity (M)	Range1 %Mass (M)	Range2 Radius (M) (5-10000nm)	Range2 %Intensity (M)	Range2 %Mass (M)
Acq 1	340	1997967	25	26.9	0.722	35.8	7467.5	1	12.259	0	0	0	15.18	85.5	95.9
Acq 2	350	2399721	25	27.3	0.746	37.2	7710.3	0.999	20.234	0	0	0	15.35	91.8	96.4
Acq 3	360	2091656	25	26.7	0.73	48.1	7311.2	0.998	18.986	0	0	0	12.93	93	97.8
Acq 4	360	2038918	25	27.2	0.726	34.9	7645.4	0.999	11.73	0	0	0	13.87	97.9	99.4
Acq 5	360	2523308	25	27.2	0.746	36.1	7630.6	1.001	18.458	0	0	0	16.79	97.1	98.8
Acq 6	370	2325706	25	27.1	0.731	41.1	7595.6	0.998	36.151	0	0	0	9.8	21.2	90.9
Acq 7	380	2162819	25	26.9	0.721	47.1	7427.5	0.999	23.36	0	0	0	12.5	83.4	96.7
Acq 8	380	2299557	25	28.6	0.726	37	8571	1	23.189	0	0	0	19.65	90.1	90.1
Acq 9	380	2206602	25	27.8	0.723	41.3	8033.1	0.998	17.539	0	0	0	14.36	96.6	99
Acq 10	390	2265577	25	27.4	0.712	50.5	7796.4	1.001	16.07	0	0	0	17.17	87	87.1
Acq 11	400	2114172	25	28.6	0.727	41.3	8587	0.998	30.546	0	0	0	9.99	97.9	99.6
Acq 12	400	2296429	25	27.5	0.721	36	7829.8	1	12.559	0	0	0	16.44	91.7	96.1
Acq 13	400	2381163	25	29.1	0.723	45.2	8928.4	0.999	13.33	0	0	0	14.22	80.9	94.4
Acq 14	410	2225599	25	29.4	0.72	45.3	9211.9	0.999	22.036	0	0	0	13.22	82.8	96
Acq 15	420	2378283	25	28.5	0.733	44.1	8513.9	0.997	24.734	0	0	0	13.84	84.1	96.2
Acq 16	420	2400160	25	28.1	0.73	52.6	8278	0.996	36.989	0	0	0	8.28	96.5	99.5
Acq 17	420	2280779	25	28	0.728	36.3	8205.8	0.999	26.955	0	0	0	12.75	100	100
Acq 18	430	2325974	25	28.7	0.727	36.9	8708.4	0.998	25.498	0	0	0	10.07	100	100
Acq 19	440	2393808	25	28.2	0.723	45.7	8318.6	0.999	53.378	0	0	0	12.05	95.6	98.9
Acq 20	440	2231169	25	29	0.729	38.9	8914.6	0.998	26.21	0	0	0	15.72	93	96.8
monomer:nanoplastic			10 to 1
Item	Time (s)	Intensity (Cnt/s)	DLS Temp (C)	Radius (nm)	Amplitude	%PD	Mw-R (kDa)	Baseline	SOS	Range1 Radius (M) (0.1-5nm)	Range1 %Intensity (M)	Range1 %Mass (M)	Range2 Radius (M) (5-10000nm)	Range2 %Intensity (M)	Range2 %Mass (M)
Acq 1	200	2045107	25	21.7	0.754	29.2	4495	0.999	12.234	0	0	0	13.68	100	100
Acq 2	210	2022781	25	21.3	0.749	36.6	4329.5	0.998	20.145	0	0	0	11.75	98.5	99.8
Acq 3	210	2105732	25	21.1	0.748	29.5	4247	0.999	13.222	0	0	0	12.75	100	100
Acq 4	220	2148294	25	21	0.751	22.5	4190.6	1	9.559	0	0	0	14	100	100
Acq 5	220	2118139	25	21.2	0.754	30.4	4266.8	0.999	13.95	0	0	0	13.05	100	100
Acq 6	230	1965475	25	21.4	0.746	24.8	4380.2	1	14.723	0	0	0	15.12	91.2	97.8
Acq 7	230	2137337	25	21.2	0.742	29.3	4268	1	10.568	0	0	0	14.73	94.8	98.1
Acq 8	240	1823044	25	21.1	0.743	30.6	4246.6	1.001	13.517	0	0	0	14.23	97.2	95.7
Acq 9	240	2041883	25	21.1	0.736	27.6	4225.1	1	17.279	0	0	0	13.37	100	100
Acq 10	250	1957130	25	21.6	0.744	26.6	4459.2	1	13.694	0	0	0	14.38	100	100
Acq 11	250	2053471	25	21.6	0.75	27.9	4440.1	0.999	10.461	0	0	0	13.69	100	100
Acq 12	260	2050228	25	21.9	0.74	24.3	4585.2	1	14.822	0	0	0	14.9	100	100
Acq 13	260	2107840	25	22.1	0.745	24.7	4695.8	0.999	14.717	0	0	0	12.95	100	100
Acq 14	270	2203236	25	22.4	0.749	26.4	4853.6	0.999	16.568	0	0	0	14.59	100	100
Acq 15	270	1949329	25	21.5	0.741	27.5	4415.4	1	13.489	0	0	0	13.58	100	100
Acq 16	280	2249088	25	22.4	0.754	33.5	4833.5	0.999	16.492	0	0	0	14.06	97.2	99.2
Acq 17	280	2109575	25	21.4	0.735	37.4	4363.7	1.001	12.497	0	0	0	13.53	94	92.4
Acq 18	290	2063293	25	22	0.736	28.6	4638.8	1	9.067	0	0	0	14.67	100	100
Acq 19	290	1854582	25	22.2	0.739	22.8	4744.3	1	11.625	0	0	0	14.94	100	100
Acq 20	300	2116299	25	21.7	0.735	31.9	4491.9	1	9.851	0	0	0	14.07	96.7	99.1
monomer:nanoplastic			100 to 1
	Time (s)	Intensity (Cnt/s)	DLS Temp (C)	Radius (nm)	Amplitude	%PD	Mw-R (kDa)	Baseline	SOS	Range1 Radius (M) (0.1-5nm)	Range1 %Intensity (M)	Range1 %Mass (M)	Range2 Radius (M) (5-10000nm)	Range2 %Intensity (M)	Range2 %Mass (M)
Acq 1	55	2017441	25	20.8	0.753	19	4095.6	0.999	17.06	0	0	0	17.38	100	100
Acq 2	60	2122059	25	20.5	0.745	31.1	3937.1	0.999	18.398	0	0	0	11.48	100	100
Acq 3	65	2095423	25	19.7	0.746	28.4	3587.9	1.001	16.61	0	0	0	14.59	89	95.4
Acq 4	70	1939812	25	19.9	0.755	22.7	3691.4	1.001	10.852	0	0	0	15.28	89.7	96
Acq 5	75	2035007	25	21	0.749	30.2	4164.6	1.001	11.094	0	0	0	14.37	92	98.2
Acq 6	80	2034340	25	20.8	0.744	23.9	4074.9	1	15.403	0	0	0	14.87	98.9	99.8
Acq 7	85	1932573	25	20.4	0.735	27.9	3921.6	1	6.382	0	0	0	13.49	100	100
Acq 8	90	1961670	25	20.4	0.754	20.9	3903.1	0.999	16.82	0	0	0	14.14	100	100
Acq 9	95	1918526	25	20.2	0.757	25.1	3816.3	1	17.296	0	0	0	15.67	95.4	93.8
Acq 10	100	1920738	25	20.5	0.757	19.6	3946.3	1	15.864	0	0	0	17	94.3	96.6
Acq 11	100	2012606	25	20.3	0.756	20.9	3857.2	0.999	20.633	0	0	0	13.8	100	100
Acq 12	110	1984186	25	20.2	0.752	22	3823.6	1	10.199	0	0	0	13.6	100	100
Acq 13	120	2097263	25	20.4	0.758	23.3	3910.6	0.998	15.031	0	0	0	14.31	100	100
Acq 14	120	2007999	25	20.3	0.741	22.2	3877.8	1	9.314	0	0	0	14.58	98.7	97.6
Acq 15	120	2013626	25	20.5	0.748	22.6	3951.4	1.001	14.237	0	0	0	15.08	90.3	97.4
Acq 16	130	2004957	25	20.7	0.725	26.2	4040.7	1.001	9.988	0	0	0	14.47	98	98.7
Acq 17	140	2033978	25	20.7	0.733	26.7	4036.6	1	10.599	0	0	0	13.99	92.9	98.7
Acq 18	140	1970348	25	20.5	0.755	26	3946	1	7.757	0	0	0	13.39	100	100
Acq 19	150	1955776	25	21.3	0.773	15.7	4340.4	0.998	11.127	0	0	0	17.07	100	100
Acq 20	150	1879759	25	20	0.759	23	3722.7	1	13.057	0	0	0	13.87	100	100
monomer:nanoplastic			1000 to 1
Item	Time (s)	Intensity (Cnt/s)	DLS Temp (C)	Radius (nm)	Amplitude	%PD	Mw-R (kDa)	Baseline	SOS	Range1 Radius (M) (0.1-5nm)	Range1 %Intensity (M)	Range1 %Mass (M)	Range2 Radius (M) (5-1e+06nm)	Range2 %Intensity (M)	Range2 %Mass (M)
Acq 1	190	1851168	25	17.1	0.788	23.5	2590.2	1.006	10.616	0	0	0	15.39	98.5	99.3
Acq 2	190	2159061	25	18.2	0.773	23.2	2993.1	1.005	18.079	2.07	1.8	91.5	17.68	98.2	8.5
Acq 3	200	3322144	25	24.2	0.712	Multimodal	5845.9	1.019	38.276	0	0	0	12.26	86.7	97.1
Acq 4	200	1745186	25	31.3	0.74	Multimodal	10633	1.01	86.188	0	0	0	12.16	76.9	95.5
Acq 5	210	1230640	25	23.4	0.814	48.8	5397.1	1.016	34.647	0	0	0	15.57	77.6	98.4
Acq 6	220	1002178	25	18.1	0.836	24.8	2943.8	1.003	13.593	0	0	0	13.46	97.3	80.8
Acq 7	220	898190	25	18.4	0.84	32.2	3064	1.013	44.965	0	0	0	15.67	94.7	90.2
Acq 8	230	1138868	25	20	0.833	50.6	3746.5	1.016	67.388	1.82	1.1	88.8	16.16	89.6	10.4
Acq 9	230	903826	25	18.5	0.845	40.7	3088.1	1.015	28.486	0	0	0	12.74	97.4	99
Acq 10	240	887051	25	16.7	0.856	20.8	2429.6	0.999	14.02	0	0	0	11.34	100	100
Acq 11	240	905581	25	16.3	0.856	19.3	2311.7	1.003	13.271	1.97	1.1	83.9	14.93	98.9	16.1
Acq 12	250	780525	25	16.2	0.861	17.8	2277.1	1.005	17.029	0	0	0	14.94	98.3	99
Acq 13	250	871420	25	16.2	0.857	16.8	2291	1	14.062	0	0	0	5.83	6.7	55.5
Acq 14	260	831146	25	16.7	0.856	13.2	2427	0.999	24.042	0	0	0	14.41	100	100
Acq 15	260	1038122	25	17	0.865	12.9	2563.3	1.003	29.024	0	0	0	15.91	95.1	91.1
Acq 16	270	863180	25	16.7	0.875	28.2	2444.1	1.001	25.566	0	0	0	11.43	97.4	91.5
Acq 17	270	811319	25	17	0.853	12.1	2560.1	0.999	18.647	0	0	0	15.13	100	100
Acq 18	280	835495	25	16.7	0.862	15.5	2432.3	1.002	15.823	0	0	0	14.63	100	100
Acq 19	280	888262	25	17.7	0.844	16.2	2816.2	1.003	30.236	0	0	0	16.23	92.4	91.6
Acq 20	290	955553	25	16.9	0.858	25.4	2501	1.001	26.295	3.11	1.7	69.7	15.25	85.8	28.9
monomer:nanoplastic			10000 to 1
Item	Time (s)	Intensity (Cnt/s)	DLS Temp (C)	Radius (nm)	Amplitude	%PD	Mw-R (kDa)	Baseline	SOS	Range1 Radius (M) (0.1-5nm)	Range1 %Intensity (M)	Range1 %Mass (M)	Range2 Radius (M) (5-1e+06nm)	Range2 %Intensity (M)	Range2 %Mass (M)
Acq 1	520	1571627	25	31.8	0.764	Multimodal	11005.1	1.008	189.236	4.85	88.9	93.2	119.56	4.9	0.3
Acq 2	530	1402178	25	31.8	0.781	Multimodal	10993.6	1.004	180.341	0	0	0	9.09	63.9	93.4
Acq 3	540	1751137	25	35.6	0.741	Multimodal	14320.4	1.01	217.834	1.93	1.2	84	10.95	70.6	14.2
Acq 4	540	2254982	25	40.8	0.704	Multimodal	19751.8	1.011	390.935	1.95	1.2	90.4	16.87	42.1	5
Acq 5	550	1915979	25	53.5	0.687	Multimodal	37312.6	1.017	659.273	3.12	2.2	76.2	17.57	37	6.9
Acq 6	550	2545948	25	44.9	0.707	Multimodal	24712.1	1.021	726.752	3.4	3.9	90.8	21.22	49.5	5.3
Acq 7	560	1029921	25	36.7	0.836	Multimodal	15465.9	1.008	284.752	0	0	0	10.15	63.5	86.3
Acq 8	570	1000576	25	36.2	0.838	Multimodal	14969	1.002	183.028	0	0	0	9.11	60.6	92.1
Acq 9	580	1197472	25	37.3	0.817	Multimodal	15987.4	1.007	279.367	0	0	0	9.1	63.3	88.4
Acq 10	580	969734	25	34.8	0.799	Multimodal	13662.2	1.003	143.584	0	0	0	7.09	63.8	94.6
Acq 11	590	1287346	25	38.7	0.831	Multimodal	17510.2	1.002	277.277	0	0	0	6.27	58.8	94.9
Acq 12	590	1348143	25	35.6	0.813	Multimodal	14368	1.006	168.105	0	0	0	13.22	66.8	81.5
Acq 13	600	1311607	25	36.2	0.804	Multimodal	14930.4	1.002	184.462	0	0	0	7.7	61.5	94.2
Acq 14	600	1119928	25	38.4	0.833	Multimodal	17097.4	1.009	311.419	0	0	0	8.08	63.6	91.1
Acq 15	610	1143780	25	36.9	0.821	Multimodal	15629.1	1.003	187.193	0	0	0	5.35	64.9	96.3
Acq 16	610	1063051	25	37	0.809	Multimodal	15709.3	1.008	198.435	0	0	0	9.01	67.9	92.8
Acq 17	620	1214657	25	40.8	0.821	Multimodal	19782.8	1.01	434.397	0	0	0	6.83	58.5	91.1
Acq 18	620	1119080	25	38.8	0.795	Multimodal	17515.5	1.01	287.12	0	0	0	11.56	64.9	77.3
Acq 19	630	1030731	25	39.6	0.804	Multimodal	18383.5	1.01	271.898	0	0	0	14.35	36.2	84.5
Acq 20	630	1278324	25	38.7	0.796	Multimodal	17419.8	1.008	296.536	0	0	0	9.58	62.9	88.8

## Sheet: Fig 1E
time/concentration	0						0.025						0.25						2.5
0	0.01	0.03	0.01	0.01	0.03	0.02	0.15	0.19	0.16	0.23	0.22	0.25	0.21	0.23	0.21	0.29	0.28	0.37	0.04	0.15	0.02	0.08	0.18	0.11
0.5	0.01	0.03	0.01	0.01	0.02	0.02	0.12	0.14	0.15	0.18	0.17	0.21	0.18	0.2	0.2	0.25	0.27	0.33	0.03	0.1	-0.02	0.07	0.15	0.06
1	0.01	0.02	0.01	0.01	0.02	0.02	0.12	0.16	0.12	0.18	0.18	0.19	0.18	0.2	0.18	0.26	0.25	0.33	0.04	0.1	0.01	0.06	0.16	0.05
1.5	0.01	0.02	0.01	0.01	0.02	0.02	0.11	0.15	0.13	0.17	0.16	0.17	0.16	0.18	0.15	0.23	0.24	0.31	0.02	0.1	-0.01	0.05	0.14	0.04
2	0.01	0.02	0.01	0.01	0.02	0.02	0.09	0.13	0.11	0.16	0.15	0.18	0.11	0.14	0.15	0.22	0.23	0.28	-0.01	0.06	-0.03	0.01	0.11	-0.01
2.5	0.01	0.02	0.01	0.01	0.02	0.02	0.08	0.12	0.1	0.18	0.15	0.18	0.11	0.11	0.14	0.19	0.2	0.27	-0.02	0.03	-0.05	0.02	0.12	-0.05
3	0.01	0.02	0.01	0.01	0.02	0.01	0.09	0.1	0.11	0.15	0.13	0.15	0.09	0.1	0.1	0.18	0.18	0.22	-0.04	0	-0.08	-0.04	0.07	-0.07
3.5	0	0.02	0.01	0.01	0.02	0.02	0.07	0.11	0.09	0.15	0.15	0.16	0.11	0.11	0.1	0.2	0.19	0.25	-0.06	0.03	-0.08	-0.02	0.09	-0.02
4	0.01	0.02	0.01	0.01	0.02	0.02	0.09	0.12	0.11	0.15	0.13	0.17	0.11	0.13	0.12	0.19	0.18	0.26	-0.01	0.05	-0.07	0	0.11	-0.03
4.5	0.01	0.02	0.01	0.01	0.01	0.01	0.05	0.09	0.1	0.13	0.14	0.16	0.1	0.09	0.11	0.17	0.18	0.25	-0.05	0	-0.07	0.01	0.13	-0.04
5	0.01	0.02	0.01	0.01	0.01	0.01	0.06	0.1	0.09	0.12	0.13	0.15	0.1	0.11	0.09	0.18	0.2	0.25	-0.05	0.03	-0.07	-0.04	0.07	-0.02
5.5	0.01	0.02	0.01	0.01	0.02	0.02	0.06	0.1	0.09	0.14	0.13	0.17	0.11	0.11	0.11	0.17	0.18	0.21	-0.01	0.04	-0.1	-0.03	0.1	-0.03
6	0.01	0.02	0.01	0	0.01	0.02	0.06	0.09	0.09	0.14	0.13	0.16	0.09	0.1	0.12	0.16	0.18	0.26	-0.04	0.02	-0.06	0	0.09	0.02
6.5	0.01	0.02	0.01	0.01	0.02	0.01	0.07	0.11	0.1	0.14	0.12	0.15	0.1	0.13	0.13	0.16	0.19	0.26	-0.01	0.05	-0.05	0.02	0.1	0
7	0.01	0.01	0.01	0.01	0.02	0.02	0.05	0.1	0.09	0.14	0.13	0.16	0.1	0.12	0.14	0.17	0.18	0.27	-0.03	0.06	-0.05	-0.01	0.12	-0.02
7.5	0.01	0.02	0.01	0.01	0.02	0	0.07	0.1	0.1	0.16	0.14	0.16	0.13	0.12	0.1	0.18	0.16	0.25	-0.01	0.03	-0.03	0.02	0.1	-0.02
8	0.01	0.02	0.01	0	0.02	0	0.07	0.1	0.1	0.13	0.13	0.16	0.12	0.13	0.11	0.17	0.19	0.24	-0.02	0.04	-0.03	0.01	0.12	-0.02
8.5	0.01	0.02	0.01	0	0.02	0	0.06	0.11	0.1	0.15	0.14	0.16	0.12	0.14	0.11	0.17	0.19	0.26	-0.04	0.05	-0.06	-0.01	0.12	0.01
9	0.01	0.01	0.01	0.01	0.02	0	0.06	0.08	0.09	0.13	0.12	0.16	0.1	0.11	0.13	0.19	0.2	0.27	-0.03	0.05	-0.02	0.01	0.11	0.01
9.5	0	0.02	0.01	0.01	0.02	0	0.08	0.12	0.08	0.15	0.14	0.15	0.11	0.13	0.11	0.18	0.22	0.27	0	0.06	-0.01	0.02	0.14	0.01
10	0.01	0.02	0.01	0	0.02	0	0.06	0.1	0.11	0.15	0.14	0.16	0.11	0.13	0.13	0.19	0.22	0.25	0.03	0.06	-0.03	0.02	0.11	-0.01
10.5	0.01	0.02	0.01	0.01	0.02	0	0.07	0.11	0.11	0.15	0.14	0.17	0.11	0.12	0.13	0.19	0.23	0.28	0.02	0.06	-0.08	0.02	0.08	0.01
11	0.01	0.01	0	0.01	0.02	0	0.06	0.11	0.09	0.14	0.13	0.17	0.12	0.12	0.12	0.2	0.18	0.27	0	0.06	-0.01	0.03	0.1	-0.01
11.5	0.01	0.02	0.01	0	0.02	0	0.08	0.11	0.08	0.14	0.14	0.15	0.11	0.11	0.11	0.19	0.22	0.27	0.02	0.09	0.01	0.01	0.14	-0.01
12	0.01	0.02	0.01	0.01	0.02	0	0.08	0.12	0.1	0.16	0.13	0.16	0.11	0.12	0.12	0.22	0.19	0.27	0.02	0.08	-0.01	0.02	0.13	0.03
12.5	0	0.02	0.01	0	0.02	0.01	0.09	0.11	0.09	0.16	0.14	0.16	0.11	0.13	0.12	0.2	0.2	0.27	0.05	0.07	-0.01	0.05	0.13	0
13	0.01	0.02	0.01	0.01	0.02	0.01	0.09	0.11	0.11	0.15	0.14	0.17	0.11	0.13	0.15	0.21	0.21	0.28	0.02	0.05	0	0.02	0.15	0.02
13.5	0	0.02	0.01	0.01	0.02	0	0.07	0.1	0.11	0.14	0.12	0.17	0.11	0.13	0.11	0.2	0.2	0.27	0.05	0.09	-0.01	0	0.11	0.02
14	0.01	0.02	0.01	0.01	0.01	0	0.07	0.11	0.1	0.13	0.13	0.18	0.13	0.14	0.12	0.18	0.19	0.27	0.01	0.08	0.02	0.07	0.16	0.05
14.5	0	0.02	0	0.01	0.02	0.01	0.07	0.11	0.09	0.16	0.12	0.17	0.14	0.16	0.14	0.21	0.2	0.26	0.03	0.07	0	0.02	0.16	0
15	0.01	0.02	0	0.01	0.02	0.01	0.08	0.12	0.08	0.14	0.13	0.16	0.11	0.13	0.13	0.23	0.2	0.25	0.03	0.08	-0.04	0.06	0.14	0.02
15.5	0.01	0.02	0.01	0.01	0.02	0.01	0.08	0.11	0.09	0.15	0.14	0.15	0.11	0.14	0.12	0.19	0.18	0.26	0.01	0.07	-0.02	0.06	0.12	0.02
16	0.01	0.02	0.01	0.01	0.02	0.01	0.07	0.1	0.09	0.14	0.13	0.15	0.11	0.12	0.12	0.21	0.21	0.27	0.02	0.11	-0.02	0.06	0.16	0.01
16.5	0.01	0.02	0.01	0.01	0.02	0	0.06	0.1	0.09	0.13	0.12	0.14	0.11	0.12	0.11	0.2	0.2	0.25	0.04	0.09	-0.01	0.03	0.13	0.03
17	0.01	0.02	0.01	0.01	0.02	0	0.07	0.1	0.08	0.13	0.13	0.17	0.11	0.12	0.12	0.18	0.23	0.27	0.05	0.09	0.01	0.04	0.16	0
17.5	0.01	0.01	0.01	0.01	0.02	0	0.07	0.09	0.1	0.15	0.13	0.16	0.12	0.13	0.13	0.2	0.2	0.24	0.02	0.11	0.03	0.02	0.14	0.02
18	0.01	0.02	0.01	0	0.02	0.01	0.08	0.1	0.08	0.13	0.14	0.16	0.11	0.12	0.11	0.19	0.18	0.27	0.05	0.1	0.02	0.04	0.11	0.01
18.5	0.01	0.02	0.01	0.01	0.01	0.01	0.08	0.11	0.09	0.12	0.13	0.16	0.13	0.16	0.14	0.2	0.2	0.29	0.06	0.1	0.01	0.03	0.17	0.03
19	0.01	0.01	0.01	0	0.02	0.01	0.07	0.11	0.1	0.13	0.13	0.16	0.12	0.13	0.12	0.22	0.2	0.27	0.04	0.09	-0.01	0.07	0.16	0.03
19.5	0.01	0.02	0.01	0.01	0.02	0	0.07	0.09	0.11	0.13	0.12	0.15	0.13	0.14	0.11	0.2	0.2	0.26	0.01	0.1	0.02	0.04	0.15	0.03
20	0.01	0.01	0	0.01	0.02	0	0.08	0.11	0.1	0.12	0.13	0.17	0.14	0.13	0.12	0.21	0.19	0.28	0.05	0.09	-0.03	0.02	0.18	0.06
20.5	0	0.02	0.01	0.01	0.01	0.01	0.09	0.1	0.1	0.14	0.14	0.17	0.15	0.14	0.17	0.19	0.2	0.28	0.08	0.12	0.01	0.06	0.17	0.05
21	0.01	0.02	0.01	0.01	0.02	0.01	0.09	0.11	0.1	0.16	0.15	0.19	0.13	0.15	0.15	0.22	0.21	0.31	0.09	0.16	0.06	0.07	0.17	0.07
21.5	0.01	0.01	0.01	0.01	0.02	0	0.09	0.12	0.09	0.16	0.16	0.2	0.14	0.17	0.16	0.24	0.2	0.31	0.07	0.15	0.01	0.03	0.18	0.07
22	0.01	0.02	0.01	0.01	0.02	0.01	0.08	0.11	0.11	0.14	0.13	0.19	0.17	0.15	0.14	0.22	0.23	0.28	0.08	0.14	0.03	0.09	0.19	0.06
22.5	0.01	0.02	0.01	0.01	0.02	0	0.09	0.11	0.11	0.17	0.14	0.19	0.15	0.17	0.15	0.24	0.23	0.29	0.09	0.11	0.02	0.09	0.19	0.02
23	0	0.02	0.01	0	0.02	0.01	0.08	0.1	0.1	0.15	0.15	0.17	0.13	0.14	0.13	0.21	0.21	0.28	0.07	0.08	0.03	0.05	0.16	0.03
23.5	0.01	0.02	0.01	0.01	0.02	0.01	0.08	0.12	0.1	0.17	0.14	0.17	0.13	0.14	0.15	0.21	0.23	0.28	0.07	0.1	0.05	0.05	0.17	0.07
24	0.01	0.01	0.01	0.01	0.02	0.01	0.08	0.12	0.09	0.16	0.13	0.17	0.14	0.15	0.15	0.19	0.23	0.29	0.1	0.13	0.01	0.06	0.15	0.09
24.5	0	0.02	0	0.01	0.02	0	0.09	0.11	0.1	0.17	0.14	0.19	0.15	0.16	0.16	0.23	0.22	0.29	0.07	0.14	0.04	0.07	0.2	0.06
25	0.01	0.02	0	0.01	0.02	0	0.09	0.1	0.1	0.16	0.14	0.19	0.14	0.13	0.15	0.23	0.22	0.28	0.06	0.11	0.04	0.08	0.18	0.02
25.5	0.01	0.02	0.01	0.01	0.02	0.01	0.09	0.12	0.1	0.16	0.15	0.18	0.13	0.13	0.14	0.22	0.21	0.29	0.07	0.11	0	0.07	0.16	0.06
26	0.01	0.02	0.01	0.01	0.02	0	0.07	0.1	0.11	0.16	0.13	0.18	0.15	0.15	0.12	0.24	0.25	0.28	0.07	0.13	0.06	0.07	0.14	0.06
26.5	0.01	0.02	0.01	0.01	0.02	0	0.07	0.11	0.11	0.16	0.15	0.18	0.13	0.14	0.16	0.25	0.24	0.27	0.06	0.14	0.03	0.06	0.19	0.1
27	0.01	0.02	0.01	0.01	0.02	0.01	0.08	0.11	0.1	0.16	0.15	0.19	0.11	0.15	0.14	0.24	0.26	0.29	0.07	0.11	0.05	0.08	0.2	0.04
27.5	0	0.01	0.01	0	0.02	0.01	0.07	0.1	0.1	0.15	0.14	0.16	0.12	0.11	0.16	0.25	0.25	0.3	0.06	0.13	0.03	0.06	0.17	0.05
28	0.01	0.02	0.01	0.01	0.01	0.01	0.09	0.1	0.1	0.16	0.12	0.18	0.13	0.13	0.14	0.24	0.25	0.29	0.04	0.09	0.01	0.08	0.16	0.03
28.5	0.01	0.02	0.01	0.01	0.02	0.01	0.08	0.11	0.1	0.17	0.15	0.19	0.14	0.17	0.12	0.24	0.26	0.29	0.06	0.11	0.04	0.09	0.18	0.06
29	0.01	0.01	0	0	0.02	0.01	0.09	0.09	0.08	0.17	0.15	0.18	0.14	0.15	0.14	0.25	0.26	0.29	0.1	0.11	0.03	0.1	0.19	0.08
29.5	0.01	0.01	0.01	0.01	0.02	0	0.08	0.1	0.1	0.16	0.13	0.18	0.12	0.14	0.13	0.24	0.23	0.28	0.07	0.11	0.02	0.07	0.2	0.06
30	0.01	0.01	0.01	0	0.02	0.01	0.07	0.11	0.1	0.17	0.15	0.17	0.11	0.15	0.13	0.22	0.25	0.29	0.08	0.08	0.03	0.05	0.18	0.08
30.5	0.01	0.01	0.01	0.01	0.02	0	0.08	0.11	0.09	0.15	0.13	0.17	0.11	0.15	0.13	0.21	0.22	0.28	0.02	0.1	-0.02	0.06	0.14	0.05
31	0.01	0.02	0.01	0.01	0.02	0	0.07	0.1	0.1	0.15	0.15	0.17	0.14	0.13	0.13	0.22	0.22	0.23	0.04	0.09	-0.01	0.04	0.15	0.03
31.5	0.01	0.01	0	0.01	0.02	0.01	0.08	0.12	0.1	0.15	0.14	0.17	0.14	0.15	0.12	0.24	0.21	0.27	0.02	0.08	-0.01	0.06	0.13	0.03
32	0.01	0.02	0.01	0.01	0.02	0.01	0.06	0.1	0.1	0.15	0.14	0.17	0.13	0.13	0.12	0.21	0.22	0.27	0.04	0.09	-0.01	0.06	0.15	0.05
32.5	0.01	0.02	0.01	0	0.02	0.01	0.07	0.1	0.1	0.17	0.13	0.19	0.12	0.13	0.16	0.23	0.25	0.27	0.01	0.09	0.01	0.03	0.19	0.02
33	0.01	0.02	0.01	0	0.01	0.01	0.07	0.09	0.09	0.14	0.14	0.18	0.11	0.12	0.13	0.21	0.23	0.29	0.06	0.09	-0.01	0.04	0.14	0.03
33.5	0.01	0.01	0.01	0.01	0.01	0	0.06	0.1	0.11	0.15	0.13	0.15	0.11	0.12	0.15	0.24	0.22	0.27	0.02	0.1	-0.02	0.04	0.18	0.03
34	0	0.01	0.01	0.01	0.02	0	0.07	0.1	0.11	0.16	0.12	0.17	0.11	0.13	0.13	0.24	0.21	0.28	0.03	0.08	0.01	0.02	0.13	-0.01
34.5	0.01	0.02	0.01	0.01	0.02	0.01	0.08	0.09	0.11	0.14	0.13	0.18	0.1	0.12	0.14	0.22	0.23	0.27	0.05	0.07	-0.03	0.01	0.15	0.05
35	0.01	0.01	0.01	0.01	0.02	0.01	0.08	0.09	0.1	0.14	0.12	0.17	0.12	0.11	0.13	0.23	0.23	0.28	0.02	0.08	0.01	0.06	0.13	0.02
35.5	0.01	0.02	0.01	0.01	0.02	0	0.07	0.1	0.09	0.14	0.12	0.18	0.11	0.14	0.13	0.24	0.24	0.28	0.03	0.08	-0.05	0.03	0.1	-0.02
36	0.01	0.02	0.01	0	0.02	0.01	0.07	0.12	0.1	0.14	0.12	0.16	0.1	0.14	0.13	0.2	0.21	0.26	0.02	0.09	-0.01	0.06	0.13	0.01
36.5	0.01	0.02	0.01	0.01	0.01	0	0.08	0.11	0.1	0.15	0.13	0.16	0.08	0.11	0.14	0.23	0.2	0.26	0.03	0.07	-0.02	0.03	0.1	-0.02
37	0.01	0.02	0.01	0	0.02	0.01	0.07	0.11	0.08	0.15	0.14	0.16	0.1	0.11	0.12	0.21	0.2	0.25	0.02	0.05	-0.01	0.02	0.09	0
37.5	0	0.01	0.01	0.01	0.02	0.01	0.06	0.11	0.1	0.15	0.11	0.16	0.09	0.09	0.13	0.21	0.21	0.24	-0.01	0.05	-0.04	0.01	0.13	-0.01
38	0.01	0.02	0	0	0.02	0	0.07	0.1	0.11	0.13	0.12	0.17	0.1	0.11	0.14	0.21	0.2	0.27	0.01	0.06	-0.04	-0.02	0.08	0
38.5	0.01	0.01	0	0	0.01	0.01	0.07	0.1	0.08	0.14	0.13	0.17	0.09	0.11	0.12	0.21	0.19	0.25	-0.02	0.05	-0.01	0.01	0.1	-0.04
39	0.01	0.02	0.01	0.01	0.02	0.01	0.07	0.1	0.09	0.14	0.13	0.18	0.1	0.1	0.11	0.21	0.2	0.23	0	0.03	-0.05	-0.01	0.1	-0.02
39.5	0	0.01	0.01	0.01	0.02	0.01	0.08	0.08	0.1	0.15	0.11	0.16	0.09	0.09	0.13	0.19	0.19	0.25	-0.01	0.03	-0.04	-0.03	0.09	-0.04
40	0.01	0.02	0.01	0.01	0.02	0	0.08	0.1	0.11	0.14	0.11	0.17	0.08	0.09	0.12	0.22	0.21	0.24	-0.01	0.02	-0.06	-0.01	0.12	-0.05
40.5	0.01	0.01	0.01	0	0.02	0	0.07	0.1	0.08	0.12	0.11	0.16	0.06	0.09	0.1	0.2	0.19	0.23	-0.01	0.04	-0.08	-0.01	0.04	-0.04
41	0	0.01	0.01	0.01	0.01	0.01	0.06	0.1	0.07	0.13	0.1	0.15	0.07	0.08	0.09	0.16	0.2	0.24	-0.07	0.01	-0.08	-0.06	0.05	-0.06
41.5	0.01	0.02	0.01	0.01	0.02	0.01	0.07	0.1	0.09	0.12	0.12	0.15	0.06	0.09	0.09	0.17	0.22	0.21	-0.06	0.01	-0.1	-0.08	0.05	-0.07
42	0.01	0.02	0.01	0.01	0.02	0	0.05	0.1	0.07	0.14	0.09	0.16	0.06	0.11	0.08	0.15	0.16	0.2	-0.06	0.01	-0.1	-0.03	0.05	-0.05
42.5	0.01	0.02	0.01	0.01	0.02	0	0.06	0.09	0.08	0.12	0.11	0.14	0.08	0.12	0.1	0.18	0.18	0.24	-0.04	-0.01	-0.1	-0.05	0.04	-0.05
43	0	0.01	0.01	0.01	0.02	0.01	0.06	0.1	0.07	0.12	0.1	0.15	0.06	0.1	0.08	0.18	0.18	0.21	-0.06	-0.03	-0.11	-0.06	0.05	-0.05
43.5	0.01	0.02	0.01	0.01	0.02	0.01	0.07	0.09	0.06	0.12	0.11	0.16	0.06	0.09	0.09	0.18	0.17	0.23	-0.05	-0.01	-0.09	-0.09	0.04	-0.1
44	0.01	0.01	0	0.01	0.02	0.01	0.06	0.09	0.08	0.14	0.12	0.14	0.06	0.08	0.1	0.19	0.18	0.22	-0.03	0.02	-0.1	-0.06	0.06	-0.08
44.5	0.01	0.01	0.01	0.01	0.02	0	0.07	0.09	0.07	0.11	0.11	0.15	0.04	0.12	0.12	0.19	0.17	0.23	-0.04	-0.03	-0.08	-0.04	0.03	-0.07
45	0.01	0.02	0.01	0.01	0.02	0.01	0.06	0.09	0.1	0.14	0.11	0.16	0.08	0.11	0.11	0.18	0.2	0.24	-0.04	0.02	-0.1	-0.04	0.09	-0.06
45.5	0.01	0.01	0.01	0.01	0.02	0.01	0.07	0.11	0.07	0.13	0.1	0.16	0.08	0.11	0.12	0.17	0.19	0.24	-0.04	0.01	-0.04	-0.03	0.04	-0.07
46	0.01	0.02	0.01	0.01	0.02	0	0.09	0.09	0.08	0.15	0.13	0.16	0.09	0.13	0.11	0.18	0.2	0.26	-0.03	0.05	-0.05	-0.03	0.05	-0.03
46.5	0.01	0.02	0.01	0.01	0.02	0	0.07	0.09	0.09	0.13	0.11	0.16	0.09	0.12	0.12	0.19	0.21	0.24	-0.03	0	-0.05	-0.03	0.07	-0.04
47	0.01	0.01	0.01	0.01	0.02	0	0.07	0.1	0.09	0.15	0.11	0.17	0.11	0.13	0.1	0.18	0.19	0.26	0	0.02	-0.07	-0.04	0.07	-0.04
47.5	0.01	0.02	0.01	0.01	0.02	0.01	0.07	0.09	0.1	0.15	0.11	0.16	0.1	0.12	0.12	0.21	0.2	0.24	0	0.05	-0.07	0.03	0.1	-0.02
48	0.01	0.02	0.01	0.01	0.01	0	0.08	0.11	0.08	0.15	0.13	0.17	0.07	0.12	0.13	0.19	0.23	0.26	0.01	0.05	-0.03	0	0.09	0
48.5	0.01	0.02	0.01	0	0.02	0.01	0.08	0.12	0.1	0.15	0.11	0.17	0.12	0.17	0.13	0.22	0.21	0.26	0.02	0.06	-0.02	0	0.11	-0.01
49	0	0.02	0.01	0	0.02	0	0.09	0.12	0.12	0.16	0.14	0.18	0.11	0.16	0.15	0.24	0.24	0.29	0.05	0.1	0.04	0.07	0.14	0.04
49.5	0.01	0.02	0.01	0.01	0.02	0	0.12	0.16	0.12	0.18	0.15	0.19	0.16	0.21	0.18	0.24	0.27	0.29	0.09	0.11	0.09	0.07	0.26	0.16
50	0	0.01	0.01	0.01	0.02	0.01	0.1	0.13	0.13	0.18	0.14	0.2	0.15	0.2	0.2	0.27	0.28	0.3	0.09	0.14	0.06	0.13	0.32	0.16
50.5	0	0.02	0.01	0.01	0.02	0.01	0.1	0.12	0.12	0.17	0.15	0.19	0.15	0.18	0.19	0.25	0.25	0.3	0.09	0.16	0.04	0.1	0.28	0.16
51	0.01	0.01	0.01	0	0.02	0	0.1	0.14	0.11	0.16	0.15	0.19	0.14	0.17	0.18	0.27	0.27	0.3	0.05	0.11	0.02	0.13	0.27	0.14
51.5	0.01	0.02	0.01	0	0.02	0.01	0.1	0.11	0.1	0.17	0.14	0.18	0.12	0.17	0.14	0.23	0.23	0.29	0.03	0.05	0.01	0.04	0.23	0.1
52	0.01	0.02	0.01	0	0.02	0.01	0.08	0.12	0.09	0.15	0.13	0.17	0.1	0.15	0.12	0.2	0.24	0.27	0.02	0.05	0	0.03	0.22	0.05
52.5	0	0.02	0.01	0.01	0.02	0.01	0.1	0.1	0.1	0.14	0.13	0.18	0.11	0.14	0.13	0.2	0.2	0.25	0.01	0.05	-0.04	-0.02	0.17	0.04
53	0	0.02	0.01	0.01	0.02	0	0.07	0.09	0.1	0.15	0.12	0.14	0.09	0.14	0.13	0.2	0.2	0.23	0.01	0.01	-0.05	-0.03	0.16	0.01
53.5	0.01	0.01	0.01	0.01	0.02	0.01	0.08	0.1	0.09	0.12	0.11	0.16	0.07	0.12	0.12	0.19	0.2	0.24	-0.04	0.04	-0.08	-0.06	0.15	0
54	0	0.01	0	0.01	0.02	0	0.06	0.09	0.08	0.14	0.1	0.16	0.08	0.12	0.1	0.19	0.2	0.22	-0.05	0	-0.08	-0.02	0.13	0
54.5	0.01	0.01	0.01	0.01	0.02	0	0.08	0.08	0.07	0.13	0.13	0.15	0.05	0.11	0.11	0.21	0.2	0.22	-0.05	0.02	-0.1	-0.06	0.12	0.01
55	0	0.02	0	0.01	0.02	0.01	0.07	0.1	0.09	0.13	0.12	0.15	0.08	0.13	0.13	0.2	0.18	0.24	-0.04	0.02	-0.12	-0.08	0.11	-0.01
55.5	0	0.02	0.01	0.01	0.02	0	0.07	0.08	0.07	0.14	0.1	0.16	0.07	0.13	0.08	0.16	0.17	0.21	-0.08	-0.01	-0.11	-0.06	0.13	-0.01
56	0.01	0.02	0	0.01	0.02	0	0.05	0.09	0.07	0.13	0.1	0.14	0.06	0.1	0.1	0.18	0.16	0.24	-0.07	-0.03	-0.12	-0.07	0.09	-0.03
56.5	0.01	0.02	0.01	0.01	0.02	0.01	0.08	0.09	0.08	0.13	0.12	0.16	0.06	0.1	0.09	0.19	0.19	0.23	-0.06	-0.03	-0.09	-0.05	0.12	-0.01
57	0.01	0.02	0	0.01	0.02	0.01	0.07	0.08	0.09	0.13	0.1	0.15	0.06	0.11	0.1	0.17	0.15	0.2	-0.06	0.01	-0.09	-0.05	0.14	-0.02
57.5	0.01	0.02	0.01	0	0.02	0.01	0.05	0.09	0.07	0.13	0.11	0.15	0.07	0.11	0.08	0.16	0.17	0.21	-0.08	-0.04	-0.11	-0.1	0.12	-0.03
58	0.01	0.02	0.01	0	0.02	0.01	0.06	0.09	0.08	0.14	0.11	0.14	0.07	0.12	0.1	0.17	0.19	0.22	-0.07	-0.02	-0.13	-0.06	0.11	-0.04
58.5	0.01	0.02	0.01	0.01	0.02	0.01	0.05	0.1	0.07	0.12	0.11	0.14	0.05	0.11	0.08	0.19	0.14	0.22	-0.09	-0.02	-0.12	-0.09	0.09	-0.05
59	0	0.02	0.01	0.01	0.02	0.01	0.04	0.08	0.07	0.13	0.11	0.14	0.06	0.11	0.08	0.18	0.17	0.21	-0.1	-0.07	-0.12	-0.09	0.1	-0.04
59.5	0.01	0.01	0.01	0.01	0.02	0.01	0.06	0.09	0.07	0.1	0.1	0.16	0.03	0.09	0.1	0.17	0.16	0.2	-0.1	-0.06	-0.13	-0.11	0.09	-0.04
60	0.01	0.01	0	0	0.02	0.01	0.05	0.09	0.07	0.12	0.09	0.14	0.04	0.08	0.07	0.19	0.16	0.2	-0.11	-0.05	-0.14	-0.12	0.09	-0.04
60.5	0.01	0.01	0	0.01	0.02	0.01	0.05	0.08	0.08	0.13	0.1	0.12	0.04	0.1	0.08	0.16	0.18	0.18	-0.09	-0.03	-0.16	-0.07	0.05	-0.04
61	0.01	0.01	0.01	0	0.02	0.01	0.04	0.08	0.07	0.1	0.1	0.14	0.02	0.09	0.08	0.15	0.16	0.2	-0.13	-0.05	-0.15	-0.1	0.09	-0.05
61.5	0.01	0.02	0.01	0.01	0.02	0.01	0.05	0.09	0.06	0.12	0.09	0.13	0.05	0.08	0.06	0.14	0.15	0.19	-0.19	-0.07	-0.16	-0.14	0.04	-0.08
62	0.01	0.01	0.01	0.01	0.02	0	0.05	0.07	0.06	0.12	0.11	0.13	0.03	0.08	0.07	0.12	0.14	0.17	-0.14	-0.06	-0.15	-0.11	0.06	-0.07
62.5	0.01	0.02	0.01	0.01	0.02	0	0.06	0.08	0.07	0.1	0.1	0.13	0.04	0.08	0.07	0.13	0.13	0.18	-0.14	-0.06	-0.16	-0.11	0.04	-0.09
63	0.01	0.02	0.01	0.01	0.01	0	0.04	0.07	0.06	0.12	0.1	0.13	0.03	0.08	0.05	0.14	0.13	0.18	-0.13	-0.09	-0.18	-0.12	0.03	-0.09
63.5	0	0.02	0	0.01	0.01	0.01	0.05	0.08	0.06	0.1	0.08	0.14	0.01	0.06	0.08	0.12	0.15	0.16	-0.17	-0.09	-0.19	-0.12	0.04	-0.07
64	0.01	0.02	0.01	0.01	0.02	0	0.05	0.06	0.05	0.11	0.12	0.13	0.03	0.07	0.04	0.14	0.14	0.17	-0.16	-0.1	-0.18	-0.14	0.02	-0.09
64.5	0.01	0.02	0.01	0.01	0.02	0.01	0.04	0.06	0.05	0.11	0.11	0.13	0.01	0.06	0.04	0.12	0.13	0.16	-0.13	-0.09	-0.22	-0.19	0.01	-0.12
65	0.01	0.01	0.01	0.01	0.02	0	0.04	0.06	0.05	0.1	0.09	0.13	0.02	0.05	0.06	0.11	0.12	0.16	-0.18	-0.08	-0.19	-0.15	0.02	-0.1
65.5	0	0.01	0.01	0.01	0.02	0.01	0.04	0.05	0.05	0.1	0.1	0.11	0	0.03	0.04	0.09	0.1	0.15	-0.1	-0.14	-0.24	-0.19	-0.05	-0.12
66	0.01	0.01	0.01	0.01	0.02	0	0.04	0.07	0.06	0.1	0.1	0.12	-0.01	0.04	0.03	0.13	0.11	0.18	-0.11	-0.11	-0.23	-0.18	0.04	-0.14
66.5	0.01	0.01	0.01	0.01	0.02	0.01	0.04	0.05	0.06	0.11	0.09	0.13	-0.03	0.06	0.04	0.14	0.11	0.14	-0.12	-0.14	-0.18	-0.18	-0.01	-0.14
67	0.01	0.02	0	0.01	0.02	0	0.03	0.06	0.04	0.1	0.08	0.11	0.03	0.06	0.03	0.12	0.11	0.17	-0.1	-0.12	-0.22	-0.15	0	-0.12
67.5	0	0.01	0.01	0	0.02	0	0.03	0.06	0.05	0.09	0.09	0.12	-0.02	0.04	0.04	0.1	0.09	0.15	-0.13	-0.17	-0.22	-0.18	-0.02	-0.13
68	0.01	0.01	0.01	0	0.02	0.01	0.03	0.06	0.04	0.11	0.1	0.12	0	0.05	0.03	0.11	0.1	0.16	-0.11	-0.13	-0.17	-0.16	0	-0.13
68.5	0.01	0.02	0.01	0.01	0.01	0.01	0.02	0.05	0.05	0.09	0.08	0.13	0.01	0.07	0.05	0.1	0.11	0.15	-0.11	-0.13	-0.23	-0.17	-0.03	-0.12
69	0	0.01	0.01	0.01	0.01	0	0.03	0.06	0.05	0.1	0.08	0.12	0	0.04	0.03	0.1	0.13	0.2	-0.12	-0.13	-0.24	-0.17	0.02	-0.1
69.5	0.01	0.02	0	0.01	0.01	0.01	0.04	0.05	0.06	0.08	0.09	0.12	-0.02	0.05	0.05	0.08	0.1	0.19	-0.12	-0.15	-0.23	-0.16	-0.03	-0.16
70	0.01	0.02	0.01	0.01	0.02	0	0.03	0.07	0.04	0.1	0.09	0.11	0	0.06	0.02	0.12	0.11	0.19	-0.1	-0.14	-0.24	-0.22	0.01	-0.15
70.5	0	0.01	0.01	0.01	0.01	0	0.04	0.06	0.05	0.09	0.09	0.12	0	0.05	0.05	0.1	0.11	0.2	-0.15	-0.15	-0.19	-0.19	-0.02	-0.12
71	0.01	0.02	0.01	0.01	0.02	0.01	0.03	0.06	0.05	0.1	0.11	0.11	-0.02	0.03	0.05	0.11	0.11	0.19	-0.12	-0.13	-0.2	-0.16	-0.01	-0.14
71.5	0.01	0.01	0	0	0.02	0.01	0.02	0.06	0.05	0.1	0.09	0.14	0	0.05	0.04	0.13	0.12	0.2	-0.14	-0.11	-0.27	-0.16	-0.01	-0.13
72	0.01	0.02	0.01	0	0.02	0	0.04	0.07	0.05	0.1	0.08	0.12	0.01	0.07	0.06	0.1	0.09	0.19	-0.15	-0.14	-0.19	-0.18	0.02	-0.12
72.5	0.01	0.02	0.01	0.01	0.02	0	0.03	0.05	0.04	0.1	0.09	0.1	0	0.01	0.03	0.09	0.12	0.16	-0.12	-0.15	-0.24	-0.19	-0.03	-0.15
73	0.01	0.02	0	0	0.02	0	0.04	0.06	0.06	0.1	0.1	0.12	0	0.03	0.02	0.11	0.1	0.19	-0.13	-0.16	-0.25	-0.22	0	-0.16
73.5	0	0.01	0	0.01	0.02	0	0.03	0.06	0.05	0.1	0.09	0.13	0	0.05	0.05	0.12	0.13	0.17	-0.15	-0.13	-0.23	-0.16	0	-0.14
74	0.01	0.01	0.01	0.01	0.02	0	0.02	0.05	0.04	0.1	0.11	0.13	0.02	0.05	0.05	0.12	0.14	0.19	-0.15	-0.15	-0.23	-0.21	0.01	-0.09
74.5	0.01	0.01	0	0	0.02	0	0.03	0.06	0.05	0.11	0.1	0.12	0.02	0.05	0.04	0.12	0.12	0.17	-0.14	-0.14	-0.25	-0.18	-0.03	-0.12
75	0	0.01	0.01	0	0.01	0	0.04	0.06	0.05	0.08	0.09	0.11	-0.02	0.03	0.03	0.09	0.11	0.16	-0.14	-0.16	-0.28	-0.2	-0.03	-0.14
75.5	0.01	0.01	0.01	0	0.02	0.01	0.03	0.05	0.03	0.11	0.08	0.11	0	0.03	0.04	0.1	0.12	0.17	-0.16	-0.15	-0.24	-0.2	0	-0.14
76	0	0.02	0.01	0.01	0.02	0.01	0.03	0.05	0.05	0.09	0.09	0.12	0	0.05	0.03	0.08	0.1	0.18	-0.16	-0.15	-0.23	-0.21	0	-0.14
76.5	0.01	0.02	0.01	0.01	0.01	0	0.02	0.05	0.05	0.08	0.08	0.12	0.01	0.05	0.03	0.1	0.12	0.19	-0.15	-0.16	-0.24	-0.22	-0.01	-0.13
77	0.01	0.01	0	0	0.02	0	0.02	0.05	0.05	0.08	0.1	0.11	0.02	0.04	0.04	0.11	0.12	0.19	-0.1	-0.17	-0.24	-0.19	-0.02	-0.1
77.5	0.01	0.02	0	0	0.02	0	0.02	0.05	0.04	0.11	0.08	0.1	0	0.01	0.03	0.1	0.09	0.17	-0.19	-0.18	-0.27	-0.22	-0.08	-0.14
78	0.01	0.02	0.01	0.01	0.01	0.01	0.04	0.05	0.04	0.09	0.07	0.12	-0.01	0.05	0.04	0.11	0.1	0.18	-0.15	-0.16	-0.23	-0.19	-0.04	-0.17
78.5	0.01	0.02	0.01	0	0.02	0.01	0.03	0.06	0.04	0.11	0.09	0.11	-0.01	0.03	0.03	0.11	0.09	0.17	-0.15	-0.17	-0.25	-0.22	0	-0.12
79	0.01	0.02	0	0.01	0.02	0	0.02	0.06	0.04	0.09	0.08	0.12	0	0.04	0.03	0.09	0.11	0.17	-0.16	-0.19	-0.22	-0.21	-0.05	-0.2
79.5	0.01	0.01	0.01	0.01	0.01	0	0.03	0.05	0.05	0.08	0.08	0.1	0	0.04	0.02	0.11	0.09	0.17	-0.15	-0.17	-0.25	-0.19	-0.04	-0.14
80	0.01	0.02	0.01	0.01	0.01	0.01	0.03	0.06	0.03	0.08	0.08	0.11	-0.05	0.02	0.01	0.09	0.08	0.14	-0.15	-0.18	-0.27	-0.21	-0.03	-0.15
80.5	0.01	0.01	0.01	0.01	0.02	0.01	0.01	0.05	0.03	0.09	0.07	0.09	-0.01	0.01	0	0.07	0.08	0.15	-0.23	-0.21	-0.29	-0.24	-0.06	-0.18
81	0.01	0.02	0.01	0.01	0.02	0	0.02	0.07	0.04	0.09	0.09	0.1	-0.03	0.03	0.03	0.1	0.09	0.14	-0.2	-0.19	-0.25	-0.18	-0.07	-0.18
81.5	0.01	0.02	0.01	0.01	0.02	0	0.01	0.05	0.03	0.1	0.08	0.11	-0.02	0.03	0.04	0.06	0.07	0.15	-0.21	-0.18	-0.24	-0.24	-0.08	-0.14
82	0.01	0.01	0.01	0.01	0.02	0	0.02	0.04	0.03	0.07	0.07	0.09	-0.05	0.03	0.02	0.09	0.08	0.14	-0.25	-0.23	-0.31	-0.23	-0.07	-0.21
82.5	0	0.02	0.01	0.01	0.02	0	0.02	0.05	0.02	0.08	0.09	0.11	-0.03	0.01	-0.02	0.1	0.08	0.15	-0.17	-0.2	-0.31	-0.24	-0.07	-0.2
83	0.01	0.01	0.01	0	0.02	0.01	0.01	0.04	0.03	0.08	0.07	0.09	-0.03	0.01	0	0.05	0.07	0.14	-0.16	-0.23	-0.3	-0.27	-0.08	-0.19
83.5	0	0.01	0	0.01	0.02	0	0	0.03	0.03	0.07	0.08	0.1	-0.02	0.02	-0.01	0.08	0.08	0.17	-0.22	-0.24	-0.27	-0.25	-0.11	-0.21
84	0	0.01	0.01	0.01	0.02	0.01	0.02	0.04	0.02	0.09	0.07	0.11	-0.06	0.01	-0.02	0.06	0.07	0.13	-0.21	-0.12	-0.33	-0.29	-0.13	-0.2
84.5	0	0.02	0.01	0.01	0.01	0.01	0.02	0.04	0.03	0.08	0.08	0.11	-0.03	0.01	0	0.07	0.06	0.15	-0.19	-0.12	-0.31	-0.26	-0.11	-0.21
85	0.01	0.02	0.01	0	0.01	0	0.02	0.04	0.03	0.09	0.07	0.1	-0.04	0	-0.01	0.08	0.07	0.15	-0.22	-0.12	-0.31	-0.27	-0.08	-0.22
85.5	0.01	0.02	0.01	0.01	0.02	0.01	0.02	0.04	0.02	0.08	0.08	0.11	-0.03	-0.01	0	0.08	0.08	0.14	-0.21	-0.15	-0.21	-0.27	-0.08	-0.18
86	0.01	0.02	0.01	0.01	0.02	0.01	0.02	0.04	0.03	0.08	0.09	0.11	-0.04	0.02	0.01	0.08	0.09	0.14	-0.19	-0.11	-0.23	-0.25	-0.06	-0.17
86.5	0	0.01	0	0.01	0.02	0	0.02	0.05	0.01	0.08	0.07	0.1	-0.02	0.01	-0.01	0.08	0.06	0.15	-0.22	-0.15	-0.21	-0.25	-0.05	-0.18
87	0.01	0.02	0	0.01	0.01	0	0.02	0.03	0.03	0.08	0.08	0.1	-0.05	0	0.02	0.06	0.07	0.14	-0.22	-0.15	-0.22	-0.25	-0.09	-0.19
87.5	0.01	0.01	0.01	0.01	0.02	0	0.02	0.03	0.03	0.08	0.07	0.11	-0.06	0.02	0	0.08	0.07	0.14	-0.23	-0.18	-0.25	-0.28	-0.09	-0.24
88	0	0.01	0.01	0	0.02	0	0.01	0.03	0.02	0.06	0.07	0.08	-0.03	0.01	0	0.06	0.07	0.13	-0.21	-0.15	-0.22	-0.29	-0.12	-0.19
88.5	0.01	0.01	0.01	0.01	0.02	0.01	0.01	0.03	0.02	0.08	0.05	0.09	-0.06	0.01	-0.03	0.03	0.06	0.12	-0.27	-0.19	-0.26	-0.32	-0.14	-0.24
89	0.01	0.02	0.01	0.01	0.02	0	0.02	0.03	0.02	0.07	0.08	0.1	-0.05	0	-0.01	0.06	0.07	0.13	-0.18	-0.16	-0.25	-0.28	-0.12	-0.22
89.5	0	0.02	0	0.01	0.02	0	0.02	0.05	0.01	0.08	0.07	0.1	-0.05	0	-0.01	0.05	0.07	0.12	-0.21	-0.19	-0.26	-0.3	-0.14	-0.21
90	0.01	0.01	0.01	0	0.02	0	0.01	0.03	0.02	0.07	0.06	0.11	-0.06	0	-0.01	0.05	0.07	0.14	-0.24	-0.16	-0.26	-0.25	-0.11	-0.21
90.5	0	0.01	0.01	0	0.02	0	0.01	0.03	0.03	0.07	0.06	0.09	-0.06	-0.02	-0.03	0.05	0.07	0.12	-0.28	-0.22	-0.27	-0.33	-0.13	-0.27
91	0.01	0.01	0	0	0.02	0.01	0.03	0.04	0.02	0.07	0.07	0.1	-0.04	0	-0.03	0.05	0.03	0.14	-0.23	-0.2	-0.26	-0.28	-0.11	-0.23
91.5	0.01	0.02	0	0	0.01	0	0.01	0.04	0	0.07	0.06	0.1	-0.05	-0.01	-0.03	0.04	0.04	0.13	-0.24	-0.18	-0.27	-0.31	-0.13	-0.23
92	0	0.01	0	0.01	0.02	0.01	0.01	0.03	0.03	0.07	0.06	0.1	-0.06	-0.03	-0.02	0.07	0.09	0.16	-0.24	-0.19	-0.28	-0.29	-0.11	-0.24
92.5	0	0.01	0.01	0.01	0.02	0	0.02	0.02	0.02	0.06	0.07	0.1	-0.03	-0.05	-0.03	0.06	0.06	0.14	-0.27	-0.19	-0.27	-0.33	-0.11	-0.21
93	0	0.01	0	0	0.02	0	0.01	0.03	0.02	0.08	0.06	0.09	-0.06	0.01	-0.02	0.05	0.06	0.11	-0.27	-0.19	-0.28	-0.3	-0.13	-0.25
93.5	0.01	0.02	0	0.01	0.02	0	-0.01	0.02	0.01	0.06	0.06	0.08	-0.06	-0.03	-0.05	0.05	0.06	0.11	-0.28	-0.21	-0.29	-0.33	-0.15	-0.26
94	0	0.02	0.01	0.01	0.02	0	0	0.04	0.03	0.08	0.06	0.09	-0.05	0.01	-0.03	0.06	0.06	0.11	-0.27	-0.16	-0.29	-0.3	-0.12	-0.23
94.5	0.01	0.01	0.01	0	0.01	0.01	0	0.04	0.03	0.07	0.07	0.1	-0.06	-0.02	-0.02	0.04	0.05	0.13	-0.25	-0.21	-0.3	-0.31	-0.13	-0.26
95	0.01	0.02	0.01	0.01	0.02	0	0	0.03	0.03	0.06	0.05	0.1	-0.07	0.01	-0.01	0.03	0.04	0.12	-0.26	-0.22	-0.31	-0.32	-0.13	-0.22
95.5	0.01	0.02	0.01	0	0.02	0.01	0	0.03	0.03	0.06	0.07	0.1	-0.03	-0.02	-0.02	0.06	0.06	0.12	-0.24	-0.21	-0.29	-0.3	-0.16	-0.22
96	0.01	0.02	0	0	0.02	0.01	0.01	0.03	0.03	0.06	0.05	0.08	-0.07	-0.03	-0.04	0.07	0.06	0.12	-0.27	-0.2	-0.28	-0.32	-0.11	-0.24
96.5	0.01	0.02	0.01	0.01	0.02	0	0.01	0.04	0.04	0.07	0.08	0.1	-0.04	0	-0.02	0.06	0.06	0.12	-0.24	-0.19	-0.24	-0.31	-0.14	-0.22
97	0.01	0.01	0.01	0.01	0.02	0.01	0.02	0.02	0.02	0.08	0.08	0.12	-0.06	-0.02	-0.01	0.09	0.06	0.12	-0.22	-0.19	-0.24	-0.29	-0.09	-0.23
97.5	0	0.02	0.01	0.01	0.01	0	0.02	0.03	0.04	0.08	0.07	0.1	-0.05	0	-0.03	0.08	0.06	0.12	-0.2	-0.15	-0.25	-0.29	-0.08	-0.19
98	0.01	0.01	0	0.01	0.01	0	0.02	0.03	0.03	0.07	0.06	0.11	-0.05	0.01	-0.02	0.05	0.06	0.15	-0.26	-0.18	-0.29	-0.26	-0.12	-0.22
98.5	0.01	0.02	0	0.01	0.01	0	0.01	0.04	0.02	0.09	0.07	0.09	-0.05	0.02	-0.02	0.06	0.06	0.14	-0.26	-0.19	-0.25	-0.33	-0.12	-0.22
99	0	0.02	0.01	0.01	0.02	0	0.01	0.04	0.02	0.07	0.07	0.1	-0.05	0.01	-0.01	0.07	0.06	0.12	-0.26	-0.2	-0.25	-0.29	-0.15	-0.25
99.5	0	0.02	0.01	0	0.02	0.01	-0.01	0.04	0.02	0.08	0.08	0.09	-0.05	-0.02	0	0.06	0.08	0.16	-0.26	-0.19	-0.31	-0.29	-0.14	-0.22
100	0.01	0.02	0	0	0.02	0	0	0.04	0.04	0.07	0.08	0.1	-0.05	-0.01	-0.02	0.06	0.07	0.12	-0.28	-0.19	-0.28	-0.31	-0.11	-0.26
100.5	0.01	0.02	0.01	0.01	0.02	0	0	0.03	0.02	0.07	0.07	0.1	-0.06	-0.01	-0.02	0.06	0.06	0.12	-0.24	-0.18	-0.3	-0.33	-0.12	-0.22
101	0.01	0.01	0.01	0.01	0.01	0.01	0.01	0.05	0.04	0.09	0.07	0.11	-0.06	0	-0.01	0.04	0.05	0.13	-0.24	-0.22	-0.29	-0.3	-0.12	-0.2
101.5	0	0.02	0.01	0	0.02	0	0.02	0.04	0.03	0.07	0.08	0.12	-0.07	-0.01	-0.02	0.01	0.05	0.13	-0.27	-0.18	-0.3	-0.31	-0.11	-0.22
102	0.01	0.02	0	0.01	0.02	0	0	0.04	0.03	0.08	0.06	0.1	-0.06	0	-0.03	0.05	0.05	0.12	-0.27	-0.21	-0.29	-0.33	-0.13	-0.21
102.5	0	0.02	0.01	0.01	0.02	0.01	0	0.03	0.03	0.08	0.06	0.1	-0.05	-0.01	-0.02	0.06	0.06	0.11	-0.29	-0.19	-0.29	-0.3	-0.13	-0.25
103	0	0.02	0.01	0	0.02	0.01	0.01	0.03	0.02	0.08	0.06	0.08	-0.06	0.01	-0.02	0.02	0.03	0.12	-0.26	-0.18	-0.27	-0.33	-0.13	-0.25
103.5	0.01	0.01	0.01	0	0.02	0.01	0	0.04	0.01	0.06	0.06	0.09	-0.07	-0.01	-0.02	0.04	0.06	0.12	-0.27	-0.23	-0.31	-0.31	-0.16	-0.22
104	0.01	0.02	0.01	0.01	0.01	0	0	0.03	0.02	0.08	0.06	0.09	-0.08	0	-0.03	0.04	0.06	0.12	-0.28	-0.23	-0.3	-0.36	-0.18	-0.21
104.5	0	0.01	0.01	0	0.01	0.01	0	0.02	0.02	0.08	0.06	0.1	-0.09	-0.03	-0.02	0.04	0.05	0.11	-0.29	-0.22	-0.31	-0.29	-0.16	-0.23
105	0	0.01	0.01	0.01	0.02	0.01	0.01	0.04	0.02	0.08	0.06	0.09	-0.07	-0.01	-0.05	0.06	0.05	0.1	-0.3	-0.2	-0.32	-0.37	-0.14	-0.23
105.5	0	0.01	0.01	0.01	0.01	0.01	0	0.03	0.02	0.07	0.05	0.1	-0.05	-0.01	-0.05	0.03	0.04	0.12	-0.27	-0.23	-0.32	-0.33	-0.11	-0.26
106	0.01	0.02	0.01	0	0.02	0.01	0	0.04	0.02	0.06	0.05	0.09	-0.06	-0.02	-0.04	0.04	0.03	0.14	-0.29	-0.22	-0.32	-0.33	-0.18	-0.26
106.5	0.01	0.02	0	0	0.01	0	0.01	0.04	0.02	0.06	0.06	0.1	-0.06	-0.01	-0.03	0.02	0.06	0.12	-0.28	-0.23	-0.32	-0.36	-0.17	-0.25
107	0	0.02	0.01	0	0.02	0.01	0.01	0.03	0.03	0.06	0.04	0.08	-0.08	-0.03	-0.03	0.05	0.05	0.1	-0.31	-0.23	-0.33	-0.36	-0.16	-0.24
107.5	0.01	0.02	0.01	0.01	0.02	0	0.01	0.03	0.04	0.09	0.06	0.07	-0.07	-0.02	-0.02	0.04	0.02	0.1	-0.32	-0.22	-0.3	-0.34	-0.16	-0.25
108	0.01	0.02	0.01	0.01	0.01	0	0	0.03	0.02	0.06	0.06	0.1	-0.07	-0.02	-0.03	0.04	0.05	0.12	-0.29	-0.23	-0.29	-0.32	-0.15	-0.27
108.5	0.01	0.02	0.01	0	0.02	0	0.01	0.03	0.02	0.07	0.06	0.08	-0.09	-0.02	-0.04	0.03	0.05	0.12	-0.29	-0.25	-0.31	-0.36	-0.13	-0.23
109	0.01	0.01	0.01	0	0.01	0	0	0.03	0.03	0.08	0.06	0.1	-0.07	-0.01	-0.04	0.04	0.02	0.11	-0.28	-0.23	-0.31	-0.35	-0.17	-0.25
109.5	0	0.01	0.01	0	0.02	0.01	0.01	0.02	0.01	0.07	0.07	0.09	-0.08	-0.04	-0.04	0.04	0.04	0.1	-0.26	-0.24	-0.34	-0.36	-0.16	-0.25
110	0	0.02	0.01	0.01	0.02	0.01	0.01	0.02	0.01	0.07	0.05	0.09	-0.07	-0.02	-0.04	0.02	0.05	0.08	-0.35	-0.21	-0.31	-0.34	-0.13	-0.23
110.5	0	0.01	0	0.01	0.01	0	-0.01	0.03	0.02	0.06	0.04	0.07	-0.08	-0.05	-0.06	0.03	0.02	0.09	-0.31	-0.24	-0.32	-0.37	-0.16	-0.23
111	0.01	0.01	0	0	0.02	0.01	0	0.03	0	0.07	0.04	0.1	-0.07	-0.02	-0.04	0.04	0.01	0.09	-0.31	-0.25	-0.31	-0.36	-0.16	-0.21
111.5	0.01	0.01	0.01	0.01	0.02	0.01	0.01	0.02	0.02	0.06	0.07	0.08	-0.08	-0.02	-0.04	0.03	0.03	0.11	-0.28	-0.24	-0.31	-0.4	-0.2	-0.24
112	0.01	0.01	0	0	0.01	0	-0.01	0.02	0.02	0.06	0.04	0.08	-0.08	-0.03	-0.06	0.05	0.01	0.11	-0.32	-0.25	-0.32	-0.34	-0.18	-0.26
112.5	0.01	0.02	0.01	0.01	0.01	0	-0.02	0.03	0.01	0.07	0.06	0.07	-0.08	-0.02	-0.06	0.02	0.02	0.08	-0.32	-0.28	-0.33	-0.37	-0.15	-0.26
113	0.01	0.01	0	0.01	0.02	0	-0.01	0.01	0	0.05	0.05	0.09	-0.08	-0.05	-0.04	0.02	0.04	0.1	-0.32	-0.3	-0.33	-0.38	-0.18	-0.3
113.5	0.01	0.02	0.01	0.01	0.01	0	0	0	0	0.06	0.05	0.08	-0.1	-0.04	-0.05	0.02	0.01	0.06	-0.35	-0.25	-0.33	-0.38	-0.2	-0.29
114	0.01	0.01	0.01	0.01	0.01	0.01	0.01	0	0.01	0.06	0.05	0.07	-0.1	-0.03	-0.06	0.01	0.02	0.1	-0.34	-0.27	-0.37	-0.41	-0.21	-0.26
114.5	0	0.02	0	0	0.01	0	-0.01	0.02	0.01	0.04	0.04	0.08	-0.11	-0.04	-0.06	0.03	0.04	0.09	-0.31	-0.27	-0.35	-0.42	-0.2	-0.28
115	0.01	0.02	0.01	0.01	0.02	0	-0.01	0.02	0.01	0.05	0.04	0.09	-0.1	-0.02	-0.05	0.03	0.01	0.08	-0.33	-0.3	-0.36	-0.42	-0.19	-0.28
115.5	0.01	0.02	0.01	0.01	0.01	0	-0.02	0.02	0	0.06	0.07	0.08	-0.08	-0.01	-0.04	0.01	0.03	0.08	-0.33	-0.29	-0.34	-0.38	-0.22	-0.29
116	0	0.02	0.01	0	0.02	0.01	0.01	0.02	0.01	0.06	0.05	0.08	-0.06	-0.03	-0.04	0.03	0.02	0.1	-0.31	-0.24	-0.33	-0.36	-0.18	-0.26
116.5	0.01	0.02	0.01	0.01	0.02	0.01	0.01	0.03	0.01	0.07	0.05	0.09	-0.05	-0.02	-0.03	0.04	0.03	0.11	-0.31	-0.25	-0.31	-0.34	-0.19	-0.23
117	0	0.02	0	0	0.02	0.01	0.03	0.03	0.02	0.07	0.06	0.1	-0.07	0	-0.02	0.05	0.04	0.11	-0.29	-0.21	-0.31	-0.37	-0.13	-0.23
117.5	0.01	0.02	0.01	0.01	0.02	0.01	0.02	0.03	0.02	0.07	0.07	0.1	-0.05	-0.01	-0.03	0.04	0.05	0.11	-0.29	-0.21	-0.32	-0.34	-0.16	-0.21
118	0.01	0.02	0	0	0.02	0	0.01	0.04	0.04	0.07	0.07	0.1	-0.05	0.02	-0.01	0.08	0.05	0.14	-0.28	-0.19	-0.3	-0.32	-0.11	-0.22
118.5	0.01	0.02	0.01	0.01	0.02	0.01	0.03	0.04	0.02	0.09	0.08	0.11	-0.05	0	0	0.06	0.07	0.14	-0.26	-0.2	-0.25	-0.3	-0.1	-0.2
119	0	0.02	0.01	0.01	0.01	0	0.02	0.04	0.03	0.08	0.09	0.1	-0.04	0.01	-0.02	0.04	0.06	0.13	-0.23	-0.21	-0.28	-0.31	-0.1	-0.22
119.5	0.01	0.02	0	0	0.02	0	0.02	0.03	0.03	0.08	0.09	0.1	-0.06	0.01	0.01	0.05	0.06	0.13	-0.3	-0.25	-0.3	-0.3	-0.13	-0.2
120	0.01	0.02	0	0	0.02	0	0.01	0.05	0.02	0.08	0.06	0.12	-0.05	0.02	-0.01	0.07	0.09	0.12	-0.25	-0.19	-0.24	-0.31	-0.11	-0.21
120.5	0.01	0.02	0.01	0.01	0.01	0	0.02	0.04	0.03	0.09	0.07	0.12	-0.03	0.01	-0.02	0.06	0.06	0.14	-0.26	-0.19	-0.3	-0.32	-0.13	-0.2
121	0	0.02	0.01	0.01	0.01	0.01	0.01	0.05	0.05	0.09	0.09	0.1	-0.05	0.02	0.01	0.07	0.08	0.14	-0.22	-0.2	-0.3	-0.31	-0.13	-0.19
121.5	0.01	0.02	0	0.01	0.02	0.01	0.03	0.06	0.05	0.1	0.08	0.13	-0.02	0.03	-0.01	0.07	0.08	0.16	-0.23	-0.18	-0.26	-0.3	-0.11	-0.2
122	0.01	0.03	0.01	0.01	0.01	0.01	0.02	0.04	0.05	0.09	0.1	0.11	-0.06	0.03	-0.01	0.07	0.09	0.15	-0.21	-0.2	-0.24	-0.3	-0.1	-0.17
122.5	0.01	0.02	0.01	0.01	0.02	0.01	0.03	0.03	0.05	0.09	0.08	0.11	-0.04	0.01	0	0.07	0.07	0.15	-0.26	-0.22	-0.26	-0.28	-0.13	-0.19
123	0.01	0.02	0.01	0	0.02	0.01	0.01	0.04	0.02	0.08	0.07	0.1	-0.06	0	-0.03	0.07	0.05	0.13	-0.23	-0.23	-0.29	-0.35	-0.15	-0.22
123.5	0.01	0.02	0.01	0.01	0.02	0	0	0.04	0.02	0.07	0.06	0.1	-0.06	0	-0.02	0.05	0.06	0.13	-0.28	-0.21	-0.32	-0.34	-0.16	-0.2
124	0	0.02	0.01	0.01	0.02	0.01	0	0.03	0.02	0.09	0.07	0.09	-0.08	-0.02	-0.02	0.04	0.05	0.11	-0.31	-0.23	-0.3	-0.35	-0.16	-0.24
124.5	0	0.02	0.01	0	0.02	0	0.01	0.03	0.02	0.07	0.06	0.09	-0.07	-0.01	-0.01	0.03	0.05	0.11	-0.27	-0.26	-0.32	-0.34	-0.17	-0.23
125	0.01	0.02	0.01	0.01	0.02	0	0.01	0.03	0.02	0.08	0.07	0.1	-0.07	0.01	-0.04	0.04	0.04	0.11	-0.3	-0.27	-0.3	-0.38	-0.15	-0.24
125.5	0.01	0.02	0.01	0.01	0.02	0	0	0.03	0.02	0.08	0.06	0.09	-0.07	-0.03	-0.03	0.03	0.05	0.13	-0.32	-0.25	-0.33	-0.35	-0.16	-0.23
126	0.01	0.02	0.01	0.01	0.02	0	0.02	0.03	0.03	0.07	0.06	0.11	-0.06	-0.01	-0.05	0.04	0.05	0.13	-0.31	-0.25	-0.3	-0.35	-0.17	-0.22
126.5	0.01	0.02	0.01	0.01	0.01	0.01	0.01	0.02	0.02	0.07	0.06	0.09	-0.08	0	-0.02	0.05	0.05	0.13	-0.32	-0.24	-0.32	-0.38	-0.14	-0.23
127	0.01	0.02	0.01	0.01	0.01	0.01	0.01	0.03	0.02	0.08	0.07	0.12	-0.07	-0.04	-0.03	0.06	0.02	0.12	-0.31	-0.27	-0.36	-0.35	-0.17	-0.25
127.5	0.01	0.02	0.01	0.01	0.02	0.01	-0.01	0.03	0.02	0.09	0.06	0.08	-0.09	-0.02	-0.04	0.05	0.02	0.1	-0.32	-0.27	-0.34	-0.36	-0.17	-0.27
128	0	0.02	0.01	0	0.01	0	0	0.04	0.03	0.06	0.06	0.1	-0.08	-0.02	-0.04	0.03	0.02	0.1	-0.32	-0.27	-0.31	-0.38	-0.19	-0.29
128.5	0	0.02	0.01	0.01	0.01	0	0.01	0.02	0.01	0.07	0.05	0.09	-0.07	-0.03	-0.04	0.03	0.05	0.12	-0.34	-0.29	-0.38	-0.38	-0.17	-0.26
129	0	0.02	0.01	0.01	0.02	0.01	0	0.03	0.01	0.05	0.05	0.07	-0.08	-0.03	-0.04	0.03	0	0.1	-0.35	-0.3	-0.37	-0.41	-0.18	-0.22
129.5	0	0.02	0.01	0.01	0.02	0.01	-0.02	0.03	0.01	0.07	0.05	0.09	-0.09	-0.04	-0.03	0.02	0.01	0.07	-0.32	-0.28	-0.36	-0.41	-0.22	-0.25
130	0.01	0.02	0.01	0.01	0.01	0	0.01	0.02	0.02	0.05	0.04	0.08	-0.1	-0.03	-0.06	0	0.01	0.07	-0.37	-0.28	-0.35	-0.37	-0.21	-0.29
130.5	0	0.02	0.01	0	0.01	0	-0.02	0.01	0.01	0.06	0.05	0.09	-0.1	-0.03	-0.08	0.01	-0.01	0.08	-0.37	-0.32	-0.4	-0.42	-0.22	-0.27
131	0.01	0.02	0.01	0	0.02	0.01	-0.02	0	0.02	0.06	0.06	0.09	-0.12	-0.05	-0.09	0.01	0	0.06	-0.39	-0.35	-0.39	-0.42	-0.21	-0.3
131.5	0.01	0.02	0.01	0.01	0.01	0	-0.02	0.02	0.01	0.06	0.05	0.06	-0.1	-0.06	-0.07	0	0	0.09	-0.39	-0.33	-0.43	-0.42	-0.24	-0.28
132	0	0.02	0	0.01	0.01	0	-0.01	0.02	0	0.05	0.05	0.07	-0.11	-0.06	-0.07	0	0	0.08	-0.37	-0.32	-0.43	-0.47	-0.24	-0.31
132.5	0.01	0.02	0.01	0.01	0.01	0	-0.02	0.01	0	0.05	0.04	0.07	-0.13	-0.08	-0.08	-0.03	0	0.05	-0.44	-0.36	-0.44	-0.45	-0.28	-0.29
133	0	0.02	0	0	0.02	0.01	-0.02	0.01	0	0.05	0.03	0.07	-0.12	-0.06	-0.09	-0.03	-0.04	0.06	-0.45	-0.34	-0.45	-0.48	-0.29	-0.32
133.5	0.01	0.02	0	0.01	0.01	0	-0.02	0	0	0.05	0.04	0.06	-0.12	-0.05	-0.09	-0.02	0.01	0.06	-0.41	-0.34	-0.44	-0.46	-0.27	-0.3
134	0	0.03	0	0	0.02	0	-0.03	-0.01	-0.01	0.06	0.04	0.07	-0.12	-0.09	-0.1	-0.03	-0.02	0.05	-0.42	-0.38	-0.46	-0.45	-0.27	-0.33
134.5	0	0.03	0.01	0.01	0.01	0	-0.03	0	-0.02	0.05	0.02	0.06	-0.14	-0.08	-0.1	-0.04	-0.04	0.05	-0.44	-0.38	-0.42	-0.46	-0.29	-0.35
135	0	0.02	0	0.01	0.02	0	-0.04	0	-0.01	0.03	0.03	0.05	-0.14	-0.06	-0.11	-0.05	-0.03	0.02	-0.41	-0.39	-0.47	-0.49	-0.3	-0.33
135.5	0.01	0.02	0.01	0.01	0.02	0.01	-0.04	-0.01	-0.01	0.04	0.04	0.05	-0.15	-0.08	-0.1	-0.03	-0.05	0.02	-0.43	-0.4	-0.5	-0.52	-0.28	-0.33
136	0.01	0.02	0	0.01	0.02	0	-0.04	-0.02	-0.03	0.03	0.02	0.04	-0.14	-0.09	-0.11	-0.06	-0.06	0.03	-0.44	-0.38	-0.47	-0.52	-0.28	-0.37
136.5	0	0.02	0	0	0.01	0	-0.04	-0.01	-0.03	0.03	0.02	0.05	-0.16	-0.09	-0.12	-0.05	-0.05	0.03	-0.42	-0.4	-0.5	-0.49	-0.34	-0.33
137	0.01	0.03	0.01	0.01	0.02	0	-0.04	-0.01	-0.02	0.03	0.02	0.06	-0.15	-0.08	-0.11	-0.05	-0.05	0.03	-0.44	-0.4	-0.49	-0.51	-0.3	-0.35
137.5	0.01	0.02	0	0.01	0.02	0.01	-0.03	-0.02	-0.03	0.02	0.03	0.04	-0.17	-0.11	-0.11	-0.03	-0.05	0.02	-0.51	-0.43	-0.51	-0.52	-0.3	-0.37
138	0.01	0.02	0.01	0	0.02	0	-0.04	-0.02	-0.03	0.03	0.01	0.06	-0.17	-0.09	-0.13	-0.04	-0.06	0.02	-0.48	-0.44	-0.46	-0.52	-0.34	-0.35
138.5	0	0.03	0.01	0.01	0.01	0	-0.05	-0.02	-0.01	0.01	0.01	0.05	-0.18	-0.14	-0.12	-0.06	-0.05	0.02	-0.5	-0.44	-0.5	-0.56	-0.36	-0.37
139	0.01	0.02	0	0.01	0.01	0.01	-0.05	-0.02	-0.02	0.01	0.01	0.04	-0.16	-0.11	-0.13	-0.07	-0.05	0.02	-0.51	-0.43	-0.53	-0.54	-0.36	-0.4
139.5	0.01	0.02	0	0.01	0.01	0	-0.06	-0.01	-0.03	0.02	0.01	0.04	-0.19	-0.11	-0.14	-0.06	-0.06	0.01	-0.52	-0.45	-0.53	-0.56	-0.36	-0.41
140	0	0.02	0.01	0.01	0.01	0.01	-0.05	-0.02	-0.04	0.02	0.01	0.02	-0.19	-0.12	-0.11	-0.07	-0.06	-0.02	-0.51	-0.45	-0.53	-0.55	-0.34	-0.4
140.5	0	0.02	0.01	0.01	0.02	0	-0.04	-0.03	-0.02	0.02	0.02	0.05	-0.18	-0.12	-0.15	-0.08	-0.06	0	-0.51	-0.45	-0.51	-0.54	-0.33	-0.41
141	0.01	0.03	0	0.01	0.02	0	-0.04	0	-0.01	0.03	0.02	0.05	-0.18	-0.1	-0.14	-0.05	-0.05	0.02	-0.48	-0.44	-0.49	-0.54	-0.31	-0.35
141.5	0.01	0.03	0	0.01	0.01	0	-0.03	0	0	0.05	0.03	0.06	-0.14	-0.08	-0.11	-0.05	-0.03	0.02	-0.47	-0.39	-0.49	-0.52	-0.29	-0.33
142	0	0.02	0.01	0.01	0.01	0	-0.02	0	-0.02	0.04	0.04	0.06	-0.15	-0.06	-0.09	-0.02	-0.01	0.04	-0.44	-0.42	-0.45	-0.51	-0.28	-0.34
142.5	0.01	0.03	0.01	0	0.02	0.01	-0.03	0.01	0.01	0.05	0.06	0.08	-0.11	-0.06	-0.1	-0.03	0	0.05	-0.4	-0.37	-0.43	-0.44	-0.27	-0.27
143	0.01	0.03	0	0.01	0.02	0	-0.01	0.02	0.01	0.06	0.05	0.08	-0.12	-0.07	-0.09	-0.01	0.01	0.07	-0.41	-0.34	-0.4	-0.46	-0.25	-0.26
143.5	0.01	0.03	0.01	0.01	0.01	0.01	0	0.02	0.01	0.06	0.06	0.08	-0.1	-0.03	-0.04	-0.01	0	0.08	-0.4	-0.32	-0.43	-0.44	-0.23	-0.24
144	0.01	0.03	0.01	0.01	0.02	0.01	0	0.02	0.02	0.06	0.06	0.08	-0.08	-0.03	-0.08	-0.01	0.01	0.09	-0.36	-0.31	-0.38	-0.41	-0.25	-0.27
144.5	0.01	0.03	0.01	0.01	0.02	0.01	0	0.03	0.02	0.07	0.08	0.09	-0.09	0.01	-0.04	0.03	0.04	0.1	-0.32	-0.26	-0.36	-0.4	-0.2	-0.23
145	0.01	0.02	0	0.01	0.01	0	0.03	0.04	0.03	0.08	0.08	0.1	-0.07	-0.02	-0.01	0.05	0.04	0.12	-0.31	-0.28	-0.32	-0.37	-0.18	-0.24
145.5	0.01	0.03	0.01	0.01	0.01	0.01	0.02	0.05	0.03	0.09	0.08	0.1	-0.04	0	-0.01	0.06	0.06	0.13	-0.31	-0.24	-0.31	-0.36	-0.13	-0.18
146	0.01	0.03	0.01	0.01	0.01	0	0.02	0.06	0.05	0.1	0.09	0.12	-0.04	0.01	0.02	0.08	0.09	0.13	-0.27	-0.21	-0.28	-0.31	-0.11	-0.18
146.5	0.01	0.03	0.01	0.01	0.02	0.01	0.04	0.06	0.04	0.11	0.09	0.12	-0.05	0.03	0	0.09	0.1	0.13	-0.26	-0.21	-0.25	-0.35	-0.1	-0.14
147	0.01	0.02	0.01	0	0.02	0	0.03	0.05	0.04	0.09	0.1	0.11	-0.05	0.01	-0.01	0.06	0.08	0.14	-0.3	-0.25	-0.31	-0.3	-0.11	-0.15
147.5	0.01	0.03	0.01	0.01	0.02	0.01	0.02	0.05	0.03	0.09	0.08	0.11	-0.05	0	-0.01	0.06	0.05	0.12	-0.28	-0.24	-0.32	-0.34	-0.11	-0.2
148	0.01	0.03	0.01	0.01	0.02	0	0.01	0.04	0.02	0.09	0.06	0.1	-0.08	-0.01	-0.05	0.03	0.02	0.11	-0.34	-0.27	-0.36	-0.41	-0.17	-0.21
148.5	0.01	0.03	0	0.01	0.02	0.01	0	0.02	0.02	0.07	0.07	0.08	-0.07	0	-0.05	0.02	0.03	0.1	-0.38	-0.29	-0.41	-0.43	-0.16	-0.25
149	0	0.03	0	0.01	0.01	0	0	0.02	0.01	0.07	0.06	0.09	-0.11	-0.04	-0.04	0	0.01	0.08	-0.41	-0.3	-0.41	-0.42	-0.22	-0.27
149.5	0.01	0.03	0.01	0.01	0.02	0	0.01	0.01	0	0.07	0.06	0.07	-0.11	-0.05	-0.08	-0.02	0	0.07	-0.4	-0.35	-0.42	-0.45	-0.27	-0.28
150	0.01	0.03	0	0.01	0.01	0	-0.01	0.01	0.01	0.05	0.03	0.07	-0.12	-0.03	-0.08	0	0.01	0.07	-0.41	-0.33	-0.45	-0.45	-0.26	-0.3
150.5	0.01	0.03	0.01	0.01	0.02	0	-0.02	0	-0.01	0.06	0.05	0.09	-0.14	-0.08	-0.09	-0.02	-0.02	0.06	-0.42	-0.37	-0.44	-0.49	-0.26	-0.3
151	0.01	0.03	0.01	0.01	0.02	0	-0.02	0	0	0.05	0.05	0.08	-0.13	-0.05	-0.08	-0.02	0	0.04	-0.42	-0.32	-0.46	-0.48	-0.27	-0.33
151.5	0.01	0.03	0.01	0.01	0.02	0	-0.02	0.02	0	0.04	0.06	0.06	-0.14	-0.07	-0.09	-0.01	-0.03	0.05	-0.43	-0.37	-0.47	-0.52	-0.28	-0.31
152	0.01	0.03	0.01	0.01	0.01	0.01	-0.01	0.01	0.01	0.04	0.04	0.07	-0.13	-0.06	-0.09	-0.03	-0.01	0.05	-0.48	-0.4	-0.45	-0.48	-0.27	-0.3
152.5	0	0.03	0.01	0	0.02	0	-0.02	0.01	0.01	0.06	0.05	0.06	-0.12	-0.06	-0.08	-0.03	-0.01	0.04	-0.46	-0.36	-0.45	-0.49	-0.26	-0.32
153	0.01	0.03	0.01	0.01	0.02	0.01	-0.02	-0.01	-0.01	0.06	0.03	0.06	-0.15	-0.09	-0.1	-0.03	-0.03	0.03	-0.46	-0.38	-0.48	-0.51	-0.29	-0.36
153.5	0.01	0.03	0.01	0.01	0.01	0	-0.01	0	-0.01	0.05	0.03	0.06	-0.15	-0.07	-0.09	-0.02	-0.02	0.05	-0.45	-0.35	-0.48	-0.47	-0.31	-0.33
154	0.01	0.03	0.01	0.01	0.01	0.01	-0.05	-0.01	-0.02	0.06	0.04	0.06	-0.15	-0.07	-0.1	-0.02	-0.03	0.02	-0.44	-0.36	-0.48	-0.51	-0.27	-0.35
154.5	0	0.03	0.01	0.01	0.02	0.01	-0.02	-0.01	-0.01	0.04	0.04	0.06	-0.15	-0.06	-0.09	-0.06	-0.05	0.02	-0.47	-0.39	-0.46	-0.52	-0.3	-0.36
155	0.01	0.03	0.01	0.01	0.01	0	-0.04	-0.01	-0.02	0.03	0.04	0.05	-0.16	-0.07	-0.11	-0.06	-0.05	0.03	-0.52	-0.39	-0.49	-0.53	-0.31	-0.38
155.5	0.01	0.03	0.01	0.01	0.01	0	-0.02	-0.01	-0.02	0.03	0.04	0.04	-0.17	-0.08	-0.12	-0.04	-0.06	0.02	-0.5	-0.38	-0.51	-0.53	-0.31	-0.39
156	0.01	0.03	0.01	0.01	0.01	0	-0.04	0	0	0.04	0.03	0.07	-0.19	-0.1	-0.12	-0.05	-0.06	0	-0.5	-0.4	-0.53	-0.54	-0.32	-0.39
156.5	0.01	0.03	0.01	0.01	0.02	0	-0.04	-0.01	-0.02	0.01	0.02	0.05	-0.19	-0.11	-0.13	-0.06	-0.06	0.02	-0.52	-0.41	-0.53	-0.56	-0.33	-0.39
157	0	0.04	0.01	0.01	0.01	0	-0.03	-0.02	-0.03	0.02	0.01	0.04	-0.18	-0.09	-0.15	-0.06	-0.05	-0.02	-0.49	-0.43	-0.56	-0.56	-0.33	-0.42
157.5	0.01	0.03	0	0.01	0.02	0.01	-0.05	-0.03	-0.02	0.02	0.03	0.05	-0.18	-0.11	-0.14	-0.06	-0.07	0.01	-0.54	-0.37	-0.57	-0.59	-0.38	-0.41
158	0	0.03	0.01	0.01	0.01	0	-0.03	-0.02	-0.03	0	0.02	0.04	-0.18	-0.12	-0.14	-0.07	-0.08	0.01	-0.53	-0.39	-0.53	-0.6	-0.37	-0.43
158.5	0.01	0.03	0.01	0.01	0.01	0	-0.04	-0.01	-0.03	0.01	0.02	0.03	-0.19	-0.1	-0.15	-0.09	-0.08	0	-0.57	-0.36	-0.54	-0.56	-0.31	-0.43
159	0	0.03	0.01	0.01	0.01	0	-0.04	-0.03	-0.03	0.02	0.02	0.03	-0.2	-0.11	-0.15	-0.07	-0.09	-0.01	-0.54	-0.41	-0.56	-0.57	-0.36	-0.43
159.5	0.01	0.03	0.01	0.01	0.02	0.01	-0.04	-0.04	-0.03	0.02	0.01	0.03	-0.18	-0.09	-0.16	-0.09	-0.08	0.01	-0.54	-0.36	-0.55	-0.61	-0.35	-0.44
160	0.01	0.03	0.01	0.01	0.01	0.01	-0.05	-0.02	-0.04	0.04	-0.01	0.03	-0.2	-0.12	-0.16	-0.09	-0.08	0	-0.56	-0.36	-0.55	-0.58	-0.37	-0.47
160.5	0.01	0.03	0.01	0.01	0.02	0	-0.03	-0.03	-0.05	0.01	0.01	0.05	-0.19	-0.09	-0.18	-0.1	-0.08	-0.04	-0.56	-0.37	-0.58	-0.61	-0.38	-0.45
161	0.01	0.03	0.01	0.01	0.02	0	-0.06	-0.04	-0.04	0.03	0.02	0.03	-0.18	-0.13	-0.18	-0.1	-0.08	-0.02	-0.55	-0.36	-0.54	-0.59	-0.38	-0.46
161.5	0	0.04	0.01	0.01	0.02	0	-0.05	-0.04	-0.04	-0.01	-0.01	0.05	-0.22	-0.13	-0.19	-0.11	-0.09	-0.05	-0.58	-0.4	-0.62	-0.63	-0.41	-0.47
162	0.01	0.03	0.01	0.01	0.01	0.01	-0.05	-0.04	-0.04	0.01	0	0.03	-0.2	-0.14	-0.17	-0.1	-0.11	-0.02	-0.59	-0.35	-0.6	-0.62	-0.41	-0.49
162.5	0.01	0.03	0.01	0.01	0.02	0	-0.05	-0.05	-0.05	0	-0.01	0.03	-0.2	-0.13	-0.17	-0.11	-0.1	-0.05	-0.57	-0.33	-0.59	-0.63	-0.39	-0.45
163	0	0.03	0.01	0.01	0.01	0	-0.06	-0.03	-0.04	0	0	0.02	-0.21	-0.12	-0.18	-0.12	-0.1	-0.05	-0.6	-0.34	-0.58	-0.65	-0.41	-0.49
163.5	0	0.04	0.01	0.01	0.01	0	-0.06	-0.03	-0.04	0.02	0	0.03	-0.23	-0.12	-0.16	-0.1	-0.09	-0.04	-0.58	-0.31	-0.6	-0.64	-0.42	-0.49
164	0.01	0.03	0.01	0.01	0.02	0.01	-0.05	-0.04	-0.03	0.01	0	0.02	-0.2	-0.13	-0.21	-0.12	-0.1	-0.01	-0.6	-0.27	-0.62	-0.63	-0.4	-0.49
164.5	0	0.03	0.01	0.01	0.02	0	-0.06	-0.05	-0.04	0.01	0	0.04	-0.23	-0.13	-0.19	-0.1	-0.11	-0.03	-0.62	-0.27	-0.64	-0.64	-0.42	-0.49
165	0.01	0.04	0.01	0.01	0.02	0.01	-0.06	-0.04	-0.05	0	0.01	0.03	-0.21	-0.13	-0.18	-0.1	-0.12	-0.05	-0.57	-0.23	-0.61	-0.63	-0.39	-0.47
165.5	0	0.03	0.01	0.01	0.01	0	-0.05	-0.04	-0.03	0.01	0	0.02	-0.21	-0.11	-0.17	-0.11	-0.1	-0.06	-0.59	-0.25	-0.6	-0.64	-0.37	-0.49
166	0	0.04	0.01	0.01	0.01	0	-0.05	-0.03	-0.06	0.01	0	0.03	-0.22	-0.12	-0.18	-0.1	-0.13	-0.06	-0.57	-0.21	-0.62	-0.63	-0.39	-0.48
166.5	0.01	0.04	0.01	0	0.02	0	-0.05	-0.03	-0.04	0	0.01	0.02	-0.23	-0.09	-0.18	-0.08	-0.12	-0.03	-0.58	-0.19	-0.59	-0.63	-0.43	-0.48
167	0.01	0.03	0.01	0.01	0.01	0	-0.05	-0.03	-0.05	0	0	0.03	-0.22	-0.11	-0.17	-0.1	-0.12	-0.03	-0.6	-0.16	-0.59	-0.61	-0.41	-0.48
167.5	0.01	0.03	0.01	0.01	0.01	0.01	-0.07	-0.04	-0.04	0.01	-0.01	0.02	-0.23	-0.13	-0.18	-0.13	-0.1	-0.06	-0.59	-0.13	-0.62	-0.64	-0.41	-0.53
168	0	0.03	0.02	0	0.01	0	-0.06	-0.05	-0.05	-0.01	0	0.02	-0.21	-0.12	-0.18	-0.12	-0.13	-0.04	-0.61	-0.08	-0.64	-0.68	-0.42	-0.5
168.5	0	0.04	0.01	0.01	0.02	0.01	-0.06	-0.05	-0.05	-0.02	-0.01	0.02	-0.22	-0.14	-0.17	-0.11	-0.11	-0.06	-0.64	-0.08	-0.65	-0.68	-0.44	-0.52
169	0.01	0.03	0.01	0	0.02	0	-0.06	-0.04	-0.04	0.01	-0.01	0.03	-0.23	-0.13	-0.19	-0.12	-0.11	-0.04	-0.64	-0.06	-0.64	-0.66	-0.43	-0.51
169.5	0.01	0.03	0.01	0	0.02	0	-0.07	-0.05	-0.06	0	-0.01	0.02	-0.24	-0.13	-0.22	-0.14	-0.15	-0.03	-0.62	-0.01	-0.66	-0.7	-0.45	-0.58
170	0	0.03	0.01	0.01	0.01	0	-0.07	-0.04	-0.06	-0.01	0	0.01	-0.23	-0.15	-0.2	-0.13	-0.15	-0.06	-0.64	0.03	-0.66	-0.66	-0.46	-0.53
170.5	0	0.04	0.01	0.01	0.02	0	-0.07	-0.03	-0.06	-0.02	-0.01	0.01	-0.25	-0.14	-0.2	-0.13	-0.13	-0.07	-0.62	0.04	-0.68	-0.69	-0.44	-0.56
171	0.01	0.04	0.01	0.01	0.02	0	-0.08	-0.06	-0.06	-0.02	-0.01	0.01	-0.25	-0.14	-0.21	-0.13	-0.13	-0.1	-0.7	0.06	-0.71	-0.69	-0.5	-0.56
171.5	0.01	0.04	0.01	0	0.01	0	-0.08	-0.05	-0.06	-0.01	-0.01	0.02	-0.24	-0.13	-0.19	-0.14	-0.14	-0.07	-0.69	0.15	-0.66	-0.67	-0.44	-0.54
172	0.01	0.04	0.01	0.01	0.02	0	-0.07	-0.05	-0.06	0	-0.02	0	-0.24	-0.13	-0.2	-0.17	-0.14	-0.06	-0.66	0.15	-0.67	-0.7	-0.45	-0.55
172.5	0.01	0.04	0.01	0	0.02	0	-0.07	-0.05	-0.07	-0.01	-0.02	0.01	-0.2	-0.13	-0.2	-0.13	-0.14	-0.06	-0.62	0.22	-0.7	-0.68	-0.46	-0.56
173	0.01	0.04	0.01	0.01	0.01	0	-0.07	-0.06	-0.05	-0.01	0	0.02	-0.25	-0.14	-0.19	-0.15	-0.13	-0.06	-0.65	0.24	-0.68	-0.65	-0.5	-0.55
173.5	0	0.04	0.01	0.01	0.02	0	-0.07	-0.04	-0.06	-0.02	-0.02	0.01	-0.24	-0.14	-0.2	-0.14	-0.12	-0.06	-0.64	0.28	-0.7	-0.67	-0.45	-0.54
174	0.01	0.04	0.01	0.01	0.02	0.01	-0.08	-0.04	-0.07	-0.01	-0.01	0.03	-0.24	-0.14	-0.22	-0.15	-0.12	-0.08	-0.68	0.32	-0.7	-0.71	-0.46	-0.57
174.5	0.01	0.04	0.01	0.01	0.02	0	-0.07	-0.06	-0.08	0	0	0.02	-0.26	-0.16	-0.21	-0.17	-0.13	-0.09	-0.66	0.39	-0.7	-0.7	-0.48	-0.55
175	0.01	0.04	0.01	0.01	0.01	0	-0.08	-0.03	-0.06	-0.01	-0.03	0.01	-0.24	-0.13	-0.2	-0.16	-0.13	-0.06	-0.65	0.41	-0.67	-0.72	-0.46	-0.58
175.5	0	0.04	0.01	0.01	0.02	0	-0.08	-0.04	-0.06	-0.02	-0.02	0.01	-0.24	-0.16	-0.21	-0.16	-0.15	-0.07	-0.68	0.46	-0.71	-0.71	-0.49	-0.6
176	0.01	0.04	0.01	0.01	0.01	0	-0.08	-0.04	-0.07	-0.02	-0.03	0.01	-0.27	-0.14	-0.22	-0.15	-0.15	-0.08	-0.69	0.49	-0.72	-0.75	-0.49	-0.59
176.5	0.01	0.04	0.01	0.01	0.02	0.01	-0.07	-0.05	-0.06	0	-0.02	0.01	-0.26	-0.14	-0.2	-0.15	-0.16	-0.08	-0.66	0.59	-0.68	-0.7	-0.47	-0.57
177	0.01	0.04	0.01	0.01	0.01	0	-0.06	-0.05	-0.07	-0.03	-0.02	0.01	-0.26	-0.14	-0.22	-0.15	-0.15	-0.09	-0.65	0.62	-0.68	-0.73	-0.48	-0.59
177.5	0.01	0.04	0.01	0	0.01	0	-0.07	-0.04	-0.07	-0.02	-0.02	0.02	-0.27	-0.13	-0.22	-0.16	-0.15	-0.1	-0.68	0.67	-0.73	-0.73	-0.48	-0.61
178	0.01	0.03	0.01	0.01	0.01	0	-0.08	-0.05	-0.07	-0.01	-0.01	0.02	-0.27	-0.11	-0.23	-0.18	-0.16	-0.09	-0.66	0.76	-0.72	-0.74	-0.5	-0.6
178.5	0.01	0.04	0.01	0.01	0.02	0	-0.08	-0.07	-0.07	-0.02	-0.01	0.01	-0.28	-0.14	-0.22	-0.17	-0.15	-0.1	-0.67	0.8	-0.72	-0.75	-0.54	-0.62
179	0	0.04	0.02	0.01	0.01	0	-0.11	-0.08	-0.07	-0.03	-0.04	0	-0.27	-0.14	-0.22	-0.15	-0.17	-0.09	-0.71	0.83	-0.71	-0.75	-0.45	-0.59
179.5	0.01	0.04	0.01	0.01	0.02	0	-0.08	-0.07	-0.07	-0.02	-0.02	0	-0.27	-0.15	-0.24	-0.16	-0.17	-0.1	-0.7	0.9	-0.74	-0.75	-0.48	-0.62
180	0.01	0.04	0.02	0.01	0.01	0.01	-0.09	-0.08	-0.08	-0.03	-0.04	-0.02	-0.28	-0.16	-0.23	-0.18	-0.2	-0.1	-0.71	0.96	-0.75	-0.78	-0.49	-0.59
180.5	0	0.05	0.01	0.01	0.01	0	-0.08	-0.06	-0.06	-0.03	-0.04	-0.01	-0.28	-0.15	-0.24	-0.19	-0.2	-0.12	-0.71	1.03	-0.75	-0.79	-0.55	-0.61
181	0.01	0.04	0.01	0.01	0.01	0.01	-0.08	-0.07	-0.07	-0.03	-0.03	-0.01	-0.3	-0.16	-0.22	-0.21	-0.18	-0.14	-0.69	1.09	-0.75	-0.8	-0.51	-0.64
181.5	0.01	0.04	0.01	0.01	0.01	0	-0.09	-0.08	-0.07	-0.03	-0.04	-0.02	-0.28	-0.15	-0.26	-0.18	-0.17	-0.1	-0.66	1.17	-0.75	-0.78	-0.49	-0.61
182	0.01	0.04	0.02	0.01	0.01	0	-0.09	-0.06	-0.08	-0.02	-0.03	-0.02	-0.28	-0.15	-0.25	-0.16	-0.18	-0.13	-0.67	1.25	-0.76	-0.78	-0.53	-0.64
182.5	0	0.04	0.02	0.01	0.01	0	-0.08	-0.06	-0.08	-0.02	-0.04	-0.01	-0.29	-0.14	-0.24	-0.21	-0.16	-0.12	-0.66	1.29	-0.77	-0.77	-0.53	-0.6
183	0	0.04	0.01	0.01	0.02	0.01	-0.09	-0.08	-0.06	-0.03	-0.04	-0.02	-0.28	-0.13	-0.22	-0.19	-0.19	-0.09	-0.64	1.35	-0.75	-0.76	-0.51	-0.63
183.5	0	0.04	0.01	0.01	0.01	0	-0.09	-0.06	-0.09	-0.04	-0.03	0	-0.3	-0.14	-0.26	-0.21	-0.17	-0.11	-0.66	1.41	-0.79	-0.75	-0.53	-0.66
184	0.01	0.04	0.02	0.01	0.02	0.01	-0.09	-0.07	-0.07	-0.03	-0.05	-0.02	-0.27	-0.12	-0.27	-0.21	-0.2	-0.12	-0.63	1.5	-0.75	-0.79	-0.53	-0.65
184.5	0.01	0.04	0.01	0.01	0.01	0	-0.09	-0.07	-0.06	-0.03	-0.03	0	-0.3	-0.12	-0.23	-0.17	-0.19	-0.12	-0.62	1.57	-0.76	-0.79	-0.53	-0.62
185	0.01	0.04	0.02	0.01	0.01	0	-0.09	-0.07	-0.09	-0.04	-0.03	-0.03	-0.29	-0.11	-0.24	-0.2	-0.22	-0.14	-0.63	1.62	-0.76	-0.81	-0.51	-0.67
185.5	0	0.05	0.01	0.01	0.01	0	-0.09	-0.07	-0.07	-0.04	-0.03	-0.02	-0.31	-0.13	-0.25	-0.18	-0.18	-0.11	-0.58	1.67	-0.79	-0.79	-0.54	-0.66
186	0	0.05	0.02	0.01	0.02	0	-0.1	-0.07	-0.07	-0.05	-0.05	-0.02	-0.31	-0.14	-0.26	-0.21	-0.21	-0.14	-0.62	1.71	-0.81	-0.82	-0.55	-0.67
186.5	0.01	0.04	0.02	0.01	0.01	0	-0.08	-0.06	-0.08	-0.03	-0.05	-0.02	-0.3	-0.13	-0.26	-0.22	-0.19	-0.14	-0.58	1.85	-0.76	-0.79	-0.55	-0.63
187	0	0.04	0.01	0.01	0.01	0	-0.09	-0.08	-0.07	-0.04	-0.03	-0.02	-0.3	-0.12	-0.24	-0.19	-0.21	-0.13	-0.6	1.83	-0.78	-0.81	-0.54	-0.71
187.5	0.01	0.04	0.02	0.01	0.02	0	-0.09	-0.08	-0.07	-0.03	-0.04	-0.01	-0.3	-0.11	-0.25	-0.21	-0.19	-0.13	-0.53	1.98	-0.78	-0.77	-0.56	-0.66
188	0.01	0.04	0.01	0.01	0.01	0	-0.09	-0.07	-0.08	-0.03	-0.04	-0.03	-0.29	-0.13	-0.28	-0.2	-0.18	-0.13	-0.52	2.01	-0.76	-0.82	-0.54	-0.65
188.5	0	0.05	0.02	0.01	0.01	0	-0.1	-0.08	-0.08	-0.05	-0.04	-0.02	-0.31	-0.11	-0.27	-0.2	-0.24	-0.15	-0.56	2.07	-0.82	-0.82	-0.57	-0.67
189	0	0.04	0.02	0.01	0.01	0.01	-0.11	-0.07	-0.08	-0.04	-0.05	-0.02	-0.28	-0.12	-0.29	-0.2	-0.21	-0.12	-0.47	2.18	-0.78	-0.79	-0.56	-0.63
189.5	0.01	0.05	0.02	0.01	0.02	0	-0.08	-0.07	-0.08	-0.03	-0.04	-0.01	-0.31	-0.1	-0.25	-0.2	-0.19	-0.12	-0.45	2.25	-0.75	-0.81	-0.51	-0.65
190	0	0.05	0.02	0.01	0.01	0	-0.09	-0.08	-0.06	-0.04	-0.03	-0.02	-0.32	-0.14	-0.29	-0.21	-0.18	-0.13	-0.45	2.28	-0.8	-0.82	-0.54	-0.63
190.5	0.01	0.05	0.02	0.01	0.01	0	-0.1	-0.07	-0.09	-0.04	-0.03	-0.02	-0.3	-0.12	-0.26	-0.21	-0.22	-0.14	-0.43	2.31	-0.81	-0.78	-0.56	-0.68
191	0	0.05	0.02	0.01	0.01	0	-0.1	-0.07	-0.08	-0.05	-0.04	-0.01	-0.3	-0.11	-0.27	-0.21	-0.22	-0.15	-0.41	2.45	-0.81	-0.81	-0.52	-0.67
191.5	0	0.05	0.01	0.01	0.02	0	-0.1	-0.08	-0.07	-0.04	-0.04	-0.01	-0.31	-0.11	-0.26	-0.22	-0.19	-0.15	-0.39	2.46	-0.79	-0.79	-0.57	-0.69
192	0.01	0.05	0.01	0.01	0.01	0	-0.09	-0.08	-0.07	-0.04	-0.04	-0.01	-0.29	-0.1	-0.26	-0.21	-0.2	-0.13	-0.34	2.53	-0.81	-0.81	-0.58	-0.68
192.5	0.01	0.05	0.02	0.01	0.02	0.01	-0.1	-0.08	-0.08	-0.04	-0.05	-0.01	-0.31	-0.1	-0.25	-0.21	-0.22	-0.14	-0.31	2.6	-0.83	-0.85	-0.58	-0.69
193	0	0.04	0.02	0.01	0.02	0	-0.08	-0.08	-0.07	-0.03	-0.04	-0.02	-0.31	-0.08	-0.26	-0.22	-0.19	-0.14	-0.27	2.69	-0.79	-0.82	-0.54	-0.66
193.5	0	0.05	0.02	0.01	0.02	0	-0.1	-0.06	-0.08	-0.04	-0.02	-0.02	-0.29	-0.08	-0.28	-0.21	-0.2	-0.15	-0.24	2.71	-0.82	-0.84	-0.54	-0.65
194	0.01	0.05	0.02	0.01	0.01	0	-0.1	-0.08	-0.07	-0.04	-0.05	-0.02	-0.29	-0.07	-0.28	-0.21	-0.2	-0.12	-0.17	2.85	-0.77	-0.79	-0.54	-0.68
194.5	0	0.05	0.02	0.01	0.02	0	-0.1	-0.08	-0.1	-0.04	-0.04	-0.01	-0.29	-0.06	-0.26	-0.19	-0.21	-0.12	-0.16	2.87	-0.78	-0.82	-0.54	-0.65
195	0.01	0.05	0.02	0.01	0.01	0.01	-0.08	-0.07	-0.07	-0.04	-0.03	-0.01	-0.32	-0.04	-0.22	-0.22	-0.18	-0.15	-0.12	2.91	-0.81	-0.82	-0.53	-0.65
195.5	0.01	0.05	0.02	0.01	0.02	0	-0.09	-0.07	-0.07	-0.03	-0.03	-0.01	-0.32	-0.07	-0.25	-0.21	-0.21	-0.14	-0.09	3.02	-0.79	-0.81	-0.58	-0.63
196	0.01	0.05	0.02	0.01	0.02	0	-0.1	-0.08	-0.07	-0.03	-0.05	-0.02	-0.31	-0.05	-0.25	-0.21	-0.2	-0.14	-0.04	3.06	-0.81	-0.79	-0.54	-0.66
196.5	0	0.05	0.02	0.01	0.01	0	-0.1	-0.06	-0.08	-0.04	-0.05	-0.01	-0.3	-0.05	-0.28	-0.21	-0.19	-0.16	0.02	3.08	-0.82	-0.81	-0.57	-0.69
197	0	0.05	0.02	0.01	0.02	0	-0.1	-0.08	-0.08	-0.04	-0.04	-0.03	-0.31	-0.07	-0.26	-0.23	-0.2	-0.14	0.06	3.08	-0.85	-0.84	-0.57	-0.65
197.5	0	0.05	0.02	0.01	0.01	0	-0.1	-0.09	-0.09	-0.03	-0.06	-0.03	-0.32	-0.06	-0.25	-0.21	-0.21	-0.16	0.06	3.13	-0.84	-0.85	-0.57	-0.71
198	0.01	0.05	0.02	0.01	0.02	0.01	-0.1	-0.07	-0.08	-0.05	-0.06	-0.02	-0.33	-0.05	-0.27	-0.23	-0.24	-0.16	0.16	3.26	-0.83	-0.88	-0.57	-0.69
198.5	0	0.05	0.02	0.01	0.02	0	-0.11	-0.1	-0.1	-0.04	-0.05	-0.02	-0.34	-0.07	-0.28	-0.23	-0.25	-0.19	0.15	3.26	-0.86	-0.87	-0.6	-0.7
199	0.01	0.05	0.02	0.01	0.01	0	-0.11	-0.08	-0.08	-0.04	-0.05	-0.04	-0.35	-0.06	-0.26	-0.21	-0.22	-0.17	0.22	3.31	-0.85	-0.86	-0.62	-0.72
199.5	0.01	0.06	0.02	0.02	0.01	0	-0.11	-0.08	-0.1	-0.06	-0.05	-0.03	-0.33	-0.06	-0.29	-0.24	-0.24	-0.16	0.27	3.37	-0.87	-0.86	-0.6	-0.7
200	0.01	0.05	0.02	0.01	0.01	0	-0.1	-0.09	-0.08	-0.04	-0.05	-0.03	-0.31	-0.05	-0.27	-0.23	-0.22	-0.15	0.3	3.4	-0.87	-0.87	-0.58	-0.72
200.5	0.01	0.05	0.02	0.01	0.01	0.01	-0.09	-0.08	-0.08	-0.04	-0.05	-0.02	-0.32	-0.05	-0.28	-0.22	-0.2	-0.18	0.4	3.53	-0.87	-0.86	-0.57	-0.72
201	0.01	0.05	0.02	0.01	0.02	0	-0.11	-0.1	-0.09	-0.05	-0.06	-0.03	-0.36	-0.04	-0.29	-0.21	-0.22	-0.17	0.4	3.49	-0.91	-0.86	-0.62	-0.71
201.5	0.01	0.05	0.02	0.01	0.01	0	-0.11	-0.08	-0.09	-0.04	-0.03	-0.04	-0.31	-0.04	-0.29	-0.23	-0.22	-0.16	0.49	3.58	-0.86	-0.72	-0.62	-0.77
202	0	0.05	0.02	0.01	0.01	0	-0.1	-0.1	-0.09	-0.06	-0.05	-0.03	-0.32	-0.02	-0.3	-0.22	-0.22	-0.17	0.57	3.66	-0.81	-0.73	-0.61	-0.73
202.5	0.01	0.05	0.02	0.02	0.02	0	-0.12	-0.09	-0.08	-0.04	-0.06	-0.03	-0.33	-0.04	-0.27	-0.23	-0.25	-0.17	0.6	3.74	-0.85	-0.75	-0.64	-0.73
203	0.01	0.05	0.02	0.01	0.01	0.01	-0.12	-0.09	-0.1	-0.04	-0.06	-0.03	-0.33	-0.04	-0.26	-0.24	-0.22	-0.19	0.71	3.8	-0.89	-0.78	-0.61	-0.73
203.5	0	0.05	0.02	0.01	0.02	0	-0.1	-0.09	-0.07	-0.04	-0.05	-0.03	-0.34	0	-0.29	-0.24	-0.24	-0.17	0.79	3.93	-0.86	-0.78	-0.66	-0.7
204	0.01	0.05	0.02	0.02	0.01	0	-0.1	-0.08	-0.1	-0.04	-0.05	-0.03	-0.34	-0.02	-0.28	-0.23	-0.24	-0.15	0.8	4.12	-0.84	-0.76	-0.62	-0.7
204.5	0.01	0.06	0.02	0.01	0.02	0	-0.11	-0.08	-0.07	-0.04	-0.06	-0.01	-0.35	-0.01	-0.29	-0.24	-0.23	-0.19	0.91	4.17	-0.87	-0.78	-0.61	-0.71
205	0	0.05	0.03	0.02	0.01	0	-0.11	-0.09	-0.09	-0.05	-0.05	-0.03	-0.35	0	-0.28	-0.22	-0.26	-0.16	1.01	4.34	-0.86	-0.8	-0.61	-0.71
205.5	0.01	0.06	0.03	0.01	0.02	0	-0.1	-0.08	-0.08	-0.05	-0.05	-0.02	-0.34	0	-0.28	-0.25	-0.22	-0.13	1.03	4.5	-0.87	-0.78	-0.56	-0.7
206	0.01	0.05	0.03	0.02	0.01	0	-0.1	-0.09	-0.08	-0.05	-0.05	-0.02	-0.33	0.01	-0.27	-0.23	-0.26	-0.18	1.12	4.77	-0.88	-0.79	-0.61	-0.74
206.5	0.01	0.05	0.02	0.02	0.02	0	-0.1	-0.08	-0.06	-0.05	-0.06	-0.03	-0.32	0.01	-0.28	-0.21	-0.23	-0.15	1.13	5.04	-0.85	-0.77	-0.61	-0.72
207	0.01	0.06	0.02	0.02	0.01	0	-0.1	-0.09	-0.08	-0.05	-0.06	-0.03	-0.34	0.01	-0.28	-0.23	-0.24	-0.16	1.23	5.31	-0.86	-0.8	-0.61	-0.7
207.5	0.01	0.05	0.02	0.02	0.01	0.01	-0.1	-0.1	-0.08	-0.06	-0.07	-0.04	-0.33	0	-0.28	-0.23	-0.24	-0.19	1.27	5.64	-0.87	-0.77	-0.62	-0.72
208	0.01	0.06	0.03	0.02	0.02	0	-0.12	-0.09	-0.08	-0.05	-0.05	-0.04	-0.35	0	-0.3	-0.24	-0.24	-0.16	1.37	6.18	-0.87	-0.8	-0.63	-0.72
208.5	0.01	0.06	0.02	0.02	0.02	0.01	-0.11	-0.1	-0.09	-0.04	-0.05	-0.04	-0.34	0.01	-0.3	-0.24	-0.24	-0.19	1.37	6.64	-0.87	-0.82	-0.62	-0.73
209	0.01	0.05	0.03	0.02	0.01	0	-0.11	-0.09	-0.09	-0.05	-0.08	-0.04	-0.35	0.01	-0.28	-0.24	-0.24	-0.18	1.48	7.37	-0.88	-0.81	-0.62	-0.76
209.5	0	0.06	0.03	0.02	0.01	0	-0.11	-0.1	-0.08	-0.05	-0.07	-0.04	-0.36	0.02	-0.29	-0.23	-0.26	-0.2	1.53	8.05	-0.89	-0.85	-0.61	-0.76
210	0.01	0.05	0.03	0.01	0.02	0	-0.11	-0.1	-0.09	-0.06	-0.06	-0.04	-0.34	0.02	-0.31	-0.22	-0.25	-0.18	1.58	8.95	-0.87	-0.83	-0.64	-0.75
210.5	0.01	0.06	0.03	0.02	0.01	0	-0.11	-0.08	-0.08	-0.06	-0.07	-0.04	-0.35	0.03	-0.29	-0.24	-0.25	-0.2	1.68	9.95	-0.88	-0.81	-0.63	-0.75
211	0.01	0.06	0.03	0.02	0.02	0.01	-0.11	-0.09	-0.09	-0.05	-0.05	-0.03	-0.36	0.02	-0.27	-0.25	-0.26	-0.19	1.71	11.08	-0.88	-0.81	-0.64	-0.76
211.5	0.01	0.06	0.03	0.02	0.01	0	-0.11	-0.09	-0.09	-0.05	-0.05	-0.03	-0.33	0.05	-0.3	-0.23	-0.25	-0.16	1.76	12.32	-0.88	-0.79	-0.61	-0.74
212	0.01	0.06	0.03	0.02	0.02	0	-0.09	-0.08	-0.07	-0.05	-0.04	-0.03	-0.33	0.03	-0.28	-0.24	-0.24	-0.16	1.87	13.33	-0.85	-0.81	-0.56	-0.73
212.5	0.01	0.06	0.03	0.02	0.02	0	-0.1	-0.08	-0.07	-0.04	-0.05	-0.03	-0.33	0.06	-0.26	-0.23	-0.25	-0.15	1.97	14.54	-0.81	-0.79	-0.58	-0.75
213	0.01	0.06	0.03	0.02	0.01	0.01	-0.11	-0.07	-0.06	-0.04	-0.05	-0.02	-0.3	0.08	-0.23	-0.2	-0.19	-0.13	2	15.73	-0.8	-0.77	-0.56	-0.72
213.5	0.01	0.06	0.03	0.02	0.02	0.01	-0.08	-0.06	-0.07	-0.03	-0.02	-0.01	-0.29	0.09	-0.24	-0.18	-0.2	-0.13	2.07	16.94	-0.83	-0.74	-0.56	-0.69
214	0.01	0.06	0.03	0.02	0.02	0	-0.08	-0.04	-0.06	-0.01	-0.01	-0.01	-0.28	0.11	-0.21	-0.16	-0.17	-0.12	2.24	18.36	-0.75	-0.71	-0.49	-0.63
214.5	0.01	0.06	0.03	0.02	0.02	0.01	-0.07	-0.04	-0.05	0	-0.01	0.01	-0.24	0.13	-0.19	-0.15	-0.17	-0.08	2.26	19.9	-0.75	-0.68	-0.47	-0.63
215	0.01	0.07	0.03	0.02	0.02	0.01	-0.06	-0.04	-0.03	0.02	-0.01	0.03	-0.25	0.18	-0.19	-0.17	-0.15	-0.1	2.37	20.98	-0.73	-0.66	-0.46	-0.61
215.5	0.01	0.06	0.03	0.01	0.02	0	-0.06	-0.03	-0.02	0	0	0.02	-0.25	0.14	-0.19	-0.13	-0.13	-0.07	2.41	22.26	-0.72	-0.65	-0.45	-0.58
216	0.01	0.07	0.03	0.02	0.01	0.01	-0.06	-0.03	-0.03	0	0.02	0.02	-0.23	0.16	-0.2	-0.13	-0.12	-0.08	2.47	23.72	-0.66	-0.62	-0.41	-0.59
216.5	0.01	0.07	0.03	0.02	0.02	0.01	-0.04	-0.03	-0.01	0.02	0.02	0.04	-0.22	0.17	-0.16	-0.13	-0.11	-0.05	2.5	25.36	-0.68	-0.66	-0.41	-0.58
217	0	0.07	0.03	0.02	0.02	0	-0.04	-0.03	-0.01	0.02	0.01	0.05	-0.21	0.19	-0.16	-0.12	-0.11	-0.05	2.54	26.48	-0.68	-0.59	-0.37	-0.56
217.5	0.01	0.07	0.03	0.02	0.02	0	-0.05	-0.02	-0.02	0.02	0.03	0.04	-0.22	0.18	-0.13	-0.11	-0.1	-0.04	2.65	28.25	-0.64	-0.58	-0.37	-0.54
218	0.01	0.07	0.03	0.02	0.02	0.01	-0.02	0	0	0.03	0.02	0.04	-0.2	0.21	-0.14	-0.1	-0.09	-0.05	2.72	29.89	-0.64	-0.55	-0.37	-0.53
218.5	0.01	0.07	0.03	0.01	0.02	0	-0.03	0	0	0.04	0.03	0.04	-0.18	0.22	-0.11	-0.07	-0.08	-0.05	2.77	31.36	-0.62	-0.56	-0.34	-0.5
219	0.01	0.07	0.03	0.02	0.02	0.01	-0.02	-0.01	0.01	0.04	0.02	0.05	-0.19	0.25	-0.13	-0.08	-0.08	-0.02	2.83	32.97	-0.64	-0.53	-0.35	-0.47
219.5	0.01	0.07	0.03	0.02	0.02	0.01	-0.04	0.01	0	0.03	0.03	0.05	-0.2	0.21	-0.13	-0.1	-0.08	-0.02	2.87	34.15	-0.63	-0.57	-0.36	-0.52
220	0	0.06	0.03	0.02	0.02	0.01	-0.02	0	0	0.03	0.03	0.04	-0.21	0.2	-0.14	-0.1	-0.07	-0.02	2.86	35.69	-0.65	-0.57	-0.39	-0.6
220.5	0.01	0.07	0.03	0.02	0.01	0	-0.05	-0.02	-0.02	0.01	0.01	0.04	-0.21	0.18	-0.16	-0.13	-0.09	-0.06	2.84	37.11	-0.7	-0.62	-0.42	-0.65
221	0.01	0.07	0.03	0.02	0.02	0	-0.04	-0.02	-0.01	0.02	0.02	0.04	-0.23	0.2	-0.15	-0.1	-0.11	-0.05	2.84	38.51	-0.71	-0.61	-0.39	-0.58
221.5	0.01	0.07	0.04	0.02	0.01	0	-0.05	-0.01	-0.02	0.02	0.01	0.04	-0.24	0.22	-0.16	-0.12	-0.13	-0.04	2.95	39.93	-0.69	-0.63	-0.41	-0.61
222	0.01	0.07	0.03	0.02	0.02	0	-0.05	-0.03	-0.03	0.01	-0.01	0.02	-0.24	0.2	-0.17	-0.15	-0.14	-0.06	2.92	41.47	-0.73	-0.65	-0.46	-0.65
222.5	0.01	0.08	0.03	0.02	0.02	0	-0.04	-0.03	-0.03	0	0.01	0.02	-0.22	0.19	-0.18	-0.13	-0.14	-0.07	2.99	42.57	-0.69	-0.67	-0.42	-0.65
223	0.01	0.07	0.03	0.02	0.02	0.01	-0.05	-0.05	-0.04	0	0	0.02	-0.26	0.19	-0.18	-0.16	-0.13	-0.07	3.02	44.38	-0.75	-0.68	-0.44	-0.69
223.5	0.01	0.07	0.03	0.02	0.02	0.01	-0.06	-0.04	-0.02	0.01	-0.01	0.02	-0.25	0.16	-0.19	-0.15	-0.14	-0.08	3.06	45.44	-0.76	-0.65	-0.47	-0.67
224	0.01	0.07	0.03	0.02	0.02	0.01	-0.06	-0.04	-0.04	0	0	0.03	-0.26	0.18	-0.2	-0.16	-0.13	-0.1	3.15	46.91	-0.75	-0.65	-0.47	-0.7
224.5	0.01	0.07	0.03	0.03	0.02	0	-0.06	-0.04	-0.04	0	-0.02	0.03	-0.25	0.19	-0.2	-0.16	-0.16	-0.09	3.2	48.68	-0.79	-0.69	-0.48	-0.72
225	0.01	0.07	0.03	0.02	0.02	0	-0.06	-0.04	-0.05	-0.02	-0.02	0.02	-0.27	0.16	-0.21	-0.15	-0.18	-0.09	3.23	49.79	-0.78	-0.7	-0.47	-0.73
225.5	0.01	0.07	0.03	0.02	0.02	0	-0.08	-0.06	-0.04	-0.01	-0.01	0.01	-0.28	0.18	-0.21	-0.18	-0.19	-0.09	3.33	51.14	-0.79	-0.71	-0.49	-0.76
226	0	0.14	0.03	0.02	0.02	0.01	-0.07	-0.05	-0.02	-0.01	-0.02	0	-0.26	0.18	-0.2	-0.17	-0.18	-0.1	3.52	52.28	-0.8	-0.7	-0.48	-0.77
226.5	0.01	0.05	0.03	0.02	0.02	0	-0.07	-0.05	-0.03	-0.02	-0.04	0	-0.29	0.17	-0.22	-0.19	-0.18	-0.12	3.48	53.25	-0.82	-0.73	-0.51	-0.81
227	0	0.05	0.02	0.02	0.02	0.01	-0.08	-0.06	-0.03	-0.02	-0.02	0	-0.27	0.19	-0.24	-0.2	-0.16	-0.12	3.67	54.61	-0.86	-0.72	-0.52	-0.81
227.5	0.01	0.05	0.03	0.02	0.01	0	-0.06	-0.08	-0.05	-0.03	-0.02	0.02	-0.29	0.18	-0.22	-0.17	-0.18	-0.14	3.86	55.4	-0.8	-0.77	-0.52	-0.84
228	0.01	0.05	0.03	0.02	0.02	0	-0.07	-0.06	-0.06	-0.03	-0.02	0.01	-0.31	0.21	-0.25	-0.19	-0.2	-0.14	4.02	56.77	-0.83	-0.77	-0.52	-0.87
228.5	0.01	0.05	0.03	0.02	0.02	0	-0.08	-0.05	-0.06	-0.02	-0.03	-0.01	-0.32	0.25	-0.22	-0.2	-0.2	-0.14	4.32	57.23	-0.84	-0.76	-0.54	-0.9
229	0.01	0.05	0.03	0.02	0.02	0	-0.1	-0.07	-0.06	-0.03	-0.02	-0.01	-0.31	0.24	-0.24	-0.2	-0.21	-0.14	4.65	58.4	-0.86	-0.77	-0.57	-0.9
229.5	0.01	0.05	0.03	0.02	0.02	0	-0.09	-0.07	-0.05	-0.04	-0.04	-0.01	-0.31	0.3	-0.26	-0.22	-0.23	-0.17	5.09	59.36	-0.87	-0.77	-0.6	-0.9
230	0.01	0.05	0.03	0.02	0.02	0	-0.09	-0.06	-0.07	-0.03	-0.04	-0.02	-0.32	0.36	-0.25	-0.22	-0.23	-0.18	5.44	59.86	-0.91	-0.79	-0.61	-0.96
230.5	0.01	0.05	0.03	0.02	0.02	0.01	-0.09	-0.07	-0.05	-0.05	-0.03	0	-0.29	0.41	-0.24	-0.22	-0.22	-0.16	6.12	60.92	-0.87	-0.8	-0.58	-0.9
231	0.01	0.05	0.03	0.02	0.02	0.01	-0.1	-0.07	-0.06	-0.04	-0.04	-0.02	-0.31	0.49	-0.27	-0.2	-0.21	-0.17	6.84	61.62	-0.88	-0.81	-0.56	-0.92
231.5	0.01	0.05	0.03	0.02	0.02	0	-0.1	-0.08	-0.07	-0.05	-0.04	-0.02	-0.3	0.63	-0.26	-0.23	-0.19	-0.16	7.64	62.62	-0.89	-0.8	-0.59	-0.91
232	0.01	0.05	0.03	0.02	0.02	0	-0.09	-0.09	-0.07	-0.03	-0.03	-0.01	-0.33	0.77	-0.25	-0.22	-0.21	-0.17	8.4	63.21	-0.89	-0.8	-0.62	-0.94
232.5	0.01	0.05	0.03	0.02	0.02	0.01	-0.09	-0.08	-0.06	-0.03	-0.04	-0.01	-0.32	0.93	-0.24	-0.22	-0.22	-0.15	9.43	63.76	-0.88	-0.82	-0.56	-0.92
233	0.01	0.05	0.04	0.02	0.02	0	-0.11	-0.08	-0.07	-0.05	-0.05	-0.02	-0.35	1.19	-0.26	-0.24	-0.23	-0.19	10.44	64	-0.89	-0.82	-0.61	-0.93
233.5	0.01	0.05	0.04	0.03	0.02	0	-0.09	-0.08	-0.06	-0.04	-0.04	-0.03	-0.34	1.4	-0.26	-0.21	-0.21	-0.18	11.55	64.96	-0.86	-0.86	-0.59	-0.91
234	0.01	0.05	0.04	0.02	0.02	0	-0.09	-0.08	-0.08	-0.04	-0.06	-0.02	-0.36	1.71	-0.28	-0.25	-0.24	-0.18	12.47	65.23	-0.9	-0.87	-0.59	-0.88
234.5	0.01	0.05	0.03	0.02	0.01	0	-0.1	-0.08	-0.08	-0.05	-0.05	-0.02	-0.34	2.07	-0.28	-0.27	-0.24	-0.19	13.5	65.96	-0.91	-0.83	-0.64	-0.86
235	0.01	0.05	0.03	0.02	0.01	0	-0.11	-0.09	-0.08	-0.04	-0.04	-0.04	-0.36	2.44	-0.3	-0.25	-0.25	-0.21	14.56	66.22	-0.94	-0.87	-0.62	-0.8
235.5	0.01	0.05	0.03	0.03	0.01	0.01	-0.11	-0.09	-0.09	-0.05	-0.07	-0.03	-0.35	2.88	-0.25	-0.25	-0.24	-0.18	15.7	66.64	-0.91	-0.84	-0.67	-0.66
236	0.01	0.04	0.03	0.03	0.01	0	-0.12	-0.08	-0.07	-0.05	-0.06	-0.04	-0.35	3.36	-0.29	-0.25	-0.26	-0.17	16.94	67.68	-0.92	-0.85	-0.65	-0.48
236.5	0.01	0.05	0.03	0.02	0.01	0	-0.1	-0.09	-0.08	-0.04	-0.06	-0.03	-0.34	3.86	-0.27	-0.25	-0.25	-0.17	18.46	68.13	-0.93	-0.84	-0.62	-0.15
237	0.01	0.05	0.04	0.03	0.01	0	-0.1	-0.09	-0.07	-0.06	-0.05	-0.04	-0.35	4.31	-0.28	-0.26	-0.26	-0.19	19.78	68.17	-0.93	-0.87	-0.65	0.32
237.5	0.01	0.05	0.03	0.03	0.01	0	-0.12	-0.09	-0.08	-0.06	-0.05	-0.03	-0.35	4.8	-0.29	-0.26	-0.27	-0.21	21.4	68.08	-0.92	-0.84	-0.66	0.93
238	0	0.05	0.03	0.02	0.01	0	-0.1	-0.08	-0.08	-0.06	-0.06	-0.03	-0.37	5.31	-0.27	-0.26	-0.27	-0.18	22.86	68.99	-0.91	-0.88	-0.64	1.87
238.5	0.01	0.05	0.04	0.03	0.01	0	-0.11	-0.08	-0.08	-0.06	-0.05	-0.04	-0.34	5.8	-0.27	-0.26	-0.25	-0.19	24.73	69.2	-0.91	-0.86	-0.64	3.2
239	0.01	0.05	0.04	0.03	0.02	0	-0.11	-0.1	-0.07	-0.05	-0.05	-0.04	-0.35	6.33	-0.28	-0.26	-0.25	-0.2	26.42	70.37	-0.89	-0.86	-0.68	5.12
239.5	0.01	0.06	0.03	0.02	0.02	0	-0.11	-0.08	-0.08	-0.05	-0.05	-0.03	-0.37	6.83	-0.29	-0.26	-0.25	-0.19	28.53	69.99	-0.94	-0.87	-0.66	7.37
240	0.01	0.05	0.04	0.03	0.01	0	-0.1	-0.08	-0.08	-0.04	-0.05	-0.03	-0.34	7.31	-0.27	-0.26	-0.24	-0.19	30.21	70.36	-0.93	-0.89	-0.68	9.67
240.5	0.01	0.06	0.03	0.02	0.02	0	-0.09	-0.09	-0.06	-0.04	-0.05	-0.03	-0.34	7.83	-0.26	-0.24	-0.25	-0.19	32.04	71.14	-0.91	-0.82	-0.64	11.9
241	0.01	0.06	0.03	0.03	0.02	0	-0.09	-0.07	-0.05	-0.06	-0.06	-0.04	-0.33	8.2	-0.28	-0.26	-0.25	-0.18	33.99	71.25	-0.92	-0.85	-0.65	13.73
241.5	0.01	0.05	0.04	0.02	0.02	0	-0.1	-0.07	-0.05	-0.05	-0.03	-0.03	-0.33	8.76	-0.28	-0.26	-0.25	-0.2	36.01	71.25	-0.92	-0.83	-0.64	15.67
242	0.01	0.05	0.04	0.03	0.02	0	-0.09	-0.07	-0.06	-0.02	-0.05	-0.02	-0.32	9.23	-0.24	-0.24	-0.23	-0.15	37.11	71.69	-0.89	-0.8	-0.62	17.12
242.5	0.01	0.05	0.03	0.02	0.02	0	-0.08	-0.06	-0.06	-0.03	-0.05	-0.01	-0.3	9.64	-0.25	-0.22	-0.22	-0.15	38.76	72.36	-0.89	-0.81	-0.6	18.36
243	0.01	0.05	0.04	0.02	0.01	0	-0.09	-0.08	-0.05	-0.02	-0.04	-0.01	-0.34	10.32	-0.2	-0.23	-0.22	-0.14	40.17	72.39	-0.89	-0.81	-0.61	19.34
243.5	0.01	0.05	0.04	0.03	0.01	0	-0.08	-0.06	-0.05	-0.03	-0.04	-0.03	-0.31	10.91	-0.24	-0.23	-0.23	-0.17	42.04	72.86	-0.87	-0.83	-0.59	20.34
244	0.01	0.05	0.04	0.03	0.01	0	-0.1	-0.08	-0.05	-0.03	-0.06	-0.02	-0.34	11.24	-0.26	-0.26	-0.24	-0.18	43.16	73.02	-0.9	-0.86	-0.61	21.42
244.5	0.01	0.05	0.04	0.03	0.02	0	-0.1	-0.08	-0.06	-0.05	-0.06	-0.01	-0.32	11.49	-0.23	-0.25	-0.25	-0.17	44.84	72.74	-0.92	-0.85	-0.67	22.52
245	0.01	0.05	0.04	0.03	0.02	0	-0.11	-0.09	-0.08	-0.06	-0.06	-0.04	-0.35	12.17	-0.27	-0.28	-0.28	-0.2	46.51	73.02	-0.92	-0.89	-0.67	23.54
245.5	0.01	0.05	0.04	0.02	0.01	0	-0.09	-0.08	-0.07	-0.05	-0.06	-0.03	-0.37	12.77	-0.28	-0.27	-0.27	-0.2	47.49	72.56	-0.93	-0.88	-0.69	25.2
246	0.01	0.05	0.03	0.03	0.02	0	-0.11	-0.09	-0.07	-0.08	-0.06	-0.03	-0.36	13.44	-0.26	-0.26	-0.25	-0.19	49.21	73.79	-0.94	-0.87	-0.72	27.1
246.5	0.01	0.05	0.04	0.03	0.02	0	-0.11	-0.08	-0.06	-0.06	-0.06	-0.04	-0.36	14.08	-0.32	-0.27	-0.26	-0.2	50.55	73.22	-1.01	-0.9	-0.68	28.8
247	0.01	0.05	0.03	0.03	0.02	0	-0.12	-0.09	-0.07	-0.06	-0.06	-0.05	-0.35	14.87	-0.27	-0.25	-0.26	-0.21	51.98	73.21	-1.01	-0.89	-0.71	30.41
247.5	0.01	0.05	0.04	0.02	0.02	0.01	-0.11	-0.08	-0.08	-0.07	-0.07	-0.03	-0.36	15.42	-0.29	-0.27	-0.28	-0.2	53.07	73.25	-0.97	-0.87	-0.71	32.5
248	0.01	0.05	0.04	0.02	0.01	0	-0.1	-0.09	-0.08	-0.06	-0.06	-0.05	-0.35	15.96	-0.27	-0.27	-0.27	-0.2	54.15	74.45	-0.99	-0.88	-0.66	34.66
248.5	0.01	0.06	0.04	0.03	0.02	0	-0.1	-0.1	-0.08	-0.06	-0.06	-0.04	-0.34	16.63	-0.28	-0.27	-0.29	-0.18	55.36	74.49	-0.98	-0.9	-0.7	36.57
249	0.01	0.05	0.04	0.03	0.02	0.01	-0.11	-0.08	-0.07	-0.06	-0.08	-0.04	-0.35	17.36	-0.28	-0.29	-0.27	-0.18	56.27	74.58	-1.01	-0.87	-0.71	38.71
249.5	0.01	0.05	0.04	0.03	0.01	0	-0.1	-0.09	-0.08	-0.07	-0.07	-0.04	-0.38	17.97	-0.28	-0.28	-0.27	-0.21	57.53	74.32	-1.02	-0.9	-0.71	40.58
250	0.01	0.06	0.04	0.03	0.02	0.01	-0.12	-0.09	-0.08	-0.07	-0.06	-0.05	-0.36	18.63	-0.28	-0.28	-0.29	-0.21	57.9	74.06	-1.01	-0.89	-0.71	42.5
250.5	0.01	0.05	0.04	0.03	0.01	0.01	-0.12	-0.08	-0.08	-0.06	-0.08	-0.04	-0.38	19.67	-0.26	-0.3	-0.27	-0.21	59.06	75.2	-1.05	-0.92	-0.74	44.02
251	0.01	0.06	0.04	0.03	0.02	0	-0.11	-0.09	-0.09	-0.06	-0.07	-0.05	-0.38	20.41	-0.3	-0.29	-0.28	-0.23	59.18	73.26	-1.03	-0.9	-0.69	46.12
251.5	0.01	0.05	0.04	0.03	0.01	0	-0.12	-0.09	-0.08	-0.07	-0.07	-0.06	-0.37	21.1	-0.27	-0.3	-0.29	-0.23	60.6	74.25	-1.01	-0.91	-0.72	47.78
252	0.01	0.05	0.04	0.03	0.02	0	-0.12	-0.08	-0.08	-0.06	-0.07	-0.05	-0.39	21.89	-0.28	-0.3	-0.3	-0.22	61.12	74.18	-1.05	-0.91	-0.74	49.71
252.5	0.01	0.05	0.04	0.03	0.02	0	-0.13	-0.1	-0.09	-0.07	-0.07	-0.06	-0.36	22.84	-0.3	-0.3	-0.29	-0.24	61.61	75.59	-1.03	-0.89	-0.75	51.06
253	0.01	0.06	0.04	0.03	0.02	0	-0.12	-0.1	-0.09	-0.07	-0.06	-0.05	-0.37	23.33	-0.31	-0.33	-0.32	-0.25	62.1	74.74	-1.04	-0.93	-0.77	52.8
253.5	0.01	0.06	0.04	0.03	0.02	0	-0.13	-0.1	-0.09	-0.07	-0.07	-0.07	-0.38	24.3	-0.29	-0.31	-0.32	-0.23	62.73	75.83	-1	-0.93	-0.75	54.34
254	0.01	0.06	0.04	0.03	0.02	0.01	-0.12	-0.11	-0.09	-0.08	-0.09	-0.05	-0.38	25.17	-0.3	-0.32	-0.32	-0.21	63.95	76.22	-0.95	-0.95	-0.73	55.75
254.5	0.01	0.06	0.04	0.03	0.02	0	-0.15	-0.11	-0.09	-0.08	-0.08	-0.05	-0.4	25.99	-0.33	-0.35	-0.32	-0.24	63.74	75.63	-0.97	-0.98	-0.76	56.33
255	0.01	0.06	0.04	0.03	0.01	0	-0.13	-0.11	-0.11	-0.07	-0.08	-0.06	-0.38	27.22	-0.31	-0.34	-0.32	-0.24	64.69	74.55	-0.87	-0.95	-0.8	58.33
255.5	0.01	0.06	0.04	0.03	0.02	0	-0.13	-0.11	-0.1	-0.09	-0.09	-0.05	-0.4	27.72	-0.34	-0.33	-0.32	-0.25	64.3	76.28	-0.82	-0.98	-0.77	59.38
256	0.01	0.06	0.05	0.03	0.02	0	-0.14	-0.11	-0.1	-0.09	-0.09	-0.07	-0.38	28.97	-0.32	-0.34	-0.32	-0.25	65.11	76.02	-0.69	-0.97	-0.78	60.41
256.5	0.01	0.05	0.04	0.03	0.02	0	-0.14	-0.12	-0.1	-0.09	-0.1	-0.07	-0.42	29.73	-0.32	-0.33	-0.35	-0.25	66.19	76.19	-0.61	-0.99	-0.81	60.58
257	0.01	0.06	0.04	0.03	0.01	0	-0.14	-0.1	-0.09	-0.11	-0.08	-0.07	-0.41	30.34	-0.31	-0.34	-0.34	-0.27	66.09	75.22	-0.41	-1	-0.8	62.13
257.5	0.01	0.05	0.04	0.03	0.01	0	-0.13	-0.09	-0.1	-0.1	-0.1	-0.06	-0.41	31.03	-0.33	-0.33	-0.36	-0.27	66.87	75.01	-0.19	-1.01	-0.79	62.52
258	0.01	0.07	0.04	0.03	0.02	0.01	-0.15	-0.11	-0.12	-0.1	-0.1	-0.07	-0.4	32.1	-0.3	-0.33	-0.36	-0.26	67.34	77.03	0.15	-1.01	-0.81	64.2
258.5	0.01	0.06	0.04	0.03	0.02	0	-0.14	-0.11	-0.1	-0.09	-0.1	-0.07	-0.41	32.66	-0.3	-0.34	-0.34	-0.25	67.41	76.66	0.52	-1.02	-0.77	64.56
259	0.01	0.06	0.04	0.03	0.01	0	-0.15	-0.11	-0.09	-0.08	-0.1	-0.08	-0.42	33.66	-0.33	-0.33	-0.33	-0.28	67.89	76.76	0.96	-1.04	-0.8	65.38
259.5	0.02	0.06	0.04	0.03	0.02	0	-0.14	-0.11	-0.1	-0.09	-0.09	-0.07	-0.42	34.51	-0.31	-0.35	-0.33	-0.28	69.08	76.26	1.55	-1.04	-0.78	66.23
260	0.01	0.06	0.05	0.03	0.01	0	-0.13	-0.1	-0.09	-0.08	-0.09	-0.07	-0.4	35.31	-0.28	-0.35	-0.33	-0.24	69.01	75.4	2.23	-1	-0.77	66.83
260.5	0.02	0.06	0.04	0.03	0.02	0.01	-0.11	-0.1	-0.08	-0.08	-0.08	-0.06	-0.4	36.55	-0.3	-0.31	-0.31	-0.25	69.02	77.78	3.12	-0.99	-0.72	67.55
261	0.01	0.05	0.05	0.03	0.02	0	-0.12	-0.08	-0.09	-0.07	-0.08	-0.05	-0.38	36.84	-0.26	-0.3	-0.3	-0.22	70.46	76.6	4.13	-0.99	-0.72	69.55
261.5	0.01	0.07	0.04	0.03	0.01	0	-0.11	-0.07	-0.08	-0.05	-0.05	-0.04	-0.35	38.27	-0.26	-0.3	-0.29	-0.19	69.59	77.73	5.14	-0.98	-0.7	69.78
262	0.01	0.06	0.05	0.03	0.02	0	-0.1	-0.06	-0.06	-0.07	-0.06	-0.03	-0.34	38.81	-0.23	-0.26	-0.28	-0.18	70.74	77.33	6.36	-0.97	-0.68	69.65
262.5	0.01	0.06	0.04	0.03	0.02	0.01	-0.09	-0.07	-0.08	-0.05	-0.06	-0.02	-0.32	39.52	-0.22	-0.28	-0.28	-0.19	71.52	77.36	7.48	-0.97	-0.66	70.9
263	0.01	0.06	0.05	0.03	0.01	0.01	-0.09	-0.06	-0.04	-0.03	-0.05	-0.03	-0.3	40.47	-0.2	-0.26	-0.23	-0.13	71.26	77.27	8.55	-0.98	-0.66	71.8
263.5	0.02	0.06	0.05	0.03	0.02	0.01	-0.08	-0.05	-0.03	-0.03	-0.03	-0.02	-0.3	41.23	-0.18	-0.23	-0.2	-0.12	71.13	77.3	9.52	-0.95	-0.61	71.87
264	0.01	0.06	0.04	0.04	0.02	0	-0.08	-0.05	-0.04	-0.03	-0.04	-0.02	-0.28	42.02	-0.15	-0.21	-0.25	-0.12	72.39	76.86	10.47	-0.95	-0.62	72.22
264.5	0.02	0.06	0.05	0.03	0.02	0	-0.08	-0.03	-0.03	0	-0.01	0.02	-0.3	42.61	-0.16	-0.23	-0.2	-0.12	71.61	76.83	11.54	-0.96	-0.58	72.78
265	0.01	0.06	0.05	0.04	0.02	0.01	-0.05	-0.02	-0.01	-0.02	-0.02	0.01	-0.28	43.3	-0.16	-0.18	-0.2	-0.08	73.11	76.58	12.43	-0.92	-0.58	73.36
265.5	0.02	0.06	0.05	0.03	0.02	0.01	-0.05	-0.03	0	0	-0.02	0.01	-0.25	44.33	-0.14	-0.17	-0.2	-0.08	73.01	77.28	13.33	-0.9	-0.58	74.26
266	0.02	0.06	0.05	0.03	0.02	0	-0.04	0	-0.01	0	0.01	0.02	-0.23	44.8	-0.13	-0.18	-0.17	-0.07	72.58	76.22	14.44	-0.92	-0.54	74.06
266.5	0.02	0.06	0.05	0.03	0.02	0	-0.03	0	0	0.01	0.01	0.03	-0.25	45.38	-0.1	-0.16	-0.16	-0.07	73.22	75.88	15.47	-0.92	-0.56	74.44
267	0.01	0.06	0.05	0.03	0.01	0.01	-0.03	0	0.01	0.01	0.01	0.03	-0.24	46.01	-0.11	-0.2	-0.17	-0.06	73.46	75.27	16.82	-0.92	-0.54	74.67
267.5	0.02	0.07	0.05	0.04	0.02	0	-0.05	-0.02	0.01	0	-0.01	0.01	-0.26	46.81	-0.11	-0.17	-0.17	-0.08	72.63	74.81	18.14	-0.99	-0.62	74.29
268	0.02	0.06	0.05	0.04	0.01	0	-0.06	-0.03	-0.01	0	-0.03	0.02	-0.26	47.79	-0.14	-0.21	-0.19	-0.09	73.13	75.61	19.86	-0.96	-0.62	75.39
268.5	0.02	0.06	0.05	0.03	0.02	0.01	-0.06	-0.02	-0.04	0	-0.02	0	-0.29	48.35	-0.15	-0.22	-0.21	-0.1	73.85	76.26	21.7	-1	-0.67	74.66
269	0.01	0.07	0.04	0.04	0.02	0.01	-0.07	-0.02	-0.03	-0.02	-0.03	0	-0.3	49.68	-0.16	-0.21	-0.23	-0.11	73.72	77.92	23.6	-1.03	-0.7	75.16
269.5	0.02	0.06	0.05	0.04	0.02	0	-0.08	-0.05	-0.01	-0.02	-0.03	-0.01	-0.31	50.02	-0.17	-0.23	-0.24	-0.14	72.9	76.82	25.49	-1.07	-0.73	74.48
270	0.01	0.06	0.05	0.03	0.02	0	-0.09	-0.05	-0.03	-0.04	-0.06	-0.02	-0.31	50.64	-0.18	-0.25	-0.25	-0.14	72.55	77.16	27.98	-1.06	-0.71	76.43
270.5	0.02	0.06	0.05	0.04	0.02	0.01	-0.08	-0.03	-0.03	-0.05	-0.03	-0.01	-0.31	51.86	-0.19	-0.25	-0.25	-0.18	74.49	77.06	29.93	-1.09	-0.76	76.06
271	0.02	0.07	0.05	0.04	0.02	0.01	-0.07	-0.03	-0.01	-0.03	-0.03	-0.01	-0.28	53.23	-0.17	-0.22	-0.24	-0.15	74.91	76.87	32.07	-1.08	-0.72	76.25
271.5	0.02	0.06	0.05	0.03	0.02	0.01	-0.08	-0.04	-0.04	-0.02	-0.04	-0.03	-0.32	53.67	-0.16	-0.24	-0.25	-0.16	74.51	77.38	34.05	-1.09	-0.79	75.13
272	0.02	0.07	0.06	0.04	0.02	0.01	-0.08	-0.04	-0.04	-0.03	-0.03	-0.02	-0.31	54.67	-0.18	-0.24	-0.25	-0.17	73.79	77.16	36.19	-1.09	-0.83	75.82
272.5	0.02	0.07	0.05	0.04	0.02	0	-0.09	-0.04	-0.04	-0.04	-0.05	-0.02	-0.32	55.35	-0.18	-0.27	-0.24	-0.17	73.57	77.63	38.22	-1.07	-0.82	75.64
273	0.02	0.07	0.05	0.04	0.02	0.01	-0.09	-0.06	-0.05	-0.03	-0.05	-0.03	-0.32	56.23	-0.16	-0.25	-0.26	-0.16	74.38	77.16	40	-1.12	-0.83	75.63
273.5	0.02	0.06	0.05	0.04	0.01	0.01	-0.09	-0.05	-0.06	-0.05	-0.05	-0.04	-0.32	56.77	-0.19	-0.27	-0.28	-0.17	73.89	77.17	42.02	-1.09	-0.87	75.23
274	0.01	0.06	0.05	0.04	0.01	0.01	-0.1	-0.05	-0.05	-0.05	-0.07	-0.03	-0.33	57.86	-0.18	-0.29	-0.29	-0.17	74.6	77.63	43.72	-1.14	-0.91	75.82
274.5	0.01	0.06	0.05	0.04	0.02	0	-0.1	-0.05	-0.05	-0.05	-0.06	-0.03	-0.36	58.77	-0.17	-0.28	-0.28	-0.18	75.2	77.47	45.68	-1.1	-0.91	76.42
275	0.01	0.06	0.05	0.03	0.02	0.01	-0.1	-0.05	-0.05	-0.05	-0.06	-0.04	-0.36	59.88	-0.21	-0.3	-0.3	-0.19	75.27	77.38	47.37	-1.13	-0.94	76.63
275.5	0.01	0.07	0.05	0.04	0.02	0	-0.11	-0.06	-0.05	-0.05	-0.05	-0.03	-0.36	60.1	-0.17	-0.3	-0.3	-0.19	75.65	77.37	49.01	-1.09	-0.94	76.61
276	0.02	0.06	0.05	0.03	0.01	0	-0.1	-0.06	-0.06	-0.07	-0.07	-0.04	-0.37	61.16	-0.2	-0.3	-0.3	-0.2	75.97	77.04	50.55	-1.07	-0.94	76.17
276.5	0.02	0.06	0.05	0.04	0.02	0.01	-0.11	-0.05	-0.05	-0.06	-0.09	-0.04	-0.37	61.97	-0.19	-0.31	-0.31	-0.22	76.32	77.03	52.02	-0.97	-0.95	76.96
277	0.01	0.07	0.06	0.04	0.01	0.01	-0.11	-0.06	-0.07	-0.06	-0.07	-0.06	-0.38	62.42	-0.2	-0.3	-0.31	-0.21	75.1	77.13	53.01	-0.93	-0.95	77.98
277.5	0.01	0.07	0.05	0.04	0.02	0	-0.12	-0.06	-0.06	-0.05	-0.08	-0.06	-0.4	63.81	-0.2	-0.31	-0.31	-0.22	76.17	76.94	54.77	-0.84	-0.96	76.03
278	0.01	0.06	0.06	0.03	0.02	0.01	-0.12	-0.07	-0.08	-0.08	-0.08	-0.06	-0.39	64.17	-0.21	-0.33	-0.33	-0.24	76.33	76.24	55.23	-0.72	-0.97	76.77
278.5	0.01	0.06	0.06	0.04	0.02	0.01	-0.13	-0.07	-0.08	-0.07	-0.08	-0.05	-0.38	64.77	-0.19	-0.33	-0.33	-0.24	76.21	76.68	56.83	-0.53	-0.98	75.4
279	0.01	0.07	0.06	0.04	0.01	0.01	-0.12	-0.06	-0.07	-0.09	-0.09	-0.07	-0.39	65.88	-0.21	-0.34	-0.33	-0.24	75.8	76.69	57.23	-0.25	-0.96	75.82
279.5	0.02	0.07	0.05	0.04	0.01	0.01	-0.12	-0.06	-0.08	-0.08	-0.08	-0.08	-0.38	66.44	-0.22	-0.33	-0.34	-0.24	75.16	77.07	58.24	0.08	-0.88	75.26
280	0.02	0.07	0.05	0.04	0.02	0	-0.12	-0.07	-0.07	-0.07	-0.09	-0.07	-0.39	66.7	-0.2	-0.34	-0.33	-0.26	75.27	76.75	58.81	0.57	-0.87	75.38
280.5	0.02	0.07	0.06	0.04	0.01	0	-0.13	-0.08	-0.08	-0.09	-0.08	-0.06	-0.37	68.15	-0.21	-0.35	-0.32	-0.24	75.29	76.73	60.19	1.15	-0.77	74.65
281	0.02	0.07	0.06	0.04	0.02	0	-0.11	-0.08	-0.08	-0.07	-0.09	-0.07	-0.39	68.45	-0.22	-0.37	-0.34	-0.26	74.89	77.02	60.95	1.88	-0.59	74.64
281.5	0.01	0.07	0.06	0.04	0.01	0	-0.13	-0.07	-0.06	-0.09	-0.09	-0.07	-0.39	69.43	-0.23	-0.35	-0.34	-0.25	75.6	76.64	61.91	2.72	-0.29	75.06
282	0.01	0.07	0.06	0.04	0.02	0.01	-0.13	-0.06	-0.09	-0.08	-0.09	-0.07	-0.4	69.13	-0.22	-0.38	-0.35	-0.27	75.15	75.76	62.04	3.55	0	74.62
282.5	0.01	0.07	0.06	0.04	0.01	0.01	-0.11	-0.08	-0.07	-0.1	-0.1	-0.08	-0.41	70.29	-0.19	-0.35	-0.35	-0.27	74.89	77.09	63.82	4.48	0.58	76.3
283	0.01	0.07	0.05	0.04	0.02	0	-0.12	-0.08	-0.07	-0.09	-0.1	-0.07	-0.38	70.79	-0.21	-0.34	-0.35	-0.26	75.42	76.81	63.64	5.36	1.51	76.32
283.5	0.02	0.06	0.06	0.03	0.01	0.01	-0.12	-0.08	-0.08	-0.09	-0.1	-0.06	-0.4	71.43	-0.19	-0.34	-0.34	-0.26	75.4	76.85	64.37	6.24	2.72	77.54
284	0.02	0.07	0.06	0.04	0.02	0.01	-0.12	-0.06	-0.05	-0.08	-0.09	-0.06	-0.38	71.78	-0.19	-0.34	-0.34	-0.26	75.26	76.66	65.22	7.01	4.4	78.96
284.5	0.02	0.07	0.06	0.04	0.02	0.01	-0.12	-0.07	-0.07	-0.07	-0.08	-0.05	-0.38	72.43	-0.16	-0.33	-0.33	-0.25	75.32	76.95	65.21	7.71	6.44	78.66
285	0.02	0.07	0.07	0.04	0.02	0.01	-0.12	-0.05	-0.05	-0.06	-0.08	-0.05	-0.36	72.99	-0.18	-0.31	-0.32	-0.23	75.08	77.09	65.51	8.46	8.67	80
285.5	0.02	0.08	0.06	0.04	0.02	0.01	-0.1	-0.03	-0.05	-0.06	-0.07	-0.04	-0.37	73.88	-0.14	-0.31	-0.31	-0.22	75.75	77.39	66.48	9.06	11.26	79.72
286	0.02	0.08	0.07	0.04	0.02	0.01	-0.09	-0.03	-0.04	-0.05	-0.07	-0.04	-0.33	74.04	-0.1	-0.29	-0.29	-0.22	73.2	77.74	66.47	9.81	13.58	78.43
286.5	0.02	0.07	0.06	0.04	0.02	0.01	-0.1	-0.03	-0.01	-0.05	-0.05	-0.03	-0.33	74.63	-0.13	-0.27	-0.3	-0.2	73.61	78.08	67.12	10.66	15.67	78.96
287	0.02	0.08	0.06	0.04	0.01	0.01	-0.08	-0.03	-0.01	-0.05	-0.05	-0.04	-0.3	75.06	-0.09	-0.26	-0.25	-0.18	73.71	77.91	66.95	11.32	17.1	79.31
287.5	0.02	0.09	0.06	0.04	0.02	0.01	-0.08	-0.02	-0.03	-0.04	-0.05	-0.01	-0.3	75.16	-0.07	-0.25	-0.26	-0.18	73.96	77.68	67.85	12.25	18.37	79.44
288	0.02	0.08	0.06	0.04	0.02	0.01	-0.07	-0.02	-0.02	-0.03	-0.04	-0.01	-0.29	75.41	-0.07	-0.27	-0.26	-0.15	73.69	77.52	67.9	13.1	19.21	79.31
288.5	0.02	0.08	0.06	0.05	0.02	0.01	-0.07	-0.01	-0.01	-0.03	-0.04	-0.01	-0.28	76.37	-0.06	-0.23	-0.23	-0.13	74.63	78.24	68.36	14.01	19.98	79.21
289	0.02	0.08	0.06	0.05	0.02	0	-0.07	0	0.02	-0.03	-0.03	-0.01	-0.25	76.8	-0.02	-0.2	-0.24	-0.16	75.38	77.85	69.11	14.8	20.61	78.73
289.5	0.02	0.08	0.06	0.03	0.02	0	-0.05	-0.01	0	-0.01	-0.01	0.01	-0.25	76.75	-0.01	-0.2	-0.2	-0.13	75.6	78.25	68.65	15.94	21.37	78.99
290	0.02	0.08	0.07	0.05	0.02	0.01	-0.04	0.01	0.02	-0.02	-0.01	0.01	-0.24	77.78	0	-0.19	-0.18	-0.11	75.38	78.57	69.13	16.87	22.13	79.51
290.5	0.03	0.08	0.06	0.04	0.02	0.01	-0.04	0.02	0.02	0.01	-0.02	0.03	-0.22	77.95	0	-0.18	-0.16	-0.1	75.03	78.47	69.62	18.04	22.82	78.81
291	0.02	0.08	0.06	0.04	0.02	0.01	-0.05	0.03	0.02	-0.01	-0.01	0	-0.23	77.95	0.01	-0.18	-0.18	-0.1	75.16	78.4	69.79	19.08	23.61	77.72
291.5	0.02	0.08	0.06	0.04	0.02	0.01	-0.06	0.01	0.01	-0.01	0	0.02	-0.24	78.49	-0.01	-0.2	-0.22	-0.15	74.86	78.15	69.75	20.09	24.45	77.4
292	0.02	0.08	0.07	0.05	0.02	0.01	-0.07	-0.01	0.01	-0.02	-0.03	0.01	-0.28	78.17	-0.05	-0.22	-0.22	-0.13	75.4	78	70.41	21.29	25.56	76.59
292.5	0.02	0.09	0.06	0.04	0.02	0.01	-0.07	0	0	-0.02	-0.03	0.01	-0.28	78.48	-0.03	-0.25	-0.23	-0.15	74.75	77.9	69.66	22.63	26.76	75.87
293	0.02	0.08	0.06	0.04	0.01	0.01	-0.07	0	-0.01	-0.02	-0.04	-0.02	-0.28	78.48	-0.04	-0.25	-0.24	-0.16	74.3	78.33	69.67	23.87	28.17	75.32
293.5	0.02	0.08	0.07	0.04	0.02	0.01	-0.08	-0.03	-0.02	-0.01	-0.05	-0.01	-0.31	78.46	-0.05	-0.23	-0.24	-0.18	74.07	78.2	70.04	25.58	29.68	75.29
294	0.02	0.07	0.07	0.05	0.02	0.01	-0.07	0	-0.01	-0.03	-0.05	-0.02	-0.31	78.99	-0.05	-0.26	-0.26	-0.18	74.94	78.14	69.9	26.78	31.33	74.99
294.5	0.02	0.08	0.06	0.05	0.02	0.01	-0.08	-0.03	-0.02	-0.04	-0.06	-0.03	-0.31	79.66	-0.05	-0.27	-0.27	-0.16	74.34	78.03	70.93	28.46	32.85	74.93
295	0.02	0.08	0.06	0.04	0.02	0.01	-0.07	-0.03	-0.03	-0.04	-0.05	-0.02	-0.3	79.14	-0.05	-0.27	-0.27	-0.16	74.98	78.05	70.51	29.97	34.4	75.08
295.5	0.02	0.07	0.07	0.05	0.02	0	-0.08	-0.03	-0.02	-0.06	-0.05	-0.03	-0.33	79.75	-0.07	-0.29	-0.27	-0.18	75.07	78.07	70.43	31.71	35.86	75
296	0.02	0.08	0.06	0.04	0.02	0.01	-0.1	-0.02	-0.02	-0.05	-0.06	-0.04	-0.32	79.77	-0.07	-0.28	-0.27	-0.18	73.41	78.17	69.36	33.03	37.69	74.7
296.5	0.02	0.08	0.07	0.04	0.02	0.01	-0.1	-0.03	-0.03	-0.05	-0.08	-0.04	-0.31	79.59	-0.06	-0.3	-0.28	-0.2	73.58	77.43	69.24	34.83	39.11	73.92
297	0.02	0.08	0.07	0.04	0.02	0.01	-0.09	-0.03	-0.04	-0.06	-0.07	-0.04	-0.32	79.69	-0.07	-0.29	-0.31	-0.19	74.39	77.84	69.81	36.47	40.78	74.92
297.5	0.02	0.09	0.07	0.04	0.02	0.01	-0.11	-0.03	-0.03	-0.06	-0.06	-0.04	-0.36	79.92	-0.08	-0.29	-0.29	-0.2	74.36	77.83	69.47	38.25	42.26	74.7
298	0.02	0.09	0.06	0.05	0.02	0.01	-0.11	-0.03	-0.04	-0.05	-0.08	-0.07	-0.34	80.17	-0.08	-0.29	-0.29	-0.2	73.99	77.36	69.24	39.96	43.68	74.29
298.5	0.02	0.08	0.06	0.04	0.02	0.01	-0.09	-0.04	-0.04	-0.07	-0.08	-0.05	-0.33	80.67	-0.09	-0.31	-0.3	-0.2	74.69	77.75	69.18	41.59	45.09	74.69
299	0.02	0.08	0.06	0.04	0.02	0.01	-0.11	-0.05	-0.04	-0.07	-0.08	-0.06	-0.37	80.25	-0.1	-0.32	-0.31	-0.23	75.03	77.44	70.24	42.6	46.43	74.49
299.5	0.02	0.08	0.07	0.05	0.02	0	-0.13	-0.05	-0.03	-0.07	-0.08	-0.06	-0.37	80.06	-0.09	-0.31	-0.33	-0.22	74.57	77.59	68.1	43.99	47.87	74.4
300	0.02	0.08	0.07	0.04	0.02	0.01	-0.12	-0.06	-0.06	-0.08	-0.08	-0.05	-0.39	79.71	-0.1	-0.33	-0.33	-0.23	75.29	78.27	68.27	45.49	48.88	74.4
300.5	0.02	0.08	0.07	0.04	0.02	0.01	-0.11	-0.06	-0.03	-0.07	-0.07	-0.05	-0.37	79.88	-0.1	-0.31	-0.32	-0.23	74.76	78.32	67.3	47.7	50.71	74.52
301	0.02	0.1	0.07	0.04	0.02	0.01	-0.12	-0.06	-0.05	-0.07	-0.08	-0.05	-0.38	79.34	-0.1	-0.33	-0.3	-0.25	74.75	78.25	68.09	48.94	51.41	74.46
301.5	0.02	0.09	0.07	0.04	0.01	0.01	-0.12	-0.05	-0.05	-0.06	-0.09	-0.06	-0.38	79.92	-0.09	-0.33	-0.33	-0.26	74.91	77.91	67.58	50.08	52.35	74.11
302	0.02	0.09	0.07	0.04	0.02	0.01	-0.12	-0.04	-0.04	-0.07	-0.09	-0.06	-0.38	79.63	-0.1	-0.33	-0.34	-0.26	75.11	77.72	67.34	51.63	53.29	74.72
302.5	0.02	0.08	0.08	0.04	0.02	0.01	-0.13	-0.06	-0.06	-0.08	-0.1	-0.06	-0.4	79.08	-0.1	-0.35	-0.33	-0.26	74.97	77.84	66.83	52.69	54.73	74.99
303	0.02	0.08	0.07	0.04	0.02	0.01	-0.14	-0.06	-0.05	-0.08	-0.09	-0.07	-0.39	79.81	-0.1	-0.32	-0.34	-0.26	75.06	78.28	67.07	53.73	55.79	75.05
303.5	0.02	0.08	0.07	0.05	0.01	0.01	-0.12	-0.06	-0.06	-0.08	-0.09	-0.07	-0.41	80.06	-0.1	-0.33	-0.35	-0.27	75.19	78.11	67.89	54.75	56.28	74.86
304	0.02	0.09	0.06	0.04	0.01	0.01	-0.13	-0.06	-0.06	-0.08	-0.1	-0.09	-0.41	79.85	-0.1	-0.35	-0.34	-0.26	75.4	77.72	67.8	55.64	57.62	74.65
304.5	0.02	0.08	0.08	0.05	0.01	0.01	-0.12	-0.07	-0.05	-0.09	-0.1	-0.08	-0.41	79.67	-0.12	-0.36	-0.36	-0.27	75.31	77.88	67.31	56.52	58.2	75.42
305	0.02	0.1	0.07	0.04	0.02	0.01	-0.13	-0.08	-0.07	-0.09	-0.1	-0.09	-0.42	80.31	-0.1	-0.36	-0.37	-0.29	74.45	77.59	68.37	57.74	59.14	75.02
305.5	0.02	0.08	0.08	0.04	0.02	0	-0.14	-0.06	-0.07	-0.1	-0.1	-0.08	-0.42	79.88	-0.11	-0.37	-0.38	-0.29	74.54	77.58	68.77	58.67	59.53	75.08
306	0.02	0.09	0.08	0.05	0.02	0.01	-0.14	-0.08	-0.06	-0.1	-0.12	-0.09	-0.42	79.88	-0.09	-0.37	-0.36	-0.28	74.39	77.32	68.67	59.32	60.73	75.22
306.5	0.02	0.08	0.07	0.04	0.02	0	-0.14	-0.08	-0.06	-0.11	-0.11	-0.09	-0.42	80.18	-0.12	-0.37	-0.37	-0.29	74.93	77.3	68.21	60.1	61.19	74.95
307	0.02	0.1	0.07	0.05	0.02	0.01	-0.14	-0.08	-0.06	-0.1	-0.12	-0.09	-0.44	80	-0.1	-0.37	-0.37	-0.31	74.72	77.67	66.12	60.58	62.11	75.66
307.5	0.02	0.08	0.07	0.05	0.02	0.01	-0.13	-0.07	-0.06	-0.1	-0.11	-0.09	-0.44	80.53	-0.12	-0.37	-0.38	-0.29	74.75	77.49	66.45	60.83	63.14	76.18
308	0.02	0.11	0.07	0.05	0.02	0.01	-0.14	-0.08	-0.07	-0.12	-0.11	-0.11	-0.44	80.57	-0.11	-0.38	-0.38	-0.32	74.73	77.61	67.46	61.83	64.23	75.59
308.5	0.02	0.09	0.08	0.05	0.02	0.01	-0.14	-0.07	-0.07	-0.1	-0.1	-0.09	-0.45	80.63	-0.08	-0.37	-0.38	-0.32	74.42	77.66	66.92	62.46	63.9	75.73
309	0.02	0.09	0.08	0.04	0.02	0.01	-0.15	-0.07	-0.06	-0.1	-0.12	-0.1	-0.43	80.73	-0.09	-0.37	-0.36	-0.31	74.4	77.61	68.09	62.82	64.32	75.71
309.5	0.02	0.09	0.07	0.05	0.02	0.01	-0.14	-0.08	-0.05	-0.1	-0.12	-0.09	-0.44	80.65	-0.08	-0.39	-0.37	-0.32	74.49	77.41	66.8	63.5	64.6	75.74
310	0.02	0.09	0.08	0.04	0.02	0.01	-0.13	-0.08	-0.04	-0.1	-0.11	-0.07	-0.43	80.17	-0.04	-0.38	-0.36	-0.31	75.04	77.36	66.52	63.44	64.9	76.14
310.5	0.02	0.09	0.08	0.05	0.02	0.01	-0.14	-0.07	-0.05	-0.08	-0.11	-0.09	-0.46	80.26	-0.08	-0.38	-0.36	-0.3	74.47	77.74	67.6	63.92	66.04	75.84
311	0.02	0.09	0.08	0.05	0.02	0.01	-0.14	-0.07	-0.07	-0.09	-0.12	-0.09	-0.44	80.26	-0.09	-0.39	-0.39	-0.32	74.32	77.52	67.49	64.83	65.93	76.03
311.5	0.03	0.09	0.08	0.04	0.02	0.01	-0.15	-0.09	-0.06	-0.11	-0.12	-0.09	-0.44	80.52	-0.07	-0.38	-0.38	-0.32	74.69	77.44	67.56	65	66.95	75.97
312	0.02	0.09	0.08	0.05	0.02	0.01	-0.14	-0.07	-0.06	-0.11	-0.11	-0.08	-0.45	80.13	-0.05	-0.39	-0.38	-0.32	74.44	77.66	67.86	65.23	67.95	75.86
312.5	0.03	0.09	0.08	0.04	0.02	0.01	-0.14	-0.09	-0.06	-0.11	-0.12	-0.08	-0.45	79.97	-0.09	-0.39	-0.39	-0.32	75.02	77.78	68.19	65.43	67.92	76.25
313	0.02	0.1	0.08	0.05	0.02	0.01	-0.16	-0.09	-0.06	-0.1	-0.14	-0.11	-0.47	79.09	-0.09	-0.39	-0.39	-0.33	74.67	77.57	67.99	65.41	67.47	75.94
313.5	0.02	0.11	0.08	0.04	0.02	0.01	-0.14	-0.09	-0.05	-0.11	-0.13	-0.1	-0.46	79.93	-0.07	-0.38	-0.38	-0.32	74	77.63	68.58	66.18	68.42	75.81
314	0.02	0.1	0.09	0.05	0.02	0.01	-0.14	-0.09	-0.06	-0.11	-0.13	-0.11	-0.49	79.29	-0.05	-0.39	-0.39	-0.33	74.5	77.71	68.86	66.53	68.54	75.9
314.5	0.02	0.09	0.08	0.05	0.02	0.01	-0.18	-0.09	-0.07	-0.11	-0.14	-0.1	-0.49	80.2	-0.09	-0.41	-0.4	-0.35	74.28	77.47	68.01	66.51	68.44	75.72
315	0.02	0.09	0.07	0.05	0.02	0.01	-0.15	-0.09	-0.07	-0.12	-0.13	-0.11	-0.48	79.38	-0.09	-0.43	-0.41	-0.35	74.06	77.41	68.48	66.7	68.58	75.84
315.5	0.02	0.1	0.08	0.04	0.02	0.01	-0.16	-0.1	-0.08	-0.13	-0.14	-0.11	-0.5	80.02	-0.11	-0.43	-0.4	-0.34	74.09	77.33	68.51	66.88	69.05	75.69
316	0.02	0.1	0.08	0.04	0.02	0.01	-0.17	-0.1	-0.07	-0.12	-0.15	-0.12	-0.48	79.95	-0.13	-0.45	-0.43	-0.36	75.12	77.55	69.76	67.73	69.7	76.34
316.5	0.03	0.09	0.08	0.04	0.02	0.01	-0.17	-0.1	-0.07	-0.13	-0.15	-0.11	-0.51	80.12	-0.14	-0.45	-0.43	-0.38	74.15	77.02	69.82	67.34	69.89	76.08
317	0.02	0.11	0.09	0.05	0.02	0.01	-0.17	-0.1	-0.08	-0.14	-0.16	-0.13	-0.51	80.25	-0.14	-0.44	-0.45	-0.38	74.41	76.91	69.39	67.14	69.5	75.37
317.5	0.02	0.1	0.08	0.05	0.01	0.01	-0.18	-0.11	-0.08	-0.14	-0.17	-0.13	-0.53	79.44	-0.1	-0.45	-0.45	-0.38	74.29	76.97	69.67	67.83	70.02	75.75
318	0.02	0.1	0.09	0.05	0.02	0.01	-0.19	-0.1	-0.1	-0.14	-0.16	-0.13	-0.53	79.73	-0.12	-0.46	-0.47	-0.38	74.96	77.68	69.5	67.92	69.6	75.79
318.5	0.03	0.1	0.08	0.05	0.02	0.01	-0.17	-0.12	-0.08	-0.14	-0.13	-0.12	-0.51	79.54	-0.11	-0.46	-0.48	-0.4	74.69	77.41	70.18	68.48	71	75.9
319	0.02	0.11	0.09	0.05	0.01	0.01	-0.19	-0.12	-0.07	-0.15	-0.17	-0.13	-0.52	79.29	-0.12	-0.47	-0.46	-0.39	74.88	77.48	69.99	68.53	71.3	75.8
319.5	0.03	0.1	0.08	0.05	0.01	0.01	-0.18	-0.11	-0.07	-0.13	-0.16	-0.13	-0.51	79.29	-0.14	-0.44	-0.47	-0.4	74.28	77.33	69.83	68.28	70.65	75.92
320	0.02	0.11	0.09	0.05	0.02	0.01	-0.18	-0.11	-0.08	-0.14	-0.17	-0.14	-0.54	79.71	-0.13	-0.45	-0.47	-0.41	74.3	77.53	70.26	68.65	71.44	75.99
320.5	0.02	0.11	0.1	0.05	0.02	0.01	-0.18	-0.12	-0.07	-0.15	-0.18	-0.14	-0.55	79.31	-0.12	-0.48	-0.48	-0.42	74.07	77.46	70.25	68.37	71.48	75.98
321	0.02	0.11	0.09	0.05	0.02	0	-0.2	-0.11	-0.09	-0.16	-0.16	-0.15	-0.54	78.67	-0.1	-0.48	-0.46	-0.41	73.81	77.23	69.7	68.63	70.98	75.87
321.5	0.03	0.11	0.09	0.05	0.02	0	-0.18	-0.12	-0.08	-0.16	-0.16	-0.13	-0.55	79.72	-0.11	-0.48	-0.47	-0.42	74.27	77.51	69.98	69.56	71.58	75.76
322	0.02	0.1	0.1	0.05	0.01	0.01	-0.18	-0.12	-0.08	-0.15	-0.17	-0.14	-0.53	79.08	-0.11	-0.45	-0.48	-0.4	74.69	77.54	69.62	69.13	72.07	75.87
322.5	0.03	0.1	0.08	0.05	0.01	0.01	-0.19	-0.15	-0.09	-0.16	-0.17	-0.16	-0.54	79.7	-0.12	-0.48	-0.48	-0.43	74.61	77.5	69.81	69.69	72.01	76.2
323	0.03	0.11	0.1	0.05	0.02	0.01	-0.2	-0.13	-0.08	-0.16	-0.17	-0.16	-0.57	79.63	-0.09	-0.47	-0.48	-0.41	74.44	77.7	70.57	69.52	72.07	75.99
323.5	0.02	0.11	0.09	0.05	0.02	0.01	-0.19	-0.11	-0.08	-0.16	-0.18	-0.14	-0.55	79.53	-0.08	-0.49	-0.5	-0.42	74.7	77.23	70.21	70.16	72.21	75.99
324	0.02	0.11	0.1	0.05	0.02	0.01	-0.19	-0.14	-0.06	-0.16	-0.18	-0.16	-0.57	79.49	-0.11	-0.49	-0.49	-0.42	74.49	77.27	70.23	69.47	72.48	76.02
324.5	0.03	0.12	0.1	0.05	0.02	0.01	-0.19	-0.13	-0.08	-0.17	-0.19	-0.15	-0.58	79.36	-0.11	-0.47	-0.51	-0.43	74.24	77.68	69.82	69.59	73.58	76.04
325	0.02	0.12	0.1	0.05	0.02	0.01	-0.19	-0.12	-0.08	-0.18	-0.18	-0.16	-0.57	79.04	-0.09	-0.49	-0.49	-0.44	73.68	77.1	69.73	69.68	72.71	75.69
325.5	0.02	0.11	0.1	0.05	0.02	0.01	-0.2	-0.13	-0.07	-0.17	-0.17	-0.17	-0.59	78.63	-0.12	-0.48	-0.5	-0.45	74.02	77.67	69.76	70.2	73.69	75.92
326	0.02	0.13	0.1	0.05	0.02	0.01	-0.21	-0.15	-0.09	-0.16	-0.19	-0.16	-0.56	80.5	-0.11	-0.51	-0.5	-0.45	74.47	77.23	69.74	70.22	73.19	75.97
326.5	0.02	0.13	0.1	0.05	0.02	0.01	-0.21	-0.13	-0.07	-0.16	-0.2	-0.17	-0.58	79.18	-0.12	-0.49	-0.52	-0.45	74.45	77.34	69.34	70.15	73.7	76
327	0.03	0.12	0.09	0.05	0.02	0.01	-0.2	-0.13	-0.08	-0.17	-0.18	-0.17	-0.58	79.6	-0.11	-0.52	-0.5	-0.45	74.41	77.48	69.66	70.48	73.5	76.21
327.5	0.03	0.12	0.1	0.05	0.02	0.01	-0.2	-0.13	-0.09	-0.17	-0.19	-0.16	-0.57	79.8	-0.11	-0.52	-0.51	-0.47	74.5	77.29	69.15	69.55	73.5	75.97
328	0.02	0.11	0.1	0.05	0.02	0.01	-0.2	-0.14	-0.07	-0.18	-0.2	-0.16	-0.58	78.88	-0.09	-0.52	-0.52	-0.45	74.42	77.65	69.32	69.9	75.08	75.9
328.5	0.02	0.14	0.1	0.05	0.02	0.01	-0.2	-0.15	-0.07	-0.17	-0.18	-0.17	-0.58	79.38	-0.09	-0.52	-0.53	-0.44	74.78	77.58	69.21	70.09	74.95	76.06
329	0.02	0.14	0.09	0.05	0.02	0.01	-0.21	-0.13	-0.07	-0.18	-0.18	-0.16	-0.59	79.92	-0.09	-0.54	-0.53	-0.46	74.93	77.23	69.22	69.68	74.8	76.15
329.5	0.02	0.13	0.1	0.05	0.02	0.01	-0.22	-0.14	-0.07	-0.17	-0.2	-0.17	-0.59	79.88	-0.08	-0.52	-0.52	-0.47	74.81	77.75	69.35	70.09	74.43	76.06
330	0.03	0.12	0.11	0.05	0.01	0.01	-0.2	-0.13	-0.08	-0.18	-0.2	-0.15	-0.57	79.51	-0.06	-0.53	-0.54	-0.46	74.63	77.47	69.75	70.1	74.68	76.01
330.5	0.02	0.14	0.1	0.05	0.02	0.01	-0.19	-0.12	-0.08	-0.18	-0.2	-0.18	-0.59	79.38	-0.06	-0.53	-0.54	-0.47	74.63	77.5	69.41	70.32	75.31	76.01
331	0.03	0.15	0.1	0.05	0.02	0.01	-0.2	-0.14	-0.07	-0.16	-0.19	-0.19	-0.59	80.19	-0.03	-0.55	-0.52	-0.47	74.88	77.24	69.35	70.26	74.63	75.67
331.5	0.02	0.13	0.1	0.05	0.01	0.01	-0.2	-0.14	-0.05	-0.16	-0.2	-0.17	-0.6	79.74	-0.02	-0.51	-0.51	-0.48	75.1	77.21	69.65	69.81	75.81	75.74
332	0.02	0.13	0.11	0.05	0.02	0.01	-0.2	-0.13	-0.08	-0.18	-0.2	-0.17	-0.59	80.5	0.02	-0.53	-0.55	-0.47	74.72	77.55	69.49	70.56	75.92	75.98
332.5	0.02	0.14	0.11	0.06	0.02	0.01	-0.21	-0.14	-0.07	-0.18	-0.19	-0.18	-0.61	80.67	0.06	-0.55	-0.55	-0.46	75.17	77.44	69.61	69.4	73.53	75.55
333	0.03	0.14	0.11	0.05	0.02	0.01	-0.2	-0.13	-0.07	-0.19	-0.2	-0.18	-0.57	79.6	0.11	-0.54	-0.54	-0.49	74.62	76.72	69.23	70.37	74.05	75.49
333.5	0.03	0.14	0.1	0.05	0.01	0.01	-0.2	-0.14	-0.05	-0.17	-0.2	-0.18	-0.59	79.78	0.15	-0.55	-0.56	-0.47	75.04	77.24	69.89	70.02	74.7	75.44
334	0.03	0.16	0.11	0.05	0.01	0.01	-0.22	-0.14	-0.07	-0.19	-0.19	-0.18	-0.6	80.49	0.25	-0.55	-0.56	-0.48	75.2	77.61	69.74	68.81	73.36	75.72
334.5	0.03	0.14	0.1	0.05	0.02	0.01	-0.22	-0.15	-0.09	-0.19	-0.21	-0.19	-0.59	80.76	0.33	-0.54	-0.56	-0.48	75.18	77.74	70.16	69.34	75.1	75.86
335	0.03	0.14	0.11	0.05	0.02	0.01	-0.2	-0.13	-0.07	-0.19	-0.2	-0.19	-0.61	79.88	0.47	-0.55	-0.55	-0.48	75.67	78.01	70.06	69.12	73.72	75.66
335.5	0.03	0.14	0.12	0.05	0.01	0.01	-0.21	-0.14	-0.06	-0.18	-0.19	-0.18	-0.6	80.53	0.59	-0.52	-0.54	-0.47	75.34	77.71	70.5	69.86	73.76	75.74
336	0.03	0.15	0.12	0.05	0.02	0.01	-0.2	-0.12	-0.03	-0.17	-0.18	-0.17	-0.59	80.56	0.74	-0.55	-0.52	-0.47	75.4	77.94	70.57	69.97	74.78	75.87
336.5	0.03	0.16	0.12	0.05	0.02	0.01	-0.2	-0.11	-0.04	-0.17	-0.19	-0.17	-0.59	80.41	0.88	-0.54	-0.55	-0.48	75.84	77.58	70.52	69.34	73.76	76
337	0.03	0.17	0.12	0.05	0.01	0.01	-0.2	-0.11	-0.04	-0.17	-0.18	-0.16	-0.57	80.55	1.04	-0.52	-0.55	-0.45	75.73	77.68	70.37	69.24	72.93	76.31
337.5	0.03	0.15	0.1	0.05	0.02	0.01	-0.19	-0.12	-0.01	-0.16	-0.18	-0.18	-0.59	81.3	1.23	-0.5	-0.53	-0.46	75.83	77.94	70.65	69.21	73.22	76.3
338	0.02	0.17	0.12	0.05	0.02	0.01	-0.18	-0.12	-0.02	-0.18	-0.18	-0.15	-0.58	80.71	1.42	-0.51	-0.52	-0.42	75.99	78.03	70.7	68.87	73.3	76.39
338.5	0.03	0.17	0.11	0.05	0.02	0.01	-0.18	-0.11	-0.02	-0.17	-0.18	-0.17	-0.57	80.19	1.59	-0.5	-0.49	-0.46	75.82	77.7	70.77	69.43	73.13	76.33
339	0.02	0.16	0.11	0.06	0.02	0.01	-0.19	-0.1	-0.01	-0.16	-0.17	-0.15	-0.57	81.08	1.79	-0.51	-0.51	-0.45	76.05	78.01	70.52	69.68	73.52	76.51
339.5	0.03	0.16	0.11	0.06	0.02	0.01	-0.18	-0.11	-0.01	-0.17	-0.18	-0.15	-0.58	81.42	2.01	-0.5	-0.53	-0.45	76.14	78.16	70.65	68.67	73.46	76.55
340	0.03	0.16	0.12	0.05	0.02	0.01	-0.18	-0.1	-0.02	-0.16	-0.2	-0.17	-0.57	81.48	2.21	-0.51	-0.53	-0.45	76.11	78.18	70.8	68.66	73.77	76.77
340.5	0.02	0.17	0.12	0.05	0.02	0.01	-0.18	-0.11	-0.02	-0.16	-0.18	-0.16	-0.57	81.32	2.41	-0.5	-0.53	-0.43	75.96	78.06	71.28	68.84	73.14	76.82
341	0.02	0.17	0.12	0.06	0.02	0.01	-0.19	-0.1	-0.01	-0.16	-0.17	-0.16	-0.59	81.04	2.58	-0.52	-0.53	-0.45	75.9	77.91	71.05	69.43	73.07	76.57
341.5	0.03	0.18	0.13	0.06	0.02	0.01	-0.19	-0.11	-0.01	-0.15	-0.18	-0.14	-0.58	81.65	2.78	-0.49	-0.53	-0.44	76.27	77.8	70.68	69.24	73.53	76.34
342	0.03	0.16	0.13	0.06	0.02	0.01	-0.18	-0.12	0	-0.17	-0.19	-0.16	-0.58	81.4	2.95	-0.53	-0.51	-0.46	76.25	78.03	70.87	69.84	72.94	76.3
342.5	0.03	0.18	0.14	0.06	0.02	0.01	-0.19	-0.11	0	-0.17	-0.19	-0.19	-0.56	81.08	3.14	-0.53	-0.52	-0.46	75.69	77.68	70.64	69.21	72.98	76.38
343	0.03	0.19	0.12	0.06	0.02	0.01	-0.18	-0.1	0	-0.16	-0.2	-0.17	-0.58	81.21	3.35	-0.52	-0.53	-0.44	76.15	78.18	71.23	70.04	73.08	76.67
343.5	0.03	0.18	0.13	0.05	0.02	0.01	-0.18	-0.1	0.01	-0.17	-0.18	-0.16	-0.58	81.13	3.53	-0.53	-0.52	-0.45	76.16	78.18	71.23	70.17	73.63	76.58
344	0.03	0.17	0.13	0.05	0.02	0.02	-0.18	-0.09	0.01	-0.16	-0.19	-0.16	-0.57	81.67	3.74	-0.52	-0.49	-0.46	75.91	78.32	71.05	70.47	74.24	76.81
344.5	0.02	0.17	0.13	0.06	0.02	0.01	-0.2	-0.09	0	-0.17	-0.2	-0.18	-0.57	81.48	3.94	-0.53	-0.51	-0.46	75.81	78.1	70.74	70.13	73.67	76.8
345	0.03	0.19	0.12	0.06	0.02	0.01	-0.19	-0.12	0	-0.17	-0.18	-0.17	-0.6	81.34	4.15	-0.51	-0.5	-0.47	76.35	78.54	71.48	70.86	74.47	77.08
345.5	0.03	0.16	0.13	0.06	0.02	0.02	-0.2	-0.07	0.02	-0.17	-0.19	-0.15	-0.56	81.29	4.33	-0.52	-0.52	-0.44	75.76	77.82	70.84	70.22	74.31	76.65
346	0.03	0.19	0.13	0.05	0.02	0.01	-0.18	-0.1	0.02	-0.16	-0.19	-0.17	-0.58	81.72	4.52	-0.5	-0.51	-0.45	76.46	78.26	71.4	70.57	74.81	77.05
346.5	0.03	0.16	0.14	0.06	0.02	0.01	-0.17	-0.1	0	-0.18	-0.19	-0.16	-0.58	81.91	4.78	-0.52	-0.53	-0.46	76.17	78.26	71.19	70.67	74.59	76.9
347	0.03	0.2	0.12	0.06	0.03	0.01	-0.19	-0.11	0.01	-0.16	-0.18	-0.17	-0.57	82.04	4.91	-0.54	-0.53	-0.46	76.26	78.2	71.39	70.55	74.71	77.12
347.5	0.03	0.19	0.14	0.06	0.02	0.01	-0.18	-0.1	0	-0.16	-0.2	-0.18	-0.58	82.3	5.16	-0.54	-0.53	-0.48	76.4	78.35	70.94	71.04	75.11	76.88
348	0.03	0.19	0.13	0.06	0.02	0.01	-0.19	-0.1	0.02	-0.17	-0.2	-0.16	-0.59	82.04	5.41	-0.53	-0.54	-0.47	76.6	78.6	70.88	71.17	75	76.87
348.5	0.03	0.16	0.14	0.06	0.02	0.01	-0.19	-0.1	0.02	-0.17	-0.19	-0.18	-0.59	81.98	5.66	-0.52	-0.53	-0.47	76.39	78.15	70.87	71.12	75.09	76.92
349	0.03	0.2	0.14	0.06	0.03	0.01	-0.17	-0.1	0.02	-0.17	-0.2	-0.17	-0.59	82.69	5.9	-0.53	-0.54	-0.47	76.38	78.29	71.11	70.79	74.86	76.99
349.5	0.03	0.21	0.14	0.06	0.02	0.02	-0.19	-0.11	0.02	-0.17	-0.19	-0.17	-0.6	82.44	6.11	-0.53	-0.54	-0.5	76.37	78.43	71	71.21	74.79	76.83
350	0.03	0.21	0.15	0.06	0.02	0.02	-0.19	-0.1	0.01	-0.18	-0.19	-0.18	-0.59	82.76	6.39	-0.55	-0.53	-0.48	76.56	78.45	70.92	71.21	75.32	77.01
350.5	0.03	0.19	0.13	0.06	0.03	0.01	-0.19	-0.1	0.01	-0.18	-0.2	-0.17	-0.61	82.32	6.59	-0.54	-0.54	-0.48	76.43	78.45	71.08	71.34	74.79	76.98
351	0.03	0.21	0.15	0.07	0.02	0.01	-0.18	-0.1	0.02	-0.18	-0.21	-0.19	-0.61	81.86	6.83	-0.56	-0.55	-0.47	75.92	77.98	71.03	70.37	74.24	76.79
351.5	0.03	0.2	0.15	0.06	0.02	0.02	-0.19	-0.1	0.04	-0.18	-0.2	-0.17	-0.61	82.98	7.16	-0.56	-0.54	-0.48	76.38	78.61	71.29	71.17	74.67	77.13
352	0.03	0.21	0.15	0.07	0.02	0.01	-0.19	-0.11	0.03	-0.18	-0.2	-0.18	-0.62	82.79	7.32	-0.55	-0.57	-0.49	76.29	78.38	71.02	70.98	74.36	77.31
352.5	0.03	0.22	0.14	0.06	0.03	0.01	-0.19	-0.11	0.03	-0.19	-0.19	-0.17	-0.63	82.59	7.65	-0.55	-0.56	-0.48	76.48	78.34	71.1	70.62	74.1	77.12
353	0.03	0.22	0.14	0.06	0.02	0.01	-0.19	-0.12	0.03	-0.17	-0.22	-0.19	-0.63	83.13	7.93	-0.54	-0.57	-0.49	76.47	78.5	71.01	71.12	74.39	77.07
353.5	0.03	0.23	0.13	0.06	0.02	0.02	-0.2	-0.1	0.04	-0.19	-0.21	-0.19	-0.63	82.93	8.09	-0.57	-0.58	-0.5	76.41	78.29	70.84	70.34	74.12	77.19
354	0.03	0.18	0.14	0.06	0.02	0.02	-0.19	-0.11	0.03	-0.17	-0.22	-0.2	-0.63	83.55	8.42	-0.57	-0.58	-0.47	76.43	78.24	70.84	70.43	73.96	77.04
354.5	0.03	0.22	0.13	0.06	0.02	0.01	-0.18	-0.11	0.03	-0.17	-0.21	-0.18	-0.62	82.78	8.64	-0.56	-0.57	-0.51	76.38	78.53	70.68	70	73.75	77.14
355	0.03	0.23	0.16	0.06	0.02	0.02	-0.17	-0.09	0.06	-0.19	-0.21	-0.19	-0.62	83.38	8.85	-0.57	-0.57	-0.51	76.42	78.4	70.6	69.73	73.89	77.05
355.5	0.03	0.23	0.14	0.07	0.02	0.02	-0.19	-0.1	0.04	-0.17	-0.2	-0.19	-0.62	83.78	9.13	-0.58	-0.59	-0.49	76.26	78.13	70.91	69.05	74.37	76.68
356	0.03	0.2	0.15	0.06	0.02	0.01	-0.2	-0.1	0.05	-0.18	-0.21	-0.17	-0.64	83.89	9.43	-0.57	-0.58	-0.49	76.38	78.38	70.72	69.25	74.22	76.91
356.5	0.02	0.24	0.15	0.06	0.02	0.01	-0.19	-0.1	0.04	-0.18	-0.21	-0.19	-0.63	83.87	9.6	-0.56	-0.59	-0.5	76.33	78.32	70.92	69.54	74.03	76.98
357	0.03	0.22	0.16	0.07	0.02	0.01	-0.2	-0.09	0.04	-0.19	-0.21	-0.2	-0.61	83.8	9.8	-0.56	-0.57	-0.51	75.63	77.98	70.28	69.09	73.89	76.79
357.5	0.03	0.26	0.15	0.06	0.03	0.02	-0.19	-0.12	0.06	-0.18	-0.21	-0.19	-0.63	84.08	10.13	-0.57	-0.58	-0.5	76.31	78.41	70.53	69.71	74.29	76.91
358	0.03	0.25	0.15	0.06	0.02	0.02	-0.18	-0.1	0.04	-0.17	-0.21	-0.18	-0.62	83.81	10.35	-0.59	-0.59	-0.5	76.65	78.57	70.58	69.44	74.34	76.92
358.5	0.03	0.21	0.14	0.07	0.03	0.02	-0.2	-0.1	0.06	-0.19	-0.22	-0.18	-0.61	83.61	10.58	-0.57	-0.58	-0.52	75.93	78.03	70.24	68.73	73.89	76.72
359	0.03	0.23	0.15	0.06	0.02	0.01	-0.19	-0.1	0.06	-0.18	-0.21	-0.2	-0.63	83.9	10.93	-0.58	-0.59	-0.51	76.54	78.24	70.37	69.01	74.31	76.88
359.5	0.03	0.26	0.16	0.07	0.03	0.02	-0.18	-0.09	0.05	-0.19	-0.22	-0.2	-0.64	84.34	11.08	-0.6	-0.59	-0.52	76.43	78.52	70.13	69.53	74.34	76.89
360	0.03	0.26	0.15	0.06	0.02	0.02	-0.21	-0.12	0.05	-0.19	-0.21	-0.2	-0.65	83.87	11.41	-0.55	-0.6	-0.52	76.56	78.31	70.37	69.83	74.15	76.82
360.5	0.03	0.26	0.16	0.06	0.02	0.02	-0.2	-0.11	0.07	-0.18	-0.21	-0.2	-0.63	84.22	11.71	-0.59	-0.6	-0.52	76.55	78.15	70.63	69.91	74.37	77.18
361	0.03	0.23	0.15	0.06	0.02	0.01	-0.19	-0.12	0.05	-0.19	-0.23	-0.19	-0.66	84.62	11.97	-0.6	-0.61	-0.54	76.32	78.15	70.44	70.26	74.44	77.22
361.5	0.04	0.29	0.18	0.07	0.03	0.02	-0.19	-0.09	0.05	-0.18	-0.22	-0.19	-0.65	84.14	12.2	-0.57	-0.61	-0.51	76.21	78.56	70.62	69.89	74.33	77.33
362	0.03	0.24	0.17	0.07	0.03	0.02	-0.2	-0.09	0.07	-0.19	-0.22	-0.21	-0.65	84.22	12.47	-0.6	-0.61	-0.53	76.4	78.33	70.36	69.74	74.17	77.19
362.5	0.04	0.23	0.16	0.07	0.03	0.01	-0.19	-0.09	0.05	-0.21	-0.24	-0.22	-0.64	83.73	12.71	-0.61	-0.63	-0.55	75.69	77.84	69.99	68.97	73.82	77.25
363	0.03	0.26	0.17	0.06	0.03	0.02	-0.18	-0.1	0.06	-0.2	-0.23	-0.21	-0.65	84.4	13.1	-0.62	-0.63	-0.54	76.13	78.25	70.48	70.02	74.07	77.04
363.5	0.03	0.26	0.16	0.07	0.03	0.02	-0.21	-0.11	0.05	-0.2	-0.24	-0.2	-0.66	85.09	13.34	-0.62	-0.62	-0.53	76.53	78.28	70.32	70.54	74.3	76.89
364	0.03	0.26	0.15	0.07	0.03	0.02	-0.2	-0.1	0.06	-0.2	-0.24	-0.2	-0.65	84.77	13.67	-0.58	-0.62	-0.53	76.47	78.1	70.63	70.91	74.63	77.51
364.5	0.03	0.27	0.15	0.07	0.03	0.02	-0.2	-0.09	0.07	-0.21	-0.23	-0.21	-0.65	84.85	14.1	-0.58	-0.62	-0.53	76.37	78.55	70.59	71.34	74.79	77.28
365	0.04	0.27	0.15	0.06	0.03	0.01	-0.2	-0.11	0.07	-0.19	-0.24	-0.21	-0.67	84.47	14.47	-0.61	-0.61	-0.52	76.75	78.37	70.89	70.85	74.7	77.07
365.5	0.03	0.28	0.17	0.07	0.02	0.02	-0.18	-0.09	0.07	-0.2	-0.23	-0.21	-0.66	85.18	14.69	-0.6	-0.62	-0.5	76.91	78.74	70.77	70.88	74.73	77.38
366	0.03	0.27	0.18	0.07	0.03	0.01	-0.19	-0.1	0.07	-0.2	-0.22	-0.21	-0.63	85.6	15.06	-0.61	-0.62	-0.54	76.63	78.43	71.4	71.23	74.93	77.64
366.5	0.04	0.32	0.17	0.07	0.03	0.02	-0.19	-0.09	0.08	-0.19	-0.23	-0.21	-0.65	85.97	15.41	-0.59	-0.6	-0.53	76.63	78.54	71.22	71.48	74.79	77.62
367	0.04	0.3	0.17	0.07	0.03	0.02	-0.19	-0.09	0.08	-0.19	-0.22	-0.2	-0.67	85.83	15.71	-0.61	-0.59	-0.5	76.72	78.43	71.45	71.34	75.06	77.3
367.5	0.03	0.29	0.17	0.07	0.03	0.02	-0.18	-0.08	0.09	-0.19	-0.24	-0.21	-0.66	85.89	15.93	-0.61	-0.61	-0.51	76.46	78.5	71.2	71.73	74.66	77.55
368	0.04	0.31	0.18	0.07	0.03	0.02	-0.18	-0.1	0.09	-0.19	-0.23	-0.2	-0.64	85.33	16.24	-0.6	-0.6	-0.53	76.65	78.23	71.26	71.72	74.73	77.45
368.5	0.03	0.31	0.16	0.07	0.03	0.02	-0.17	-0.07	0.09	-0.18	-0.22	-0.2	-0.64	86	16.36	-0.6	-0.59	-0.51	76.74	78.46	71.34	71.84	75.05	77.86
369	0.04	0.28	0.15	0.07	0.03	0.02	-0.18	-0.08	0.07	-0.18	-0.22	-0.18	-0.66	86.38	16.72	-0.6	-0.62	-0.51	76.62	78.71	71.74	72.01	75.12	77.73
369.5	0.04	0.32	0.16	0.07	0.03	0.02	-0.18	-0.09	0.09	-0.19	-0.23	-0.21	-0.64	86.01	16.95	-0.6	-0.62	-0.52	76.67	78.3	71.91	72.17	75.19	77.91
370	0.03	0.31	0.19	0.08	0.04	0.02	-0.18	-0.09	0.07	-0.19	-0.23	-0.21	-0.67	85.88	17.22	-0.59	-0.59	-0.54	76.44	78.73	72.19	71.99	74.75	77.5
370.5	0.03	0.32	0.17	0.07	0.03	0.02	-0.18	-0.09	0.09	-0.2	-0.22	-0.21	-0.66	86.64	17.63	-0.6	-0.63	-0.53	76.91	78.55	72.03	71.98	75.33	77.62
371	0.03	0.32	0.18	0.07	0.04	0.02	-0.19	-0.07	0.1	-0.21	-0.22	-0.22	-0.65	85.42	18.07	-0.6	-0.62	-0.53	75.85	78.06	71.88	71.2	75.1	77.66
371.5	0.03	0.36	0.18	0.07	0.03	0.02	-0.16	-0.09	0.1	-0.2	-0.22	-0.19	-0.68	86.74	18.33	-0.59	-0.62	-0.54	76.43	78.64	72.3	72.2	75.27	77.47
372	0.03	0.34	0.19	0.07	0.03	0.01	-0.17	-0.09	0.1	-0.18	-0.23	-0.2	-0.66	85.88	18.55	-0.6	-0.61	-0.54	76.45	78.94	72.17	71.87	75.1	77.49
372.5	0.03	0.34	0.18	0.08	0.03	0.02	-0.18	-0.06	0.1	-0.2	-0.23	-0.22	-0.66	85.5	19.03	-0.58	-0.62	-0.55	76.12	78.16	71.43	71.39	74.97	77.61
373	0.04	0.37	0.17	0.07	0.03	0.02	-0.16	-0.08	0.1	-0.19	-0.23	-0.19	-0.64	86.84	19.2	-0.59	-0.62	-0.53	76.86	78.46	72.2	72.24	74.89	77.44
373.5	0.04	0.38	0.19	0.07	0.03	0.01	-0.17	-0.08	0.1	-0.18	-0.22	-0.21	-0.65	86.14	19.44	-0.61	-0.64	-0.53	76.58	78.61	71.81	71.94	75.18	77.42
374	0.04	0.36	0.19	0.07	0.03	0.02	-0.17	-0.07	0.11	-0.19	-0.23	-0.2	-0.65	86.77	19.74	-0.59	-0.63	-0.54	76.69	78.67	71.74	72.32	75.18	77.54
374.5	0.04	0.34	0.2	0.08	0.04	0.02	-0.16	-0.06	0.11	-0.18	-0.23	-0.21	-0.67	86.23	19.84	-0.6	-0.61	-0.56	76.82	78.54	71.53	71.71	75.16	77.74
375	0.04	0.39	0.19	0.07	0.03	0.02	-0.18	-0.06	0.11	-0.18	-0.22	-0.19	-0.64	87.15	20.41	-0.62	-0.63	-0.53	76.67	78.92	71.62	72.36	75.33	77.53
375.5	0.04	0.37	0.19	0.07	0.03	0.02	-0.15	-0.06	0.12	-0.18	-0.23	-0.19	-0.64	87.03	20.78	-0.61	-0.62	-0.55	77.4	78.59	71.78	72.3	75.76	77.99
376	0.03	0.4	0.2	0.07	0.05	0.02	-0.17	-0.05	0.1	-0.2	-0.22	-0.22	-0.67	86.69	21.22	-0.59	-0.61	-0.54	76.68	78.56	71.73	72.12	75.45	77.49
376.5	0.04	0.4	0.2	0.08	0.03	0.02	-0.17	-0.06	0.11	-0.2	-0.23	-0.21	-0.66	86.79	21.44	-0.6	-0.62	-0.51	76.93	78.94	71.67	72.15	75.39	77.42
377	0.03	0.39	0.19	0.07	0.04	0.02	-0.16	-0.06	0.11	-0.19	-0.24	-0.21	-0.67	87.14	21.87	-0.61	-0.6	-0.54	76.94	78.45	71.83	72.37	75.42	77.79
377.5	0.03	0.4	0.19	0.07	0.05	0.02	-0.16	-0.05	0.1	-0.2	-0.23	-0.2	-0.65	86.11	22	-0.61	-0.64	-0.53	76.94	78.63	71.89	72.07	75.01	77.52
378	0.04	0.41	0.19	0.07	0.04	0.02	-0.16	-0.05	0.11	-0.19	-0.23	-0.2	-0.66	86.75	22.33	-0.62	-0.62	-0.54	76.93	78.65	71.7	72.12	75.42	77.69
378.5	0.04	0.41	0.2	0.08	0.04	0.02	-0.17	-0.05	0.1	-0.19	-0.23	-0.21	-0.68	87.09	22.77	-0.6	-0.63	-0.55	77.05	78.79	71.77	72.06	75.32	77.73
379	0.03	0.35	0.21	0.08	0.03	0.02	-0.16	-0.05	0.1	-0.19	-0.23	-0.21	-0.66	86.4	23.11	-0.59	-0.63	-0.54	76.35	78.23	71.19	72.02	75.47	77.57
379.5	0.04	0.44	0.21	0.07	0.03	0.02	-0.16	-0.05	0.11	-0.19	-0.24	-0.22	-0.68	87.19	23.23	-0.63	-0.62	-0.54	76.73	78.52	71.68	72.4	75.28	77.58
380	0.03	0.41	0.21	0.08	0.03	0.02	-0.16	-0.06	0.1	-0.19	-0.23	-0.2	-0.68	87.05	23.29	-0.61	-0.62	-0.58	76.95	78.69	71.39	72.62	75.47	77.74
380.5	0.04	0.45	0.21	0.08	0.05	0.02	-0.15	-0.07	0.12	-0.2	-0.22	-0.2	-0.68	87.44	23.26	-0.64	-0.65	-0.54	76.76	78.17	71.66	71.75	75.3	77.53
381	0.04	0.44	0.21	0.08	0.04	0.02	-0.16	-0.05	0.1	-0.19	-0.24	-0.21	-0.69	86.63	23.34	-0.64	-0.65	-0.57	76.92	78.38	71.47	71.89	75.21	77.36
381.5	0.03	0.39	0.18	0.08	0.04	0.02	-0.15	-0.07	0.09	-0.2	-0.23	-0.22	-0.7	87.15	24.32	-0.63	-0.66	-0.57	76.85	78.4	71.55	72.77	75.5	77.68
382	0.03	0.49	0.21	0.08	0.05	0.02	-0.16	-0.05	0.13	-0.2	-0.24	-0.23	-0.71	87.06	24.86	-0.66	-0.65	-0.57	76.7	78.36	71.43	71.94	75.17	77.42
382.5	0.04	0.47	0.22	0.08	0.05	0.02	-0.17	-0.07	0.12	-0.2	-0.26	-0.22	-0.71	86.63	25.18	-0.62	-0.66	-0.57	76.62	78.52	71.44	71.77	75.39	77.49
383	0.04	0.47	0.19	0.08	0.04	0.02	-0.16	-0.04	0.11	-0.21	-0.23	-0.22	-0.68	86.78	25.71	-0.63	-0.65	-0.57	76.51	78.49	71.17	71.55	75.31	77.74
383.5	0.04	0.5	0.2	0.08	0.04	0.02	-0.16	-0.04	0.12	-0.2	-0.25	-0.2	-0.72	86.57	25.84	-0.64	-0.66	-0.58	76.95	78.32	71.26	72.43	75.31	77.56
384	0.04	0.44	0.22	0.08	0.03	0.02	-0.15	-0.04	0.11	-0.21	-0.23	-0.21	-0.67	87.35	26.58	-0.64	-0.64	-0.57	77.12	78.49	71.5	72.19	75.77	77.71
384.5	0.04	0.49	0.22	0.08	0.08	0.02	-0.15	-0.02	0.11	-0.18	-0.23	-0.22	-0.69	87.54	26.94	-0.62	-0.64	-0.53	76.67	78.4	71.61	72.46	75.37	77.87
385	0.04	0.54	0.2	0.09	0.08	0.03	-0.13	-0.01	0.14	-0.18	-0.23	-0.2	-0.65	86.58	27.44	-0.61	-0.61	-0.55	76.56	78.34	71.77	72.21	75.56	77.93
385.5	0.04	0.44	0.21	0.08	0.07	0.02	-0.12	-0.01	0.17	-0.17	-0.22	-0.18	-0.64	88.33	27.86	-0.59	-0.6	-0.52	77.68	79.27	71.85	72.66	75.81	78.2
386	0.05	0.58	0.21	0.08	0.03	0.03	-0.11	-0.01	0.18	-0.14	-0.18	-0.18	-0.61	88.69	28.53	-0.54	-0.59	-0.45	77.58	79.48	72.32	73.08	76.06	78.43
386.5	0.04	0.54	0.22	0.09	0.05	0.02	-0.09	0.03	0.19	-0.15	-0.19	-0.16	-0.59	87.84	29.55	-0.51	-0.56	-0.47	77.55	79.78	72.32	72.91	76.36	78.4
387	0.04	0.53	0.23	0.08	0.07	0.02	-0.08	0	0.19	-0.14	-0.19	-0.18	-0.59	88.41	29.94	-0.54	-0.56	-0.47	77.27	79.34	72.5	73.07	76.54	78.58
387.5	0.04	0.57	0.21	0.08	0.04	0.03	-0.1	0.02	0.18	-0.15	-0.21	-0.17	-0.6	88.47	31.46	-0.54	-0.56	-0.48	77.25	79.02	72.38	73.52	76.33	78.38
388	0.04	0.59	0.24	0.08	0.06	0.02	-0.1	0.01	0.18	-0.16	-0.19	-0.18	-0.6	88.44	31.37	-0.58	-0.58	-0.5	77.35	79.2	72.08	73.01	76.35	78.48
388.5	0.04	0.52	0.22	0.09	0.07	0.02	-0.1	0	0.16	-0.15	-0.21	-0.19	-0.61	88.61	31.87	-0.57	-0.59	-0.49	76.93	79.24	72.04	72.36	76.14	78.79
389	0.04	0.59	0.23	0.09	0.04	0.03	-0.11	0.02	0.17	-0.17	-0.22	-0.19	-0.62	88.18	31.57	-0.58	-0.61	-0.51	77.48	79.2	71.89	72.09	75.7	78.77
389.5	0.04	0.59	0.21	0.09	0.08	0.02	-0.12	0.02	0.15	-0.16	-0.23	-0.19	-0.65	87.78	32.07	-0.6	-0.62	-0.53	76.35	78.49	71.61	71.34	75.73	78.49
390	0.04	0.6	0.22	0.09	0.06	0.02	-0.11	-0.01	0.16	-0.19	-0.22	-0.19	-0.66	88.15	32.27	-0.61	-0.61	-0.53	77	78.85	71.95	72.91	75.97	78.46
390.5	0.04	0.64	0.22	0.09	0.06	0.02	-0.12	0.01	0.14	-0.18	-0.23	-0.2	-0.66	87.75	32.11	-0.61	-0.61	-0.53	76.6	78.15	71.2	71.57	75.6	78.17
391	0.04	0.61	0.24	0.09	0.05	0.02	-0.11	0.02	0.15	-0.19	-0.22	-0.21	-0.65	87.03	32.4	-0.59	-0.63	-0.55	76.66	78.5	71.27	72.14	75.42	78.23
391.5	0.04	0.64	0.22	0.09	0.05	0.02	-0.12	0	0.16	-0.18	-0.23	-0.2	-0.65	87.93	32.29	-0.61	-0.61	-0.51	77.08	78.76	71.58	73.02	75.89	78.49
392	0.04	0.64	0.23	0.09	0.06	0.03	-0.13	0.02	0.15	-0.19	-0.24	-0.21	-0.66	87.96	32.47	-0.61	-0.64	-0.52	76.48	78.44	70.91	72.21	75.53	78.04
392.5	0.04	0.68	0.25	0.08	0.04	0.02	-0.11	0.02	0.16	-0.18	-0.23	-0.2	-0.66	87.81	32.47	-0.63	-0.61	-0.54	76.78	78.87	71.38	72.78	76.02	78.37
393	0.04	0.67	0.24	0.09	0.07	0.03	-0.12	-0.02	0.14	-0.18	-0.22	-0.2	-0.66	88.41	32.98	-0.6	-0.63	-0.53	76.69	78.81	71.54	72.58	75.47	78.28
393.5	0.04	0.65	0.24	0.08	0.06	0.02	-0.13	0.01	0.13	-0.18	-0.22	-0.19	-0.69	88.31	33.01	-0.62	-0.65	-0.55	76.77	78.67	70.93	72.34	75.63	78.29
394	0.04	0.69	0.24	0.09	0.05	0.02	-0.13	0	0.15	-0.16	-0.24	-0.21	-0.69	88.44	33.01	-0.64	-0.64	-0.54	76.7	78.69	71.24	73.18	75.72	78.33
394.5	0.04	0.69	0.25	0.11	0.11	0.03	-0.13	0	0.14	-0.18	-0.23	-0.21	-0.69	88.15	33.1	-0.61	-0.64	-0.55	76.91	78.86	71.47	72.77	75.69	77.96
395	0.04	0.73	0.25	0.09	0.12	0.03	-0.13	0.01	0.15	-0.18	-0.24	-0.21	-0.68	88.16	33.23	-0.64	-0.65	-0.56	76.99	78.63	71.23	72.35	75.61	78.69
395.5	0.04	0.74	0.25	0.09	0.12	0.03	-0.13	0	0.13	-0.18	-0.25	-0.22	-0.7	87.65	33.17	-0.64	-0.66	-0.57	76.87	78.76	71.06	72.61	75.91	78.52
396	0.04	0.76	0.25	0.09	0.05	0.03	-0.13	-0.01	0.14	-0.19	-0.24	-0.22	-0.69	88.05	33.33	-0.64	-0.66	-0.58	76.93	78.76	71.2	72.69	75.79	78.31
396.5	0.04	0.74	0.25	0.08	0.09	0.02	-0.13	0	0.15	-0.19	-0.25	-0.21	-0.69	88.83	33.47	-0.64	-0.68	-0.58	76.68	78.88	71.23	72.59	75.87	78.74
397	0.04	0.69	0.23	0.09	0.05	0.02	-0.12	-0.02	0.13	-0.19	-0.26	-0.23	-0.69	88.48	33.75	-0.64	-0.67	-0.58	76.61	78.65	70.8	72.93	75.91	78.35
397.5	0.03	0.74	0.25	0.09	0.04	0.02	-0.12	0	0.14	-0.21	-0.25	-0.22	-0.69	88.83	33.68	-0.65	-0.64	-0.57	76.68	78.89	71.44	73.13	75.86	78.31
398	0.04	0.78	0.22	0.09	0.06	0.02	-0.13	0	0.13	-0.2	-0.25	-0.22	-0.71	88.06	33.84	-0.66	-0.68	-0.58	76.57	78.63	71.55	72.87	75.96	78.22
398.5	0.04	0.74	0.26	0.09	0.06	0.02	-0.12	-0.01	0.12	-0.2	-0.25	-0.23	-0.74	88.31	33.56	-0.68	-0.71	-0.58	76.59	78.71	71.69	72.57	75.97	78.04
399	0.04	0.79	0.22	0.09	0.07	0.02	-0.13	0	0.11	-0.19	-0.26	-0.23	-0.72	88.67	33.8	-0.67	-0.7	-0.59	76.87	78.59	71.59	72.69	75.8	78.35
399.5	0.04	0.73	0.24	0.09	0.07	0.02	-0.13	0.01	0.13	-0.2	-0.25	-0.23	-0.72	87.66	34.07	-0.66	-0.69	-0.6	76.87	78.9	71.59	72.96	75.8	78.43
400	0.04	0.81	0.25	0.09	0.05	0.03	-0.13	-0.01	0.11	-0.21	-0.24	-0.24	-0.75	88.17	34.02	-0.7	-0.69	-0.58	76.59	78.72	71.5	72.72	75.72	77.74
400.5	0.05	0.82	0.26	0.09	0.05	0.02	-0.13	-0.02	0.11	-0.21	-0.26	-0.23	-0.71	88.75	34.21	-0.69	-0.7	-0.61	76.61	78.71	71.67	72.75	75.88	78.21
401	0.04	0.87	0.27	0.1	0.09	0.02	-0.13	0	0.13	-0.2	-0.27	-0.23	-0.73	88.4	34.13	-0.68	-0.69	-0.61	76.57	78.93	71.57	72.24	75.76	78.16
401.5	0.05	0.85	0.27	0.09	0.09	0.03	-0.14	-0.01	0.13	-0.22	-0.26	-0.24	-0.75	88.41	34.49	-0.68	-0.71	-0.62	76.86	79.06	71.22	72.47	75.82	78.7
402	0.04	1.02	0.26	0.1	0.05	0.02	-0.14	-0.01	0.13	-0.22	-0.25	-0.24	-0.74	88.39	34.62	-0.67	-0.72	-0.6	76.67	78.78	71.61	72.68	75.77	78.11
402.5	0.04	0.85	0.25	0.09	0.08	0.03	-0.13	0.02	0.12	-0.22	-0.27	-0.25	-0.74	88.12	34.7	-0.7	-0.7	-0.61	76.76	78.88	71.75	72.88	76.09	77.85
403	0.04	0.86	0.27	0.1	0.05	0.02	-0.11	-0.02	0.11	-0.21	-0.27	-0.26	-0.74	88.38	34.86	-0.69	-0.71	-0.63	76.39	78.49	71.31	72.69	76.1	77.94
403.5	0.04	0.89	0.27	0.1	0.05	0.02	-0.12	-0.01	0.1	-0.21	-0.27	-0.23	-0.74	88.5	35.03	-0.71	-0.71	-0.64	76.44	78.76	71.35	72.63	76.14	77.88
404	0.04	0.88	0.27	0.1	0.06	0.02	-0.13	-0.01	0.09	-0.22	-0.28	-0.25	-0.76	88.08	35.08	-0.69	-0.71	-0.63	76.36	78.69	71.46	72.79	75.93	78.17
404.5	0.04	0.89	0.27	0.1	0.1	0.03	-0.13	0	0.13	-0.21	-0.27	-0.26	-0.74	88.2	34.96	-0.7	-0.72	-0.63	76.53	78.67	71.58	72.33	75.77	78.19
405	0.04	0.93	0.29	0.09	0.07	0.03	-0.12	-0.01	0.09	-0.22	-0.28	-0.24	-0.74	88.44	35.29	-0.72	-0.73	-0.63	76.49	78.55	71.17	72.75	75.95	78.09
405.5	0.04	0.97	0.28	0.09	0.08	0.03	-0.13	-0.02	0.11	-0.22	-0.27	-0.26	-0.73	89.17	35.15	-0.72	-0.74	-0.65	76.47	78.64	71.2	72.44	75.71	77.88
406	0.04	1	0.28	0.09	0.06	0.03	-0.12	-0.01	0.13	-0.22	-0.28	-0.24	-0.73	88.38	35.38	-0.7	-0.72	-0.63	76.67	78.76	71.58	71.91	75.38	78
406.5	0.04	0.92	0.27	0.1	0.07	0.03	-0.13	0	0.11	-0.21	-0.28	-0.26	-0.76	88.45	35.57	-0.72	-0.72	-0.62	76.59	78.65	71.56	71.93	75.25	78.29
407	0.05	0.95	0.28	0.1	0.09	0.03	-0.12	0	0.11	-0.22	-0.27	-0.27	-0.77	88.78	35.5	-0.71	-0.74	-0.63	76.45	78.87	71.31	71.3	75.72	77.9
407.5	0.04	1.05	0.26	0.11	0.11	0.03	-0.12	-0.01	0.11	-0.23	-0.27	-0.25	-0.74	88.36	35.55	-0.71	-0.71	-0.63	76.69	78.66	71.14	71.86	76.08	77.92
408	0.04	1.03	0.28	0.1	0.07	0.03	-0.11	0	0.11	-0.22	-0.28	-0.25	-0.76	88.53	35.95	-0.7	-0.74	-0.63	76.16	79.03	71.47	72.09	75.76	78.26
408.5	0.05	1.08	0.27	0.09	0.09	0.03	-0.11	0	0.12	-0.22	-0.27	-0.26	-0.74	88.11	35.98	-0.7	-0.76	-0.63	76.61	78.54	71.21	71.42	76.15	78.03
409	0.04	1.09	0.3	0.1	0.1	0.03	-0.1	0.01	0.12	-0.2	-0.27	-0.25	-0.75	89.29	36.27	-0.71	-0.74	-0.64	76.66	78.37	71.2	70.85	75.84	77.91
409.5	0.04	1.11	0.28	0.1	0.08	0.03	-0.1	0.02	0.13	-0.2	-0.27	-0.24	-0.73	89.2	36.59	-0.67	-0.71	-0.61	76.72	78.97	71.31	71.28	76.22	78.4
410	0.05	1.08	0.3	0.1	0.05	0.03	-0.07	0.05	0.16	-0.18	-0.25	-0.23	-0.7	89.31	37	-0.66	-0.65	-0.57	77.09	79.65	71.98	71.9	76.64	78.75
410.5	0.05	1.14	0.31	0.1	0.06	0.04	-0.06	0.07	0.17	-0.17	-0.25	-0.21	-0.66	89.97	37.11	-0.63	-0.68	-0.55	77.6	79.33	71.83	71.84	76.7	78.99
411	0.04	1.13	0.3	0.11	0.11	0.03	-0.05	0.09	0.17	-0.18	-0.24	-0.22	-0.65	90.06	37.49	-0.64	-0.64	-0.56	76.86	78.84	71.72	71.74	76.55	78.54
411.5	0.04	1.18	0.31	0.1	0.13	0.03	-0.05	0.06	0.18	-0.16	-0.25	-0.21	-0.69	90.17	37.32	-0.63	-0.66	-0.55	77.35	79.46	72.03	72.14	76.86	78.93
412	0.05	1.17	0.28	0.11	0.07	0.03	-0.05	0.06	0.18	-0.18	-0.24	-0.21	-0.69	90.42	37.41	-0.65	-0.67	-0.56	77.3	79.25	71.86	71.94	76.69	79.01
412.5	0.05	1.18	0.27	0.11	0.09	0.04	-0.07	0.08	0.17	-0.17	-0.25	-0.22	-0.69	90.09	37.98	-0.63	-0.68	-0.58	77.04	79.46	71.86	71.89	76.78	79.14
413	0.05	1.2	0.3	0.11	0.05	0.03	-0.06	0.06	0.16	-0.17	-0.25	-0.21	-0.7	89.6	37.94	-0.66	-0.67	-0.57	77.29	79.06	71.94	71.1	76.98	79.18
413.5	0.05	1.22	0.33	0.1	0.07	0.03	-0.07	0.06	0.16	-0.17	-0.25	-0.23	-0.7	90.53	38.19	-0.66	-0.67	-0.58	77.14	79.09	71.82	71.42	76.79	79.04
414	0.05	1.24	0.32	0.11	0.11	0.03	-0.08	0.06	0.16	-0.17	-0.25	-0.22	-0.7	89.67	38.62	-0.68	-0.7	-0.58	77.08	79.06	72.09	71.33	76.67	79.02
414.5	0.04	1.22	0.29	0.11	0.12	0.03	-0.07	0.05	0.17	-0.19	-0.25	-0.22	-0.69	89.76	38.73	-0.67	-0.7	-0.6	77.08	78.72	72.16	71.84	76.6	78.98
415	0.05	1.16	0.3	0.11	0.07	0.03	-0.06	0.06	0.16	-0.2	-0.24	-0.23	-0.71	90.87	38.87	-0.67	-0.69	-0.59	77.35	79.14	72.13	71.66	76.77	78.73
415.5	0.05	1.22	0.31	0.11	0.06	0.04	-0.06	0.04	0.16	-0.2	-0.25	-0.23	-0.73	89.98	39.37	-0.68	-0.69	-0.61	77.31	79.24	71.86	71.5	76.58	78.75
416	0.05	1.28	0.32	0.11	0.09	0.03	-0.07	0.05	0.16	-0.21	-0.26	-0.23	-0.7	89.42	39.68	-0.67	-0.71	-0.6	76.32	78.73	71.69	71.23	76.63	78.96
416.5	0.05	1.23	0.3	0.1	0.11	0.03	-0.07	0.03	0.16	-0.18	-0.26	-0.23	-0.73	89.99	39.89	-0.68	-0.7	-0.61	76.8	79.02	71.84	71.79	76.62	78.9
417	0.05	1.35	0.3	0.11	0.06	0.03	-0.06	0.06	0.16	-0.2	-0.28	-0.24	-0.71	90.6	39.79	-0.67	-0.72	-0.6	77.12	79.2	71.74	72.31	76.65	78.85
417.5	0.04	1.35	0.31	0.11	0.07	0.03	-0.06	0.04	0.17	-0.18	-0.26	-0.24	-0.74	90.32	41.13	-0.67	-0.7	-0.59	76.84	78.86	72.06	72.22	76.54	79.11
418	0.04	1.23	0.29	0.1	0.13	0.03	-0.08	0.05	0.2	-0.2	-0.26	-0.24	-0.72	90.88	41.63	-0.69	-0.71	-0.62	77.31	78.84	72.21	72.02	76.7	79.13
418.5	0.05	1.45	0.29	0.11	0.13	0.03	-0.07	0.05	0.22	-0.19	-0.27	-0.25	-0.73	89.91	41.75	-0.69	-0.72	-0.59	77.27	79.17	72.03	71.8	76.68	78.74
419	0.05	1.31	0.33	0.1	0.14	0.03	-0.07	0.06	0.23	-0.19	-0.26	-0.24	-0.74	90.27	42.04	-0.69	-0.71	-0.62	77.31	79.21	71.59	71.82	76.54	79.41
419.5	0.05	1.38	0.3	0.11	0.1	0.03	-0.06	0.05	0.23	-0.19	-0.27	-0.23	-0.71	90.49	41.9	-0.71	-0.72	-0.62	77.12	78.99	71.88	72.12	76.63	78.93
420	0.05	1.45	0.33	0.1	0.1	0.03	-0.06	0.04	0.22	-0.19	-0.27	-0.24	-0.73	90.18	42.4	-0.7	-0.74	-0.61	77.17	78.94	71.96	72.09	76.59	78.8
420.5	0.05	1.42	0.35	0.12	0.07	0.03	-0.06	0.05	0.21	-0.19	-0.27	-0.25	-0.71	90.53	42.31	-0.69	-0.73	-0.63	77.1	78.76	71.53	72.35	76.67	79.13
421	0.05	1.42	0.33	0.12	0.08	0.03	-0.06	0.04	0.26	-0.19	-0.27	-0.25	-0.7	90.19	42.91	-0.69	-0.73	-0.6	76.97	78.95	71.65	72.36	76.92	78.86
421.5	0.07	1.38	0.29	0.11	0.08	0.03	-0.06	0.05	0.24	-0.19	-0.28	-0.24	-0.74	89.93	42.42	-0.7	-0.73	-0.63	77.04	78.92	71.64	72.12	76.96	78.92
422	0.05	1.48	0.32	0.12	0.11	0.03	-0.07	0.04	0.26	-0.2	-0.26	-0.25	-0.73	91.24	42.46	-0.68	-0.74	-0.63	77	78.72	72.07	72.11	76.78	79.17
422.5	0.04	1.4	0.29	0.11	0.08	0.03	-0.06	0.05	0.27	-0.2	-0.26	-0.25	-0.73	90.42	42.94	-0.71	-0.74	-0.63	77.12	78.95	71.97	72.04	76.74	78.99
423	0.05	1.49	0.35	0.11	0.07	0.03	-0.05	0.04	0.27	-0.2	-0.27	-0.25	-0.73	90.38	42.59	-0.7	-0.71	-0.61	76.82	79.01	71.89	72.3	76.86	79.09
423.5	0.05	1.48	0.34	0.12	0.08	0.03	-0.06	0.04	0.25	-0.19	-0.28	-0.25	-0.74	89.91	42.6	-0.69	-0.72	-0.63	77.26	78.46	71.56	72.22	76.76	78.93
424	0.05	1.53	0.33	0.12	0.08	0.03	-0.06	0.03	0.27	-0.21	-0.28	-0.25	-0.74	90.81	43.05	-0.7	-0.73	-0.64	76.87	78.67	71.47	72.27	76.83	79.12
424.5	0.05	1.56	0.35	0.11	0.1	0.04	-0.06	0.05	0.31	-0.19	-0.28	-0.24	-0.71	90.34	43.27	-0.72	-0.72	-0.62	77.08	78.73	71.48	71.96	76.4	79.15
425	0.05	1.59	0.32	0.12	0.12	0.03	-0.06	0.03	0.27	-0.19	-0.28	-0.25	-0.73	90.49	43.44	-0.72	-0.74	-0.62	77.03	78.76	71.7	72.02	76.42	78.9
425.5	0.05	1.5	0.34	0.11	0.08	0.03	-0.05	0.05	0.3	-0.2	-0.28	-0.26	-0.72	89.71	43.6	-0.72	-0.75	-0.64	77.08	79.08	71.55	71.94	76.72	79.09
426	0.05	1.6	0.36	0.11	0.11	0.03	-0.06	0.04	0.3	-0.2	-0.29	-0.26	-0.74	90.67	43.66	-0.73	-0.75	-0.63	76.84	78.96	71.53	72.01	76.42	78.53
426.5	0.05	1.56	0.35	0.12	0.11	0.03	-0.07	0.03	0.32	-0.19	-0.29	-0.27	-0.71	90.88	43.87	-0.7	-0.75	-0.64	76.87	78.7	71.34	71.98	76.55	78.62
427	0.05	1.59	0.35	0.12	0.11	0.03	-0.05	0.04	0.27	-0.21	-0.28	-0.26	-0.75	90.39	43.53	-0.72	-0.77	-0.64	76.67	78.84	71.45	71.71	76.12	78.73
427.5	0.05	1.57	0.36	0.12	0.08	0.03	-0.05	0.02	0.29	-0.2	-0.28	-0.28	-0.73	90.77	43.56	-0.72	-0.77	-0.65	76.88	78.7	71.44	72.02	76.47	78.48
428	0.05	1.65	0.35	0.12	0.1	0.03	-0.06	0.04	0.33	-0.2	-0.29	-0.28	-0.75	90.79	43.71	-0.73	-0.77	-0.66	77.29	78.4	71.35	72.16	76.38	78.76
428.5	0.05	1.68	0.34	0.12	0.11	0.03	-0.06	0.03	0.31	-0.21	-0.28	-0.25	-0.75	90.78	44.01	-0.75	-0.79	-0.65	76.83	78.56	71.16	72.02	76.53	78.67
429	0.05	1.63	0.35	0.11	0.09	0.03	-0.06	0.02	0.32	-0.2	-0.29	-0.27	-0.76	90.36	43.86	-0.75	-0.76	-0.67	76.76	78.83	71.04	71.79	76.34	78.74
429.5	0.05	1.7	0.35	0.12	0.12	0.03	-0.07	0.04	0.3	-0.21	-0.31	-0.27	-0.77	90.41	44.01	-0.75	-0.78	-0.67	76.82	78.88	71.03	72.37	76.77	78.73
430	0.05	1.57	0.38	0.12	0.08	0.03	-0.05	0.03	0.33	-0.2	-0.31	-0.28	-0.75	90.31	44.16	-0.75	-0.78	-0.66	76.48	78.79	70.97	72.38	76.51	78.93
430.5	0.05	1.69	0.35	0.12	0.1	0.03	-0.05	0.03	0.33	-0.21	-0.3	-0.26	-0.77	91.1	44.77	-0.75	-0.76	-0.64	77.18	78.9	71.27	72.48	76.69	78.59
431	0.08	1.69	0.38	0.11	0.09	0.03	-0.05	0.02	0.33	-0.22	-0.3	-0.27	-0.76	90.85	44.44	-0.76	-0.79	-0.66	76.77	78.88	71.31	72.3	76.7	78.91
431.5	0.05	1.76	0.37	0.11	0.07	0.03	-0.06	0.04	0.36	-0.2	-0.29	-0.27	-0.74	90.84	43.98	-0.76	-0.77	-0.65	76.99	78.7	71.3	72.42	76.99	78.92
432	0.06	1.73	0.34	0.12	0.09	0.03	-0.05	0.03	0.35	-0.2	-0.29	-0.26	-0.74	90.52	44.31	-0.75	-0.78	-0.64	77.27	78.83	71.36	72.2	76.76	78.81
432.5	0.06	1.74	0.38	0.12	0.12	0.03	-0.03	0.04	0.37	-0.18	-0.28	-0.26	-0.73	90.78	44.35	-0.72	-0.77	-0.64	77.18	78.91	72	72.23	76.76	78.66
433	0.06	1.78	0.36	0.12	0.12	0.03	-0.03	0.08	0.4	-0.17	-0.26	-0.24	-0.71	91.53	44.68	-0.7	-0.75	-0.61	77.01	78.85	71.89	72.29	76.88	79.22
433.5	0.06	1.79	0.39	0.12	0.08	0.03	-0.01	0.07	0.42	-0.16	-0.26	-0.23	-0.71	91.48	44.6	-0.71	-0.73	-0.58	77.65	79.18	72.44	72.63	77.34	79.68
434	0.05	1.82	0.39	0.13	0.11	0.03	0	0.09	0.41	-0.16	-0.25	-0.21	-0.67	91.81	45.34	-0.66	-0.69	-0.6	77.67	79.48	72.48	72.87	77.25	79.74
434.5	0.06	1.77	0.37	0.12	0.13	0.03	0.02	0.1	0.48	-0.12	-0.24	-0.23	-0.63	91.48	45.42	-0.66	-0.69	-0.55	77.61	79.68	72.41	73.03	77.32	79.78
435	0.06	1.81	0.4	0.13	0.14	0.04	0.04	0.08	0.47	-0.14	-0.23	-0.19	-0.63	92.49	45.09	-0.66	-0.65	-0.55	78.72	79.86	72.72	73.28	77.74	79.87
435.5	0.06	1.85	0.38	0.12	0.1	0.03	0.03	0.1	0.48	-0.13	-0.24	-0.2	-0.63	92.17	45.73	-0.64	-0.66	-0.58	77.41	79.33	72.44	72.87	77.35	79.69
436	0.06	1.67	0.37	0.13	0.14	0.03	0.02	0.09	0.5	-0.14	-0.25	-0.2	-0.65	93.14	45.3	-0.64	-0.67	-0.56	77.75	79.61	72.4	72.63	77.8	79.93
436.5	0.06	1.91	0.4	0.12	0.12	0.03	0.02	0.11	0.51	-0.13	-0.24	-0.23	-0.65	92.5	45.1	-0.67	-0.7	-0.58	77.75	79.6	72.05	72.58	77.13	79.57
437	0.06	1.73	0.39	0.12	0.14	0.03	0.01	0.1	0.52	-0.15	-0.24	-0.23	-0.65	91.01	45.29	-0.65	-0.69	-0.57	77.88	79.28	72.49	72.78	77.54	79.75
437.5	0.06	1.94	0.39	0.12	0.15	0.03	0.02	0.11	0.53	-0.16	-0.25	-0.21	-0.65	91.32	45.54	-0.65	-0.7	-0.58	77.28	79.02	72.07	72.61	76.87	79.37
438	0.05	1.91	0.4	0.12	0.14	0.03	-0.01	0.06	0.52	-0.13	-0.26	-0.22	-0.65	91.13	45.53	-0.68	-0.68	-0.59	77.94	79.24	72.58	72.73	77.36	79.62
438.5	0.06	1.97	0.4	0.12	0.07	0.03	0.01	0.08	0.56	-0.16	-0.25	-0.23	-0.66	90.71	45.4	-0.69	-0.72	-0.57	77.83	79.26	72.44	72.65	77.38	79.54
439	0.06	1.96	0.39	0.12	0.14	0.03	0	0.08	0.59	-0.15	-0.27	-0.24	-0.68	91.6	45.96	-0.7	-0.73	-0.58	77.79	79.41	72.22	72.74	76.73	79.69
439.5	0.07	1.96	0.4	0.13	0.1	0.03	0	0.06	0.6	-0.15	-0.26	-0.24	-0.68	91.45	45.3	-0.7	-0.71	-0.61	77.37	78.85	72.41	72.46	77.34	79.24
440	0.06	1.92	0.41	0.12	0.15	0.03	0	0.07	0.6	-0.16	-0.26	-0.25	-0.69	91.54	45.65	-0.71	-0.73	-0.61	77.3	79.07	72.14	72.37	77.15	79.66
440.5	0.05	1.91	0.4	0.13	0.13	0.03	-0.02	0.07	0.62	-0.17	-0.28	-0.24	-0.68	91.36	45.59	-0.71	-0.74	-0.61	77.66	78.84	72.1	72.56	77.09	79.79
441	0.05	1.91	0.41	0.12	0.14	0.04	-0.01	0.05	0.67	-0.16	-0.26	-0.25	-0.7	90.97	45.81	-0.7	-0.76	-0.61	77.47	79.17	72.31	71.79	77.13	79.43
441.5	0.06	2.04	0.39	0.13	0.18	0.04	-0.02	0.06	0.69	-0.17	-0.26	-0.25	-0.69	90.95	45.79	-0.71	-0.75	-0.6	77.05	79.35	72.01	72.32	76.72	79.5
442	0.05	1.97	0.41	0.13	0.1	0.04	-0.01	0.05	0.7	-0.18	-0.27	-0.23	-0.69	91.23	45.76	-0.71	-0.75	-0.6	77.23	78.71	71.95	72.6	76.84	79.25
442.5	0.07	2.04	0.42	0.13	0.1	0.03	-0.03	0.04	0.74	-0.16	-0.27	-0.24	-0.67	91.32	46.38	-0.72	-0.74	-0.62	77.67	79.17	72.39	72.27	77.23	79.26
443	0.06	2.05	0.4	0.13	0.17	0.03	-0.01	0.05	0.73	-0.17	-0.28	-0.26	-0.7	91.05	46.35	-0.7	-0.73	-0.6	77.76	78.89	72.67	72.73	76.9	79.06
443.5	0.06	1.99	0.4	0.13	0.2	0.04	0	0.05	0.8	-0.18	-0.28	-0.25	-0.67	90.55	46.14	-0.74	-0.75	-0.64	77.5	79.36	72.84	72.58	77.57	79.34
444	0.06	2.04	0.41	0.14	0.17	0.03	-0.02	0.06	0.81	-0.17	-0.26	-0.25	-0.7	90.75	45.98	-0.71	-0.77	-0.61	77.18	79.44	72.4	72.49	77.02	79.43
444.5	0.06	2.02	0.39	0.13	0.19	0.03	-0.01	0.04	0.82	-0.18	-0.28	-0.24	-0.73	91.08	45.7	-0.74	-0.76	-0.61	77.79	79.09	72.18	72.39	77.2	79.39
445	0.06	1.92	0.38	0.13	0.14	0.03	-0.02	0.07	0.82	-0.16	-0.27	-0.24	-0.7	89.91	46.42	-0.73	-0.77	-0.61	77.29	78.98	72.09	72.44	77.05	79.5
445.5	0.06	2.07	0.41	0.13	0.12	0.03	-0.02	0.04	0.87	-0.17	-0.27	-0.26	-0.72	90.9	46.53	-0.73	-0.77	-0.63	77.26	78.87	72.72	73.07	77.16	79.35
446	0.05	2.01	0.41	0.13	0.12	0.04	-0.03	0.04	0.91	-0.17	-0.28	-0.26	-0.7	90.62	47.07	-0.75	-0.75	-0.63	77.47	78.54	72.53	72.54	77.26	79.78
446.5	0.07	2.03	0.41	0.12	0.12	0.03	-0.03	0.05	0.91	-0.16	-0.27	-0.26	-0.72	90.27	46.83	-0.73	-0.77	-0.63	77.82	79.05	72.6	73.06	77.23	79.38
447	0.06	2.15	0.42	0.13	0.19	0.03	-0.01	0.05	0.99	-0.18	-0.29	-0.26	-0.73	90.57	47.01	-0.73	-0.76	-0.62	77.45	79.34	72.63	72.68	77.18	79.38
447.5	0.07	2.11	0.44	0.13	0.19	0.04	-0.02	0.05	0.99	-0.18	-0.28	-0.25	-0.69	90	46.35	-0.75	-0.77	-0.64	77.64	79.02	72.71	72.52	77.17	79.48
448	0.06	2.09	0.42	0.14	0.18	0.03	-0.01	0.06	1.03	-0.17	-0.27	-0.27	-0.7	89.96	46.98	-0.73	-0.77	-0.62	77.51	78.91	72.57	72.89	77.33	79.99
448.5	0.06	2.12	0.45	0.14	0.14	0.04	-0.02	0.04	1.07	-0.18	-0.3	-0.26	-0.7	89.49	47.39	-0.73	-0.78	-0.61	77.68	78.85	72.63	72.8	77.18	79.72
449	0.07	2.12	0.43	0.15	0.23	0.03	-0.01	0.05	1.09	-0.17	-0.29	-0.26	-0.72	89.19	46.94	-0.74	-0.78	-0.62	76.8	78.48	71.91	72.2	76.83	79.12
449.5	0.06	2.13	0.43	0.13	0.24	0.04	-0.03	0.03	1.09	-0.16	-0.29	-0.27	-0.71	89.77	47.06	-0.75	-0.78	-0.66	77.32	78.99	71.95	72.34	77.07	78.84
450	0.06	2.16	0.44	0.13	0.16	0.03	-0.03	0.04	1.21	-0.17	-0.28	-0.25	-0.73	91.4	46.95	-0.76	-0.79	-0.65	77.1	79.13	72.53	72.69	76.9	79.2
450.5	0.06	2.18	0.45	0.14	0.16	0.03	-0.03	0.03	1.18	-0.19	-0.29	-0.27	-0.72	90.98	47.21	-0.75	-0.79	-0.67	77.18	78.55	72.13	72.68	77.05	79.23
451	0.06	2.17	0.42	0.14	0.13	0.03	-0.02	0.02	1.26	-0.18	-0.29	-0.26	-0.72	91.75	47.46	-0.75	-0.8	-0.64	77.33	78.93	72.34	73	76.96	79.4
451.5	0.1	2.18	0.43	0.13	0.16	0.03	-0.03	0.03	1.28	-0.16	-0.31	-0.27	-0.72	90.64	47.23	-0.74	-0.76	-0.64	77.27	78.6	72.24	72.95	77.21	79.29
452	0.07	2.1	0.44	0.14	0.25	0.03	-0.02	0.03	1.3	-0.18	-0.29	-0.28	-0.74	91.37	47.51	-0.74	-0.79	-0.66	77.48	78.76	72.56	72.5	76.93	79.45
452.5	0.06	2.19	0.42	0.14	0.21	0.04	-0.03	0.04	1.42	-0.17	-0.3	-0.28	-0.73	91.58	47.32	-0.77	-0.8	-0.64	77.28	78.46	72.71	72.31	76.88	79.32
453	0.07	2.27	0.46	0.14	0.16	0.03	-0.03	0.02	1.42	-0.18	-0.3	-0.27	-0.75	91.44	46.96	-0.77	-0.81	-0.65	77.03	78.85	72.31	72.53	76.97	79.31
453.5	0.06	2	0.46	0.13	0.11	0.04	-0.03	0.03	1.42	-0.19	-0.3	-0.29	-0.71	91.76	47.38	-0.77	-0.81	-0.66	77.2	78.6	72.12	72.68	77.32	79.7
454	0.07	2.14	0.46	0.14	0.19	0.03	-0.02	0.02	1.48	-0.17	-0.31	-0.27	-0.71	91.08	48.03	-0.77	-0.78	-0.64	77.39	78.7	72.04	72.34	77.02	79.36
454.5	0.07	2.16	0.44	0.14	0.21	0.04	-0.04	0.04	1.58	-0.18	-0.31	-0.28	-0.71	91.54	48.06	-0.74	-0.8	-0.64	77.67	78.67	72.46	72.5	76.94	79.49
455	0.06	2.25	0.47	0.14	0.24	0.04	-0.02	0.02	1.62	-0.17	-0.3	-0.26	-0.71	92.01	48.28	-0.77	-0.8	-0.65	77.25	78.95	71.99	72.57	76.95	79.64
455.5	0.06	2.21	0.45	0.14	0.17	0.03	-0.03	0.03	1.6	-0.18	-0.29	-0.26	-0.72	90.56	48.59	-0.73	-0.8	-0.64	77.87	78.71	72.63	72.85	76.9	79.48
456	0.07	2.19	0.48	0.15	0.16	0.04	-0.01	0.03	1.67	-0.18	-0.28	-0.26	-0.71	91.92	48.01	-0.76	-0.78	-0.63	77.26	78.84	72.71	72.67	77.42	79.58
456.5	0.06	2.31	0.46	0.14	0.14	0.04	-0.02	0.05	1.69	-0.16	-0.3	-0.28	-0.71	92.08	47.84	-0.78	-0.79	-0.63	77.67	79.44	72.34	73.03	77.1	79.77
457	0.07	2.3	0.49	0.14	0.25	0.04	-0.01	0.06	1.74	-0.15	-0.28	-0.26	-0.69	93.58	48.13	-0.73	-0.78	-0.64	77.44	79.28	72.73	73.03	76.99	79.87
457.5	0.07	2.37	0.49	0.15	0.24	0.03	0	0.06	1.85	-0.14	-0.28	-0.24	-0.67	94.18	48.25	-0.72	-0.78	-0.59	77.37	79.19	72.79	73.14	77.58	79.92
458	0.06	2.34	0.49	0.15	0.13	0.04	0.02	0.08	1.86	-0.15	-0.27	-0.22	-0.67	93.64	48.47	-0.72	-0.76	-0.57	77.74	79.15	72.88	73.16	77.46	80.08
458.5	0.07	2.36	0.49	0.15	0.24	0.04	0.01	0.09	1.88	-0.13	-0.25	-0.24	-0.65	94.48	49.5	-0.68	-0.74	-0.57	78.21	79.62	72.92	73.21	77.58	80.21
459	0.07	2.43	0.48	0.15	0.2	0.04	0.02	0.08	1.94	-0.12	-0.27	-0.24	-0.67	94.27	48.41	-0.7	-0.75	-0.57	78.12	79.09	72.66	73.11	77.58	79.88
459.5	0.06	2.22	0.49	0.15	0.3	0.04	0.01	0.08	2	-0.12	-0.27	-0.24	-0.65	94.25	48.66	-0.69	-0.76	-0.57	77.18	79.1	72.36	72.9	77.52	79.95
460	0.06	2.24	0.49	0.14	0.21	0.04	0.01	0.07	2.02	-0.14	-0.26	-0.24	-0.63	95.28	48.14	-0.72	-0.74	-0.6	77.82	79.27	72.72	73.07	77.36	79.76
460.5	0.07	2.37	0.49	0.15	0.15	0.04	0	0.08	2.07	-0.14	-0.28	-0.23	-0.66	94.06	49.04	-0.72	-0.76	-0.61	76.94	78.89	72	72.82	77.22	79.85
461	0.07	2.31	0.5	0.15	0.11	0.04	0	0.07	2.07	-0.14	-0.28	-0.23	-0.65	94.78	48.5	-0.72	-0.77	-0.59	77.76	79.3	72.87	73.16	77.65	79.88
461.5	0.06	2.4	0.51	0.16	0.16	0.03	0.01	0.07	2.15	-0.15	-0.25	-0.25	-0.67	95.15	48.76	-0.73	-0.76	-0.6	77.57	78.91	72.5	72.99	77.4	79.85
462	0.08	2.39	0.49	0.14	0.21	0.04	-0.01	0.09	2.15	-0.14	-0.26	-0.26	-0.67	94.74	48.77	-0.72	-0.78	-0.6	76.99	78.98	72.28	73.43	77.11	79.43
462.5	0.07	2.37	0.5	0.15	0.22	0.04	-0.01	0.06	2.23	-0.11	-0.29	-0.24	-0.66	96.02	48.9	-0.72	-0.76	-0.59	77.81	79.21	72.92	73.1	77.67	79.73
463	0.07	2.47	0.51	0.14	0.19	0.04	-0.03	0.06	2.27	-0.13	-0.29	-0.25	-0.67	96.92	48.94	-0.73	-0.76	-0.6	77.68	79.18	72.68	72.99	77.44	79.69
463.5	0.09	2.39	0.52	0.14	0.32	0.03	-0.01	0.08	2.36	-0.14	-0.28	-0.25	-0.68	95.81	49.13	-0.75	-0.77	-0.6	77.78	79.05	72.63	73.05	77.53	79.7
464	0.09	2.29	0.49	0.15	0.17	0.04	-0.01	0.05	2.43	-0.15	-0.28	-0.26	-0.66	96.15	49.52	-0.73	-0.77	-0.6	77.82	79.6	72.52	72.97	77.22	79.95
464.5	0.07	2.46	0.5	0.15	0.16	0.04	-0.01	0.07	2.41	-0.13	-0.26	-0.26	-0.68	96.78	48.94	-0.74	-0.76	-0.6	77.5	79.4	72.46	73.4	77.23	79.99
465	0.06	2.28	0.51	0.15	0.29	0.04	-0.01	0.07	2.53	-0.14	-0.29	-0.25	-0.66	95.82	48.92	-0.74	-0.78	-0.61	77.69	79.09	72.45	73.07	77.47	79.28
465.5	0.07	2.47	0.5	0.15	0.35	0.04	-0.01	0.06	2.46	-0.16	-0.28	-0.26	-0.68	96.06	48.52	-0.75	-0.77	-0.63	77.62	79.09	72.33	73.16	77.43	79.65
466	0.07	2.72	0.54	0.15	0.26	0.03	-0.03	0.09	2.59	-0.15	-0.3	-0.25	-0.67	96.97	49.06	-0.75	-0.79	-0.62	77.88	79.01	72.54	72.97	77.27	79.54
466.5	0.07	2.47	0.51	0.15	0.17	0.04	-0.04	0.07	2.61	-0.13	-0.27	-0.27	-0.67	96.56	48.58	-0.77	-0.78	-0.61	77.4	78.79	72.41	73.3	77.23	79.78
467	0.07	2.48	0.51	0.16	0.21	0.04	-0.01	0.08	2.7	-0.14	-0.28	-0.25	-0.68	96.98	49.19	-0.75	-0.78	-0.6	77.6	78.81	72.41	73.19	77.62	80.16
467.5	0.06	2.5	0.53	0.15	0.34	0.04	-0.03	0.06	2.74	-0.13	-0.29	-0.28	-0.69	97.28	49.09	-0.74	-0.78	-0.6	77.62	78.91	72.49	72.98	77.53	79.9
468	0.08	2.52	0.5	0.15	0.25	0.04	-0.02	0.06	2.8	-0.17	-0.28	-0.27	-0.69	97.03	48.53	-0.76	-0.78	-0.62	77.57	79.06	72.61	73.06	77.46	80
468.5	0.07	2.51	0.5	0.15	0.27	0.04	-0.01	0.07	2.88	-0.15	-0.31	-0.27	-0.69	96.93	48.69	-0.73	-0.8	-0.61	77.66	79.26	72.54	73.57	77.49	79.79
469	0.07	2.31	0.53	0.16	0.16	0.04	-0.03	0.08	2.96	-0.15	-0.3	-0.27	-0.7	96.17	48.17	-0.75	-0.81	-0.62	76.77	78.36	72.1	73.34	76.95	79.92
469.5	0.07	2.55	0.52	0.15	0.19	0.04	-0.05	0.05	3.01	-0.15	-0.3	-0.27	-0.69	96.42	49	-0.74	-0.81	-0.6	77.33	79	72.26	73.28	77.61	79.75
470	0.07	2.53	0.53	0.15	0.22	0.04	-0.03	0.07	3.05	-0.15	-0.29	-0.27	-0.69	96.65	48.83	-0.74	-0.79	-0.61	77.47	79.32	72.27	73.43	76.99	79.94
470.5	0.08	2.53	0.52	0.15	0.19	0.04	-0.04	0.07	3.18	-0.14	-0.3	-0.28	-0.71	97.95	48.84	-0.77	-0.83	-0.62	77.5	79.24	72.22	73.2	77.52	79.6
471	0.07	2.46	0.56	0.16	0.15	0.04	-0.04	0.07	3.21	-0.12	-0.29	-0.26	-0.69	97.41	48.65	-0.77	-0.82	-0.62	77.55	79.04	72.53	73.15	77.74	79.73
471.5	0.11	2.53	0.53	0.16	0.24	0.04	-0.04	0.08	3.28	-0.13	-0.29	-0.27	-0.73	98.13	48.9	-0.77	-0.8	-0.63	77.57	78.96	72.34	73.12	77.26	79.92
472	0.07	2.53	0.54	0.14	0.17	0.04	-0.03	0.07	3.34	-0.14	-0.3	-0.27	-0.73	97.41	48.59	-0.78	-0.83	-0.61	77.76	78.99	72.14	73.34	77.52	79.85
472.5	0.07	2.52	0.55	0.16	0.24	0.04	-0.04	0.09	3.45	-0.15	-0.31	-0.27	-0.72	96.85	48.57	-0.77	-0.81	-0.62	76.73	78.2	71.68	72.82	77.05	79.83
473	0.08	2.55	0.55	0.17	0.3	0.04	-0.04	0.09	3.46	-0.14	-0.3	-0.27	-0.73	97.46	48.35	-0.79	-0.82	-0.61	77.61	78.94	72.49	73.2	77.26	80.12
473.5	0.08	2.6	0.54	0.16	0.23	0.04	-0.05	0.09	3.63	-0.14	-0.3	-0.26	-0.72	97.98	48.94	-0.79	-0.82	-0.61	77.93	79.16	72.46	73.15	77.27	79.72
474	0.1	2.45	0.54	0.16	0.3	0.04	-0.03	0.09	3.62	-0.15	-0.3	-0.26	-0.75	97.16	49.31	-0.78	-0.82	-0.63	77.74	78.97	72.42	73.08	77.45	80.05
474.5	0.07	2.58	0.52	0.16	0.25	0.04	-0.05	0.08	3.7	-0.14	-0.31	-0.27	-0.73	98.32	49.17	-0.79	-0.83	-0.64	77.75	78.68	72.39	73.18	77.39	80.08
475	0.07	2.5	0.52	0.16	0.26	0.03	-0.05	0.09	3.78	-0.15	-0.31	-0.28	-0.74	98.18	49.09	-0.78	-0.82	-0.63	77.59	78.94	72.38	73.08	77.32	80.2
475.5	0.08	2.59	0.53	0.17	0.34	0.03	-0.05	0.11	3.85	-0.16	-0.32	-0.28	-0.75	97.74	48.22	-0.78	-0.83	-0.65	76.86	78.18	71.73	72.79	76.87	79.94
476	0.07	2.57	0.54	0.16	0.3	0.04	-0.06	0.09	4	-0.14	-0.31	-0.28	-0.75	98.22	48.96	-0.78	-0.81	-0.61	77.55	78.92	72.29	73.34	77.55	79.8
476.5	0.09	2.58	0.56	0.17	0.19	0.04	-0.06	0.11	4.05	-0.15	-0.31	-0.28	-0.76	98.16	49.13	-0.79	-0.84	-0.62	77.56	78.98	72.22	73.2	77.04	79.5
477	0.08	2.61	0.58	0.16	0.24	0.04	-0.06	0.12	4.09	-0.17	-0.3	-0.29	-0.75	98.78	49.2	-0.8	-0.84	-0.63	77.44	78.98	72.07	73.32	77.21	79.59
477.5	0.08	2.62	0.56	0.17	0.26	0.04	-0.07	0.1	4.22	-0.14	-0.3	-0.29	-0.75	98	49.37	-0.81	-0.84	-0.63	77.48	78.59	72.37	73.38	77.45	79.38
478	0.08	2.63	0.55	0.16	0.23	0.04	-0.06	0.11	4.37	-0.14	-0.3	-0.27	-0.75	99.11	48.5	-0.79	-0.83	-0.64	77.36	78.88	72.26	73.28	77.17	79.66
478.5	0.1	2.61	0.56	0.16	0.2	0.04	-0.06	0.11	4.44	-0.14	-0.31	-0.29	-0.74	97.83	49.81	-0.79	-0.84	-0.64	77.61	79.09	72.41	73.36	77.58	79.64
479	0.08	2.61	0.56	0.17	0.28	0.04	-0.05	0.1	4.48	-0.14	-0.31	-0.27	-0.75	97.96	49.74	-0.79	-0.82	-0.62	77.91	78.91	72.71	73.3	77.45	80.11
479.5	0.08	2.67	0.55	0.17	0.24	0.04	-0.03	0.15	4.59	-0.13	-0.3	-0.27	-0.74	99.08	49.39	-0.75	-0.81	-0.6	77.98	79.33	72.62	73.59	77.41	80.33
480	0.08	2.38	0.56	0.16	0.22	0.04	-0.04	0.15	4.72	-0.11	-0.28	-0.27	-0.72	98.89	49.57	-0.75	-0.77	-0.59	78.02	79.58	72.93	73.9	77.8	80.11
480.5	0.1	2.67	0.56	0.16	0.24	0.04	-0.03	0.16	4.78	-0.07	-0.28	-0.24	-0.7	99.08	49.37	-0.74	-0.78	-0.55	78.14	79.7	73.13	73.87	78.01	80.33
481	0.08	2.72	0.56	0.17	0.2	0.04	-0.01	0.16	4.97	-0.06	-0.27	-0.23	-0.67	99.68	49.48	-0.73	-0.77	-0.55	78.21	79.54	72.9	73.84	78.25	80.43
481.5	0.08	2.66	0.58	0.17	0.29	0.04	-0.02	0.18	5.03	-0.08	-0.26	-0.24	-0.65	99.29	49.99	-0.72	-0.78	-0.53	78.55	79.96	73.25	74.12	78.46	80.52
482	0.1	2.72	0.58	0.18	0.26	0.04	0.02	0.21	5.06	-0.08	-0.25	-0.22	-0.64	99.71	49.84	-0.68	-0.73	-0.51	79.27	80.25	73.18	74.67	78.34	80.89
482.5	0.09	2.79	0.59	0.18	0.33	0.05	0	0.22	5.09	-0.07	-0.24	-0.21	-0.62	99.36	49.97	-0.66	-0.7	-0.49	79.32	80.13	73.54	74.42	78.34	80.89
483	0.08	2.81	0.53	0.18	0.2	0.04	0.01	0.23	5.22	-0.07	-0.23	-0.21	-0.59	99.61	50.81	-0.67	-0.72	-0.5	78.73	79.87	73.4	74.61	78.46	81.41
483.5	0.09	2.78	0.59	0.18	0.27	0.04	0.01	0.21	5.32	-0.08	-0.24	-0.19	-0.63	99.79	49.81	-0.64	-0.74	-0.49	78.88	80.11	73.1	74.45	78.47	80.9
484	0.09	2.52	0.6	0.18	0.21	0.05	0.02	0.22	5.29	-0.07	-0.23	-0.22	-0.62	99.52	51.29	-0.7	-0.73	-0.51	78.86	80.28	72.9	74.73	78.72	80.92
484.5	0.1	2.78	0.59	0.17	0.18	0.04	0.01	0.23	5.37	-0.06	-0.25	-0.22	-0.63	99.42	51.45	-0.71	-0.72	-0.53	78.42	80.01	72.96	74.7	78.29	80.74
485	0.09	2.7	0.61	0.18	0.24	0.04	0.01	0.19	5.4	-0.06	-0.26	-0.22	-0.64	99.13	50.61	-0.7	-0.77	-0.54	78.43	79.79	73.19	74.64	78.37	80.68
485.5	0.09	2.77	0.59	0.18	0.22	0.04	0	0.23	5.49	-0.07	-0.26	-0.23	-0.66	99.15	50.25	-0.68	-0.75	-0.52	78.19	79.99	72.84	74.49	78.46	80.81
486	0.09	2.77	0.56	0.18	0.16	0.04	0.01	0.22	5.57	-0.07	-0.26	-0.24	-0.67	99.78	51.13	-0.72	-0.75	-0.55	78.5	79.78	72.76	74.52	77.88	80.61
486.5	0.09	2.73	0.6	0.17	0.35	0.04	0.01	0.21	5.66	-0.08	-0.27	-0.23	-0.66	98.54	50.68	-0.73	-0.76	-0.54	78.27	80.06	72.91	74.32	78.21	80.37
487	0.09	2.7	0.6	0.18	0.27	0.04	0	0.23	5.74	-0.08	-0.28	-0.23	-0.67	98.58	50.77	-0.71	-0.77	-0.56	78.36	79.96	72.95	74.18	78.15	80.55
487.5	0.09	2.75	0.59	0.19	0.34	0.04	0	0.2	5.81	-0.08	-0.26	-0.23	-0.65	99.23	50.34	-0.72	-0.75	-0.54	78.41	79.87	72.65	74.34	77.95	80.51
488	0.09	2.73	0.61	0.17	0.33	0.04	-0.01	0.22	5.88	-0.08	-0.27	-0.23	-0.67	98.99	50.83	-0.72	-0.77	-0.57	78.38	79.96	72.85	74.27	78.09	80.44
488.5	0.1	2.8	0.58	0.17	0.25	0.04	-0.02	0.22	5.88	-0.06	-0.29	-0.24	-0.64	99.52	49.96	-0.73	-0.77	-0.55	78.43	79.79	72.67	74.28	77.86	80.35
489	0.09	2.78	0.61	0.17	0.3	0.04	-0.01	0.25	6.11	-0.07	-0.28	-0.24	-0.67	98.99	50.66	-0.74	-0.77	-0.59	78.78	79.79	72.45	74.32	78.03	80.31
489.5	0.1	2.82	0.59	0.17	0.27	0.04	-0.01	0.24	6.04	-0.08	-0.28	-0.25	-0.65	99.26	51.25	-0.73	-0.78	-0.59	78.57	79.76	72.82	74.33	77.96	80.23
490	0.09	2.75	0.6	0.19	0.31	0.04	-0.01	0.23	6.13	-0.09	-0.28	-0.25	-0.64	98.47	50.76	-0.73	-0.79	-0.57	78.17	79.67	72.69	74.14	78.36	80.12
490.5	0.08	2.76	0.61	0.18	0.2	0.04	-0.03	0.25	6.23	-0.07	-0.27	-0.24	-0.64	98.49	51.62	-0.74	-0.8	-0.6	78.09	79.55	72.93	74.51	77.94	80.61
491	0.09	2.78	0.61	0.19	0.2	0.04	-0.03	0.26	6.28	-0.08	-0.3	-0.26	-0.68	98.44	50.72	-0.75	-0.81	-0.62	78.28	79.65	72.79	73.93	78.15	80.21
491.5	0.09	2.63	0.63	0.19	0.22	0.04	-0.01	0.27	6.46	-0.08	-0.29	-0.26	-0.68	98.23	50.45	-0.78	-0.81	-0.59	78.38	79.37	72.54	74.41	77.83	80.16
492	0.08	2.79	0.64	0.17	0.24	0.04	-0.04	0.28	6.53	-0.07	-0.28	-0.26	-0.66	98.82	51.02	-0.75	-0.81	-0.61	78.16	79.37	72.53	74.46	78.17	80.1
492.5	0.1	2.82	0.61	0.18	0.32	0.04	-0.04	0.3	6.67	-0.09	-0.27	-0.26	-0.67	97.92	51.4	-0.74	-0.79	-0.61	78.4	79.49	72.3	74.15	77.97	79.96
493	0.09	2.85	0.61	0.19	0.22	0.04	-0.05	0.3	6.58	-0.09	-0.3	-0.27	-0.64	98.11	50.62	-0.74	-0.81	-0.59	77.52	78.81	72.31	73.78	77.84	80.04
493.5	0.09	2.72	0.61	0.19	0.33	0.04	-0.03	0.29	6.77	-0.1	-0.29	-0.27	-0.66	98.17	51.17	-0.77	-0.83	-0.6	78.13	79.31	72.43	74.08	77.79	79.7
494	0.09	2.74	0.61	0.19	0.24	0.04	-0.07	0.3	6.94	-0.09	-0.29	-0.28	-0.66	98.75	50.15	-0.77	-0.82	-0.62	77.87	79.38	72.43	74.26	77.73	79.86
494.5	0.09	2.84	0.63	0.18	0.25	0.04	-0.03	0.3	7.08	-0.08	-0.29	-0.28	-0.6	98.29	51.06	-0.77	-0.83	-0.61	78.1	79.26	72.38	74.37	77.59	79.9
495	0.1	2.88	0.63	0.19	0.3	0.04	-0.06	0.31	6.97	-0.07	-0.3	-0.28	-0.63	97.79	50.65	-0.75	-0.82	-0.6	77.71	79.35	72.45	74.67	77.92	79.74
495.5	0.11	2.82	0.61	0.18	0.31	0.04	-0.07	0.29	7.06	-0.06	-0.29	-0.27	-0.62	97.66	50.99	-0.77	-0.85	-0.61	78.02	79.39	72.5	74.18	77.92	80.21
496	0.1	2.81	0.63	0.19	0.24	0.04	-0.06	0.31	7.21	-0.09	-0.29	-0.27	-0.63	98.09	51.04	-0.77	-0.83	-0.58	78.02	79.35	72.51	74.33	78	80.34
496.5	0.1	2.84	0.6	0.19	0.23	0.04	-0.06	0.34	7.3	-0.09	-0.3	-0.26	-0.61	98.11	51.25	-0.78	-0.83	-0.6	78.24	79.15	72.36	74.12	77.97	80.16
497	0.1	2.84	0.59	0.18	0.32	0.04	-0.07	0.34	7.46	-0.07	-0.29	-0.27	-0.61	98.21	51.54	-0.79	-0.83	-0.61	77.88	79.21	72.71	74.39	77.66	79.91
497.5	0.17	2.8	0.65	0.23	0.31	0.04	-0.05	0.35	7.62	-0.07	-0.3	-0.27	-0.58	97.98	51.37	-0.8	-0.83	-0.6	77.99	79.17	72.49	74.46	77.72	80.21
498	0.1	2.78	0.61	0.18	0.32	0.04	-0.05	0.37	7.7	-0.09	-0.3	-0.28	-0.59	98.66	51.45	-0.77	-0.83	-0.62	77.98	79.14	72.37	74.36	77.75	80.13
498.5	0.09	2.71	0.65	0.19	0.27	0.04	-0.04	0.38	7.67	-0.07	-0.31	-0.28	-0.56	98.35	50.88	-0.78	-0.84	-0.65	77.5	78.76	72.18	74.19	77.85	80.01
499	0.1	2.66	0.65	0.19	0.27	0.04	-0.06	0.41	7.76	-0.06	-0.32	-0.26	-0.57	97.57	50.89	-0.8	-0.86	-0.62	78.18	79.25	72.36	74.49	77.52	79.84
499.5	0.09	2.85	0.64	0.18	0.33	0.04	-0.05	0.37	8.08	-0.1	-0.31	-0.27	-0.54	97.22	51.07	-0.8	-0.83	-0.61	78.01	78.96	72.69	74.36	77.4	80.06
500	0.1	2.87	0.62	0.18	0.33	0.04	-0.05	0.39	8.11	-0.06	-0.3	-0.28	-0.55	96.92	51.32	-0.8	-0.88	-0.62	77.49	79.16	72.53	74.29	77.44	79.87
500.5	0.1	2.83	0.64	0.2	0.22	0.04	-0.06	0.42	8.15	-0.08	-0.31	-0.28	-0.52	96.87	51.68	-0.81	-0.85	-0.63	77.17	78.83	72.22	74.26	77.53	79.85
501	0.18	3.14	0.6	0.17	0.28	0.04	-0.06	0.44	8.25	-0.09	-0.32	-0.28	-0.51	97.79	51.15	-0.79	-0.85	-0.6	78.03	79.1	72.56	74.23	77.57	79.81
501.5	0.11	2.91	0.64	0.2	0.27	0.04	-0.05	0.41	8.48	-0.08	-0.32	-0.26	-0.52	97.36	51.32	-0.81	-0.86	-0.62	77.77	79.16	72.39	74.35	77.67	79.96
502	0.1	2.9	0.62	0.2	0.33	0.04	-0.05	0.42	8.61	-0.09	-0.31	-0.27	-0.47	98.07	51.75	-0.79	-0.85	-0.61	78.13	79.3	72.34	74.55	77.53	80.11
502.5	0.11	2.94	0.66	0.19	0.27	0.04	-0.05	0.45	8.82	-0.07	-0.31	-0.26	-0.45	97.92	51.93	-0.79	-0.84	-0.6	78.12	79.37	72.76	74.64	77.58	80.31
503	0.1	2.99	0.66	0.2	0.31	0.05	-0.03	0.47	8.92	-0.06	-0.29	-0.27	-0.41	98.17	51.88	-0.77	-0.84	-0.61	78.42	79.47	72.77	74.73	78.15	80.16
503.5	0.11	2.95	0.66	0.19	0.32	0.04	-0.01	0.48	9.06	-0.04	-0.29	-0.26	-0.39	98.32	52.73	-0.75	-0.83	-0.57	78.53	79.61	73.02	74.55	78.23	80.55
504	0.1	2.92	0.69	0.2	0.31	0.05	-0.01	0.49	9.2	-0.04	-0.29	-0.25	-0.34	99.16	52.99	-0.77	-0.82	-0.56	78.7	79.95	73.12	75	78.5	80.74
504.5	0.11	2.94	0.69	0.21	0.32	0.05	0	0.52	9.36	-0.03	-0.28	-0.25	-0.31	99.08	52.43	-0.76	-0.8	-0.56	78.58	79.73	73.15	74.86	78.61	80.76
505	0.1	2.92	0.67	0.19	0.3	0.04	0.07	0.53	9.44	-0.03	-0.27	-0.23	-0.31	98.96	53.22	-0.72	-0.79	-0.54	78.66	79.68	73.17	75.31	78.51	80.96
505.5	0.1	2.95	0.67	0.2	0.3	0.04	0.08	0.58	9.49	-0.02	-0.27	-0.22	-0.3	99.56	52.77	-0.72	-0.76	-0.53	78.98	80.01	73.26	75.36	78.56	80.84
506	0.11	3	0.68	0.2	0.28	0.04	0.09	0.61	9.78	0	-0.25	-0.22	-0.24	99.41	52.64	-0.69	-0.77	-0.52	79.05	80.1	73.53	75.22	78.64	80.98
506.5	0.12	2.96	0.68	0.2	0.33	0.04	0.12	0.6	9.84	-0.01	-0.22	-0.2	-0.18	99.96	53.37	-0.66	-0.75	-0.49	79.07	80.41	73.67	75.52	79.14	81.22
507	0.11	3.08	0.66	0.21	0.31	0.05	0.11	0.63	9.93	0.01	-0.24	-0.21	-0.18	99.64	53.23	-0.68	-0.74	-0.49	79.5	80.6	73.92	75.59	79.03	81.31
507.5	0.11	3.01	0.69	0.2	0.31	0.04	0.12	0.63	10.04	0.01	-0.25	-0.22	-0.13	99.39	52.81	-0.68	-0.75	-0.52	79.24	80.32	73.69	75.7	78.85	81.29
508	0.11	2.96	0.66	0.21	0.27	0.04	0.1	0.64	10.15	0	-0.26	-0.21	-0.1	99.52	52.88	-0.68	-0.73	-0.5	79.2	80.39	73.32	75.32	78.6	81.37
508.5	0.11	2.98	0.64	0.2	0.29	0.05	0.1	0.64	10.19	-0.02	-0.25	-0.22	-0.15	99.24	53.14	-0.69	-0.77	-0.52	79.14	80.12	72.91	75.24	78.85	81.19
509	0.13	3.03	0.65	0.21	0.28	0.04	0.07	0.64	10.24	-0.01	-0.26	-0.23	-0.11	99	52.71	-0.72	-0.79	-0.51	78.81	79.98	73.15	74.91	78.81	81.12
509.5	0.11	3.02	0.68	0.21	0.38	0.04	0.08	0.64	10.11	-0.01	-0.26	-0.23	-0.13	99.15	52.62	-0.73	-0.78	-0.53	78.78	79.79	73.03	75.21	78.5	81.01
510	0.12	3.05	0.68	0.2	0.38	0.04	0.12	0.64	10.41	-0.01	-0.27	-0.22	-0.05	98.96	52.5	-0.72	-0.79	-0.5	78.63	80.04	72.93	75.02	78.5	80.66
510.5	0.11	3	0.7	0.21	0.32	0.04	0.07	0.65	10.39	-0.03	-0.26	-0.24	-0.05	99.19	53.56	-0.72	-0.79	-0.53	78.76	79.85	72.96	74.76	78.34	80.6
511	0.12	2.97	0.71	0.19	0.3	0.04	0.07	0.67	10.63	-0.03	-0.27	-0.24	-0.04	98.79	52.46	-0.72	-0.81	-0.52	78.21	79.42	72.73	74.62	78.13	80.64
511.5	0.11	3.1	0.68	0.21	0.28	0.05	0.08	0.69	10.55	-0.03	-0.28	-0.22	-0.04	99.34	53.39	-0.74	-0.81	-0.5	78.64	79.86	72.96	75	78.49	80.82
512	0.13	3	0.68	0.21	0.26	0.04	0.11	0.67	10.73	-0.02	-0.28	-0.23	-0.02	98.2	52.8	-0.76	-0.82	-0.52	78.83	79.89	72.95	75.05	78.3	80.69
512.5	0.11	3.03	0.7	0.21	0.32	0.04	0.07	0.68	10.85	0	-0.28	-0.22	-0.01	98.73	53.77	-0.75	-0.81	-0.53	78.81	79.95	73.08	75.04	78.47	80.62
513	0.13	2.97	0.66	0.19	0.26	0.04	0.1	0.72	10.93	-0.01	-0.28	-0.24	-0.01	98.83	52.93	-0.76	-0.82	-0.52	78.64	79.81	72.91	75.05	78.41	80.86
513.5	0.12	2.98	0.68	0.21	0.28	0.04	0.08	0.73	10.92	0.01	-0.29	-0.25	0.02	98.67	53.3	-0.75	-0.82	-0.49	78.67	79.86	72.66	75.06	78.25	80.55
514	0.12	3	0.71	0.21	0.25	0.04	0.07	0.74	11.34	0.02	-0.28	-0.24	0.06	98.84	53.23	-0.75	-0.84	-0.51	78.44	79.78	72.77	75.01	78.35	80.65
514.5	0.12	2.97	0.67	0.22	0.3	0.04	0.07	0.71	11.11	-0.01	-0.29	-0.24	0.03	97.84	52.9	-0.76	-0.82	-0.48	78.5	79.69	72.74	74.75	78.02	80.35
515	0.12	2.99	0.68	0.21	0.32	0.04	0.1	0.77	11.48	-0.02	-0.29	-0.25	0.17	98.06	53.23	-0.74	-0.83	-0.5	78.19	79.25	72.44	74.36	77.69	80.42
515.5	0.11	3.05	0.7	0.21	0.26	0.04	0.08	0.77	11.49	-0.03	-0.29	-0.24	0.2	98.63	53.4	-0.77	-0.84	-0.48	78.44	79.41	72.79	74.32	78.07	80.48
516	0.11	2.75	0.6	0.21	0.4	0.04	0.07	0.75	11.43	0	-0.29	-0.27	0.27	97.81	53.33	-0.76	-0.83	-0.48	78.44	79.4	72.88	74.68	78.07	80.29
516.5	0.11	2.71	0.62	0.22	0.31	0.04	0.08	0.78	11.63	-0.03	-0.3	-0.25	0.32	98.25	52.84	-0.78	-0.85	-0.47	78.39	79.6	72.71	74.7	78.21	80.52
517	0.12	3.06	0.71	0.21	0.28	0.05	0.12	0.8	11.62	0	-0.28	-0.24	0.22	98.98	53.42	-0.76	-0.84	-0.46	78.9	79.63	72.74	74.58	78.18	80.61
517.5	0.11	2.98	0.73	0.21	0.29	0.04	0.09	0.81	11.91	-0.03	-0.3	-0.25	0.31	98.27	53.69	-0.77	-0.84	-0.42	78.44	79.64	73.04	74.52	78.23	80.45
518	0.11	3	0.73	0.22	0.34	0.04	0.11	0.83	12.09	-0.04	-0.3	-0.25	0.29	98.02	54.29	-0.77	-0.83	-0.43	78.54	79.57	72.77	74.4	77.96	80.5
518.5	0.14	3.02	0.73	0.21	0.27	0.04	0.09	0.84	12.12	-0.01	-0.3	-0.26	0.27	97.91	54.39	-0.77	-0.84	-0.39	78.55	79.37	72.68	74.08	78.12	80.5
519	0.12	3.04	0.73	0.22	0.36	0.04	0.09	0.86	12.33	-0.04	-0.29	-0.26	0.38	97.19	53.85	-0.77	-0.85	-0.4	78.12	79.71	72.45	74.32	78.2	80.62
519.5	0.22	3.04	0.63	0.22	0.39	0.04	0.11	0.86	12.39	-0.04	-0.29	-0.26	0.37	98.06	53.96	-0.79	-0.85	-0.37	78.49	79.58	72.62	74.53	77.99	80.29
520	0.12	3.03	0.72	0.22	0.29	0.04	0.12	0.87	12.59	-0.03	-0.31	-0.26	0.4	98.05	54.34	-0.79	-0.87	-0.35	78.28	79.35	72.47	74.3	78.23	80.57
520.5	0.13	3.05	0.7	0.21	0.27	0.04	0.1	0.9	12.64	0	-0.31	-0.27	0.44	98.46	55.07	-0.79	-0.87	-0.31	78.24	79.24	72.21	74.36	77.98	80.52
521	0.19	3.01	0.73	0.23	0.28	0.04	0.09	0.9	12.82	-0.03	-0.3	-0.26	0.43	98.42	55.15	-0.8	-0.87	-0.31	78.27	79.23	72.64	74.48	78.14	80.41
521.5	0.13	3.06	0.73	0.22	0.32	0.04	0.09	0.9	12.89	-0.04	-0.31	-0.27	0.45	97.33	54.72	-0.8	-0.86	-0.25	78.13	79.14	72.45	74.39	78.29	80.44
522	0.13	3.02	0.7	0.22	0.29	0.04	0.1	0.93	12.77	-0.03	-0.3	-0.27	0.52	97.66	55.47	-0.82	-0.87	-0.23	78.42	79.49	72.43	74.37	78.38	80.43
522.5	0.16	3.01	0.72	0.22	0.31	0.04	0.11	0.95	13.15	-0.02	-0.31	-0.26	0.54	97.98	55.05	-0.81	-0.87	-0.2	78.57	79.3	72.77	74.32	78.18	80.27
523	0.12	3	0.68	0.21	0.34	0.04	0.12	0.96	13.2	-0.05	-0.3	-0.25	0.51	98	55.48	-0.8	-0.86	-0.17	78.51	79.45	72.71	74.47	78.47	80.34
523.5	0.12	2.99	0.74	0.21	0.25	0.04	0.15	0.98	13.21	-0.05	-0.3	-0.26	0.6	98.43	55.15	-0.82	-0.87	-0.1	78.11	79.22	72.67	74.22	77.99	80.21
524	0.12	3.04	0.71	0.22	0.3	0.04	0.11	1	13.46	0	-0.31	-0.28	0.6	97.51	56.17	-0.8	-0.89	-0.05	78.05	79.25	72.41	74.57	78.17	80.37
524.5	0.13	3.06	0.74	0.22	0.37	0.04	0.11	1	13.54	-0.04	-0.31	-0.25	0.71	97.7	55.96	-0.81	-0.85	0	78	79.08	72.65	74.25	77.92	80.49
525	0.12	3.06	0.74	0.21	0.32	0.04	0.12	1.08	13.92	-0.05	-0.3	-0.27	0.76	98.4	56.5	-0.79	-0.89	0.04	78.12	78.93	72.68	74.49	77.9	80.42
525.5	0.12	3.07	0.75	0.22	0.24	0.05	0.11	1.06	13.9	-0.05	-0.31	-0.27	0.8	97.14	56.92	-0.84	-0.88	0.11	78.41	79.35	72.31	74.16	78.19	79.98
526	0.14	3.12	0.73	0.23	0.33	0.04	0.12	1.07	14.02	-0.03	-0.3	-0.27	0.85	97.63	57.28	-0.8	-0.89	0.17	78.37	79.17	72.57	74.27	78.37	80.43
526.5	0.12	3.15	0.71	0.23	0.26	0.04	0.14	1.11	14.15	-0.04	-0.31	-0.27	0.86	97.67	57.06	-0.82	-0.87	0.28	78.52	79.32	72.73	74.59	78.16	80.92
527	0.12	3.14	0.74	0.24	0.25	0.04	0.15	1.13	14.27	-0.01	-0.29	-0.26	0.99	98.54	57.89	-0.78	-0.85	0.33	78.39	79.65	72.58	74.69	78.39	80.76
527.5	0.13	3.17	0.72	0.24	0.29	0.04	0.19	1.16	14.65	-0.01	-0.29	-0.25	1.02	98.49	57.66	-0.77	-0.84	0.42	79	79.97	72.9	74.89	78.56	81.09
528	0.14	3.17	0.74	0.23	0.23	0.04	0.19	1.23	14.56	0.02	-0.28	-0.24	1.05	98.8	58.6	-0.76	-0.83	0.5	79.09	80.01	73.15	75.14	78.63	81.23
528.5	0.14	3.16	0.76	0.22	0.23	0.05	0.19	1.26	14.65	0	-0.26	-0.24	1.17	98.94	58.64	-0.75	-0.79	0.55	79.09	79.98	73.31	75.07	78.69	81.23
529	0.12	3.21	0.75	0.24	0.33	0.04	0.22	1.28	14.83	0.02	-0.25	-0.22	1.25	97.83	59.3	-0.72	-0.81	0.65	79.28	80.36	73.35	75.44	78.93	81.37
529.5	0.13	3.14	0.75	0.25	0.3	0.05	0.21	1.32	15.27	0.02	-0.27	-0.22	1.3	99.53	59.42	-0.7	-0.83	0.74	79.51	80.32	73.62	75.52	78.91	81.47
530	0.13	3.22	0.77	0.24	0.26	0.05	0.24	1.33	15.18	0.05	-0.25	-0.2	1.37	98.85	60.24	-0.69	-0.79	0.86	79.38	80.46	73.79	75.75	79.16	81.19
530.5	0.14	3.1	0.74	0.24	0.26	0.05	0.26	1.38	15.2	0.05	-0.23	-0.21	1.43	98.94	60.43	-0.68	-0.77	0.97	79.53	80.35	74.03	75.76	79.13	82.03
531	0.14	3.29	0.75	0.24	0.28	0.04	0.24	1.43	15.45	0.06	-0.23	-0.2	1.46	99.36	60.68	-0.71	-0.78	1.06	79.57	80.33	73.92	75.93	79.2	81.96
531.5	0.13	3.01	0.77	0.23	0.2	0.05	0.23	1.42	15.48	0.04	-0.25	-0.21	1.49	99.43	59.9	-0.7	-0.78	1.17	79.5	80.25	73.59	75.71	79.07	81.6
532	0.14	3.14	0.75	0.25	0.21	0.05	0.27	1.39	15.39	0.06	-0.24	-0.2	1.5	99.22	60.2	-0.7	-0.79	1.21	79.06	80.15	73.5	75.36	78.7	81.61
532.5	0.14	3.05	0.76	0.24	0.21	0.05	0.24	1.44	15.7	0.04	-0.26	-0.22	1.56	98.86	61.47	-0.72	-0.79	1.25	79.4	80.3	73.7	75.13	78.66	81.63
533	0.15	3.17	0.77	0.24	0.24	0.04	0.24	1.42	15.71	0.05	-0.28	-0.23	1.59	98.97	61.87	-0.72	-0.8	1.29	79.25	79.95	73.37	75.01	78.77	81.4
533.5	0.14	3.2	0.76	0.23	0.23	0.05	0.24	1.45	15.61	0.04	-0.28	-0.22	1.7	98.68	61.52	-0.72	-0.79	1.4	79.02	80.08	73.62	74.57	78.82	81.28
534	0.15	3.17	0.77	0.25	0.18	0.04	0.24	1.48	15.82	0.04	-0.26	-0.22	1.7	98.47	62.24	-0.72	-0.83	1.43	78.92	80.01	73.28	74.88	78.64	81.01
534.5	0.14	3.07	0.79	0.24	0.22	0.04	0.27	1.49	16.08	0.03	-0.27	-0.22	1.73	98.46	62.48	-0.73	-0.82	1.49	78.71	80.18	73.51	74.84	78.74	81.15
535	0.14	3.1	0.78	0.24	0.28	0.05	0.25	1.53	16.14	0.01	-0.28	-0.21	1.84	99.22	63.31	-0.72	-0.83	1.59	78.88	80.01	73.15	74.65	78.8	81.13
535.5	0.15	3.14	0.77	0.24	0.32	0.04	0.25	1.53	16.35	0.02	-0.28	-0.24	1.74	98.02	62.59	-0.73	-0.81	1.61	79.2	79.8	73.15	74.59	78.75	81.43
536	0.15	3	0.78	0.24	0.32	0.05	0.25	1.56	16.28	0	-0.27	-0.22	1.78	98.82	62.71	-0.73	-0.82	1.66	79.05	79.95	73.44	74.31	78.86	81.33
536.5	0.15	2.86	0.8	0.25	0.26	0.05	0.26	1.6	16.33	0	-0.28	-0.24	1.9	98.92	63.45	-0.75	-0.83	1.71	79	79.91	73.02	74.59	78.73	81.11
537	0.14	3.16	0.78	0.25	0.22	0.04	0.26	1.61	16.5	0.05	-0.28	-0.23	1.98	98.59	63.43	-0.76	-0.85	1.8	79.25	79.69	73.27	74.28	78.6	81.03
537.5	0.15	3.16	0.78	0.24	0.2	0.05	0.27	1.62	16.78	0.04	-0.28	-0.22	2.01	98.66	63.9	-0.77	-0.86	1.79	78.45	79.73	72.94	74.39	78	81.1
538	0.15	3.15	0.79	0.25	0.19	0.04	0.29	1.69	16.87	0	-0.27	-0.22	2.06	98.06	62.88	-0.76	-0.85	1.95	79.01	79.71	72.77	74.22	78.34	80.92
538.5	0.14	3.31	0.79	0.25	0.23	0.05	0.28	1.71	16.78	0.03	-0.29	-0.24	2.18	98.11	65.03	-0.77	-0.84	1.93	78.71	79.5	73.2	74.08	78.29	81.02
539	0.14	3.2	0.78	0.24	0.2	0.05	0.28	1.72	16.85	0.01	-0.28	-0.25	2.22	99.08	64.75	-0.75	-0.84	2.02	78.86	79.7	73.03	74.32	78.3	81.06
539.5	0.2	3.11	0.81	0.24	0.17	0.04	0.3	1.76	16.99	0.04	-0.28	-0.23	2.3	97.41	65.16	-0.78	-0.84	2.05	78.87	79.6	72.74	74.17	78.44	81.14
540	0.15	3.19	0.76	0.24	0.19	0.04	0.28	1.73	17.32	0.01	-0.28	-0.23	2.32	97.72	66.18	-0.78	-0.83	2.02	79.4	79.56	73.41	74.57	78.56	80.97
540.5	0.15	3.2	0.8	0.25	0.16	0.05	0.26	1.77	17.16	0.02	-0.29	-0.24	2.37	98.01	66.26	-0.77	-0.85	2.1	79.02	79.7	73.4	74.45	78.66	80.91
541	0.24	3.25	0.81	0.25	0.21	0.04	0.3	1.83	17.52	0.05	-0.28	-0.24	2.48	99.08	66.19	-0.75	-0.85	2.14	78.68	79.84	72.92	74.47	78.12	80.88
541.5	0.15	3.21	0.79	0.26	0.22	0.04	0.32	1.81	17.51	0	-0.28	-0.23	2.54	97.86	66.05	-0.76	-0.86	2.26	78.78	79.66	73.13	74.28	78.4	81.21
542	0.16	3.3	0.8	0.27	0.16	0.05	0.33	1.85	17.73	-0.01	-0.27	-0.25	2.66	98	66.84	-0.76	-0.84	2.28	78.95	79.8	72.65	74	78.59	81.15
542.5	0.16	3.29	0.78	0.27	0.2	0.04	0.32	1.92	17.93	0.01	-0.27	-0.24	2.72	97.49	67.5	-0.77	-0.85	2.36	78.66	79.51	72.75	74.59	78.6	81.16
543	0.18	3.16	0.8	0.25	0.16	0.05	0.33	1.93	17.89	0	-0.27	-0.24	2.76	97.54	67.4	-0.78	-0.88	2.5	78.68	79.65	73.15	74.03	78.22	81.34
543.5	0.15	3.1	0.79	0.25	0.19	0.05	0.36	1.95	17.99	-0.01	-0.28	-0.25	2.84	98.02	68.17	-0.78	-0.86	2.59	78.84	79.89	73.15	74.12	78.63	81.1
544	0.16	3.21	0.82	0.25	0.16	0.05	0.32	1.96	18.19	-0.02	-0.28	-0.24	2.92	97.71	68.15	-0.77	-0.88	2.63	78.28	79.73	72.8	74.24	78.48	80.71
544.5	0.15	3.31	0.8	0.25	0.23	0.05	0.37	1.98	18.15	-0.01	-0.29	-0.25	3	97.58	68.58	-0.75	-0.89	2.58	78.72	79.77	73.05	74.29	78.37	81
545	0.15	3.21	0.82	0.25	0.15	0.04	0.34	2.03	18.19	0.02	-0.27	-0.24	3.02	98.09	67.81	-0.79	-0.85	2.66	78.72	79.81	72.95	74.41	78.57	80.86
545.5	0.15	3	0.83	0.27	0.16	0.05	0.35	2.11	18.15	0.01	-0.3	-0.25	3.11	97.36	68.84	-0.77	-0.86	2.78	78.54	79.07	72.95	74.01	78.11	81.01
546	0.15	3.36	0.81	0.26	0.15	0.05	0.39	2.08	18.63	0.01	-0.29	-0.24	3.16	98.16	68.91	-0.78	-0.86	2.8	78.92	79.34	73.11	73.97	78.63	81.15
546.5	0.16	3.12	0.82	0.24	0.13	0.04	0.36	2.09	18.63	0.03	-0.27	-0.24	3.23	97.28	69.85	-0.79	-0.87	2.92	78.9	79.35	73.22	74.05	78.27	81.16
547	0.16	3.26	0.81	0.27	0.19	0.05	0.39	2.09	19	0.02	-0.3	-0.25	3.31	97.88	69.26	-0.79	-0.88	2.97	78.72	79.51	72.79	74.55	78.66	81.2
547.5	0.16	3.28	0.81	0.27	0.16	0.04	0.39	2.14	19.02	0.02	-0.29	-0.23	3.32	96.95	70.2	-0.78	-0.89	2.97	78.94	79.19	72.61	74.05	78.12	80.76
548	0.17	2.91	0.85	0.26	0.17	0.05	0.37	2.16	19.23	0.02	-0.3	-0.25	3.38	97.76	70.14	-0.77	-0.89	3.01	78.47	79.24	72.85	73.9	78.7	80.76
548.5	0.19	3.29	0.8	0.25	0.16	0.04	0.42	2.17	19.01	0.02	-0.29	-0.25	3.52	97.48	69.58	-0.78	-0.88	3.11	78.83	79.4	72.75	73.67	78.55	80.98
549	0.17	3.21	0.83	0.25	0.2	0.04	0.39	2.21	19.32	-0.02	-0.31	-0.25	3.47	97.45	70.44	-0.81	-0.9	3.22	78.58	79.2	72.53	73.26	78.12	80.39
549.5	0.19	3.14	0.84	0.26	0.16	0.05	0.42	2.28	19.4	-0.02	-0.3	-0.26	3.48	98.17	71.08	-0.8	-0.89	3.26	78.16	79.1	72.71	73.69	78.3	81.04
550	0.16	3.06	0.83	0.27	0.12	0.05	0.42	2.32	19.57	-0.03	-0.3	-0.25	3.65	97.69	71	-0.81	-0.89	3.25	78.37	79.43	72.89	73.7	78.26	81.1
550.5	0.23	3.23	0.83	0.25	0.13	0.04	0.44	2.33	19.7	0.01	-0.3	-0.25	3.73	97.61	71.9	-0.8	-0.88	3.45	78.82	79.36	72.75	74.02	78.6	80.79
551	0.18	3.23	0.84	0.25	0.16	0.05	0.46	2.43	20.13	0	-0.28	-0.23	3.83	97.85	70.34	-0.78	-0.87	3.42	78.67	79.76	72.99	73.88	78.35	80.93
551.5	0.17	3.28	0.8	0.27	0.2	0.04	0.5	2.45	20.21	0.03	-0.28	-0.23	3.92	97.84	71.37	-0.75	-0.86	3.58	78.96	79.84	73.15	73.73	78.66	81.08
552	0.17	3.24	0.86	0.26	0.14	0.05	0.49	2.53	20.67	0.02	-0.27	-0.22	4.04	98.28	72.98	-0.76	-0.85	3.71	79.42	79.58	73.38	74.22	78.81	81.04
552.5	0.16	3.22	0.86	0.27	0.17	0.05	0.51	2.54	20.61	0.02	-0.26	-0.23	4.17	99.69	72.57	-0.74	-0.84	3.81	79.09	80.13	73.59	73.83	78.8	81.11
553	0.17	3.31	0.83	0.28	0.14	0.05	0.54	2.59	20.78	0.04	-0.25	-0.22	4.24	98.51	73.45	-0.73	-0.84	3.79	79.4	79.85	73.49	74.49	79	81.47
553.5	0.17	3.29	0.86	0.29	0.14	0.05	0.58	2.62	21.03	0.04	-0.26	-0.2	4.36	98.8	72.55	-0.71	-0.82	3.83	79.92	80.29	73.65	74.59	79.07	81.78
554	0.18	3.32	0.84	0.27	0.14	0.05	0.56	2.72	21.26	0.04	-0.25	-0.21	4.38	99.27	73.95	-0.68	-0.81	3.99	79.6	80.33	73.66	74.01	79.16	81.46
554.5	0.18	3.27	0.86	0.27	0.14	0.05	0.62	2.78	21.46	0.11	-0.23	-0.18	4.53	99.37	73.44	-0.69	-0.79	4.18	80.25	80.36	74.32	74.67	79.75	82.36
555	0.17	3.19	0.79	0.25	0.13	0.05	0.59	2.78	21.32	0.08	-0.22	-0.18	4.72	99.37	74.79	-0.67	-0.78	4.07	79.9	80.53	74	74.86	79.62	81.86
555.5	0.18	3.37	0.87	0.27	0.15	0.05	0.67	2.8	21.09	0.09	-0.24	-0.19	4.73	98.65	74.32	-0.69	-0.8	4.11	79.99	80.53	73.89	74.25	79.57	81.88
556	0.18	3.23	0.88	0.27	0.12	0.05	0.68	2.8	21.51	0.05	-0.24	-0.2	4.73	99.67	74.33	-0.69	-0.81	4.21	79.67	80.37	74.01	74.41	79.68	82.12
556.5	0.18	3.35	0.89	0.27	0.16	0.05	0.64	2.84	21.6	0.04	-0.25	-0.21	4.79	99.94	74.7	-0.7	-0.81	4.25	79.79	80.45	73.71	74.55	79.18	81.59
557	0.17	3.38	0.82	0.27	0.14	0.05	0.63	2.84	21.57	0.02	-0.25	-0.2	4.8	98.56	74.4	-0.71	-0.84	4.24	79.77	79.81	73.73	74.06	79.05	81.29
557.5	0.16	3.31	1	0.27	0.14	0.04	0.62	2.85	21.52	0.02	-0.25	-0.21	4.87	99.14	73.75	-0.7	-0.84	4.27	79.27	79.81	73.66	74.28	78.92	81.33
558	0.17	3.34	0.88	0.28	0.15	0.05	0.66	2.91	21.37	0.06	-0.27	-0.21	4.97	98.55	74.34	-0.71	-0.86	4.26	79.05	80.34	73.37	74.11	78.78	81.9
558.5	0.18	3.29	0.85	0.28	0.13	0.04	0.67	2.94	22.27	0.05	-0.26	-0.23	4.97	99.4	73.41	-0.73	-0.85	4.37	79.28	80.24	73.45	74.07	79.1	81.31
559	0.21	3.23	0.87	0.28	0.16	0.05	0.66	2.97	21.92	0.02	-0.26	-0.22	4.95	98.5	74.18	-0.74	-0.86	4.31	79.06	79.63	73.15	74	78.54	81.61
559.5	0.19	3.39	0.83	0.27	0.13	0.05	0.65	2.97	21.97	0.03	-0.26	-0.22	4.98	98.76	74.6	-0.76	-0.88	4.55	79.39	80.24	73.86	74.13	78.83	81.57
560	0.19	3.32	0.84	0.27	0.12	0.05	0.67	3.02	22.27	0.01	-0.27	-0.23	5.2	98.27	73.21	-0.76	-0.87	4.53	79.19	79.45	73.5	74.06	78.73	81.29
560.5	0.17	3.23	0.88	0.28	0.13	0.05	0.69	2.99	22.1	0.02	-0.26	-0.22	5.28	99.05	73.78	-0.73	-0.86	4.61	79.11	79.54	73.3	74.09	78.84	80.82
561	0.18	3.24	0.87	0.27	0.14	0.05	0.71	3.06	21.94	0	-0.28	-0.24	5.32	98.32	74.54	-0.75	-0.87	4.73	79.13	79.56	73.34	74.04	78.75	80.7
561.5	0.18	3.32	0.87	0.27	0.14	0.05	0.76	3.11	22.19	0.04	-0.3	-0.23	5.37	98.27	73.03	-0.75	-0.88	4.78	78.94	79.29	73.24	74.04	78.61	81.11
562	0.19	3.3	0.88	0.27	0.12	0.04	0.73	3.19	22.53	0	-0.27	-0.26	5.41	98.23	73.09	-0.76	-0.89	4.92	78.72	79.27	73.15	73.74	78.49	80.49
562.5	0.22	3.33	0.9	0.27	0.13	0.05	0.76	3.17	22.8	0.03	-0.27	-0.23	5.59	98.64	74.55	-0.75	-0.91	4.98	78.93	79.6	73.17	73.85	78.41	81.27
563	0.19	3.33	0.84	0.27	0.16	0.05	0.74	3.19	22.69	0.02	-0.29	-0.22	5.64	98.68	72.8	-0.76	-0.88	5.04	78.97	79.46	73.05	74.32	78.61	81.02
563.5	0.23	3.15	0.88	0.27	0.15	0.04	0.77	3.29	23.13	0	-0.28	-0.25	5.73	98.27	74.43	-0.76	-0.89	5.16	78.4	79.52	72.98	73.78	78.76	80.87
564	0.18	3.23	0.9	0.28	0.13	0.05	0.82	3.26	23.22	-0.01	-0.29	-0.23	5.83	97.94	75.3	-0.74	-0.88	5.23	78.87	79.39	73.14	73.94	78.98	81.06
564.5	0.26	3.28	0.89	0.28	0.13	0.05	0.78	3.34	23.23	0.02	-0.28	-0.24	5.91	98.78	74.54	-0.77	-0.88	5.36	78.79	79.19	72.77	73.79	78.38	80.68
565	0.19	3.18	0.89	0.28	0.18	0.04	0.79	3.42	23.27	-0.01	-0.28	-0.23	5.9	99.2	74.81	-0.76	-0.89	5.52	78.89	79.36	72.98	74.04	78.45	80.94
565.5	0.2	3.44	0.88	0.27	0.1	0.05	0.85	3.42	23.38	0.02	-0.28	-0.24	6	98.32	74.25	-0.77	-0.89	5.6	78.6	79.45	72.93	74.18	78.7	80.8
566	0.19	3.22	0.9	0.28	0.14	0.05	0.88	3.45	23.75	0	-0.28	-0.24	6.15	98.75	74.8	-0.76	-0.88	5.63	78.67	79.36	73.08	73.84	78.59	80.96
566.5	0.22	3.33	0.88	0.28	0.13	0.05	0.83	3.56	23.87	0.01	-0.29	-0.24	6.24	98.61	73.91	-0.74	-0.92	5.75	79.25	79.57	73.12	74.03	78.25	80.93
567	0.2	3.34	0.91	0.27	0.11	0.05	0.87	3.57	23.54	-0.01	-0.28	-0.24	6.18	97.43	74.42	-0.77	-0.92	5.9	78.67	79.1	73.19	73.55	78.2	80.59
567.5	0.18	3.28	0.89	0.28	0.14	0.05	0.89	3.67	23.57	-0.01	-0.28	-0.24	6.32	97.97	73.41	-0.79	-0.93	5.9	78.85	79.32	72.77	73.88	78.41	80.67
568	0.19	3.34	0.88	0.29	0.11	0.04	0.87	3.63	24.13	0.01	-0.29	-0.24	6.5	98.41	74.13	-0.78	-0.92	6.03	78.87	79.58	72.9	73.72	78.31	80.66
568.5	0.2	3.48	0.88	0.29	0.09	0.05	0.98	3.67	24.08	-0.03	-0.28	-0.25	6.57	97.65	74.13	-0.77	-0.91	6.32	78.6	79.06	73.02	73.5	78.31	80.71
569	0.18	3.36	0.85	0.27	0.12	0.05	0.92	3.75	24.39	-0.01	-0.3	-0.26	6.67	97.89	75.63	-0.78	-0.89	6.24	78.52	79.03	73.09	73.49	77.91	80.84
569.5	0.19	3.3	0.89	0.29	0.11	0.05	0.94	3.87	24.25	0	-0.29	-0.25	6.73	98.29	74.34	-0.77	-0.92	6.41	78.48	79.38	73.01	73.88	78.54	81.05
570	0.19	3.26	0.89	0.28	0.11	0.04	0.93	3.81	24.64	-0.03	-0.3	-0.23	6.81	97.56	75.2	-0.79	-0.93	6.43	78.29	79.06	72.5	73.43	78.06	80.1
570.5	0.33	3.24	0.89	0.36	0.1	0.05	0.96	3.84	24.45	0	-0.29	-0.25	6.76	98.1	74.54	-0.78	-0.94	6.6	78.19	78.69	72.26	73.4	78	80.29
571	0.21	3.42	0.9	0.28	0.11	0.05	1	4	24.36	0.01	-0.28	-0.25	7.03	98.69	74.87	-0.76	-0.91	6.79	78.98	79.6	73.22	74.08	78.91	81.11
571.5	0.19	3.35	0.93	0.29	0.1	0.05	1.03	4.07	24.66	0.03	-0.28	-0.22	7.16	99.03	75.33	-0.76	-0.91	6.98	79.22	79.85	73.21	74.11	78.63	81.07
572	0.2	3.26	0.93	0.26	0.1	0.04	1.08	4.09	24.22	0	-0.29	-0.23	7.07	98.06	74.06	-0.75	-0.9	6.94	78.99	79.68	73.28	74.08	78.73	80.97
572.5	0.33	3.27	0.87	0.27	0.11	0.05	1.07	4.15	24.92	-0.01	-0.29	-0.23	7.29	97.94	75.35	-0.74	-0.91	7.12	79.06	79.61	72.99	73.96	78.68	80.92
573	0.2	3.34	0.92	0.28	0.1	0.05	1.05	4.16	24.79	0.03	-0.29	-0.23	7.37	98.11	75.15	-0.76	-0.91	7.26	78.99	79.4	72.99	73.97	78.54	81.2
573.5	0.19	3.31	0.92	0.29	0.12	0.05	1.09	4.17	25.07	-0.02	-0.28	-0.24	7.49	98.5	74.82	-0.76	-0.91	7.36	79.16	79.67	73.29	73.91	78.82	81.17
574	0.21	3.48	0.93	0.28	0.09	0.05	1.1	4.16	25.21	0.03	-0.28	-0.24	7.59	98.59	75.05	-0.77	-0.89	7.56	78.97	79.62	73.16	73.97	78.7	81.15
574.5	0.2	3.35	0.89	0.31	0.1	0.05	1.11	4.24	25.49	-0.01	-0.28	-0.23	7.76	98.67	75.12	-0.77	-0.92	7.59	79.03	79.77	73.33	73.9	78.8	81.19
575	0.3	3.4	0.89	0.29	0.13	0.05	1.14	4.36	25.81	0	-0.29	-0.24	7.8	97.97	74.93	-0.75	-0.91	7.77	78.26	79.38	72.9	73.42	78.57	81.26
575.5	0.2	3.41	0.9	0.28	0.09	0.05	1.16	4.36	25.17	0.01	-0.29	-0.23	7.9	99.12	75.04	-0.76	-0.93	7.97	79.02	79.41	73.51	74.04	78.86	80.88
576	0.28	3.43	0.95	0.26	0.12	0.05	1.14	4.44	25.48	-0.01	-0.29	-0.24	8.08	98.38	74.57	-0.75	-0.93	8	79.3	79.7	73.32	73.77	78.83	80.94
576.5	0.19	3.44	0.95	0.28	0.12	0.05	1.2	4.5	25.56	-0.01	-0.28	-0.25	8.16	97.99	74.93	-0.73	-0.92	8.11	79.05	79.54	73.13	73.82	78.74	81.2
577	0.21	3.33	0.94	0.28	0.12	0.05	1.21	4.49	25.76	-0.01	-0.28	-0.23	8.24	98.19	76.33	-0.74	-0.91	8.27	79.14	79.77	73.41	73.65	78.79	81.31
577.5	0.2	3.41	0.91	0.3	0.12	0.05	1.21	4.58	25.79	-0.02	-0.29	-0.23	8.39	98.23	76.24	-0.75	-0.92	8.39	79.06	79.66	73.24	73.64	78.99	81.13
578	0.2	3.06	0.91	0.3	0.11	0.05	1.24	4.54	26.09	0.01	-0.28	-0.23	8.59	97.56	75.39	-0.76	-0.93	8.36	78.55	79.44	72.86	73.26	78.19	80.75
578.5	0.21	3.44	0.93	0.31	0.11	0.04	1.26	4.66	26.39	-0.04	-0.29	-0.24	8.72	98.6	75.21	-0.75	-0.92	8.58	78.81	79.3	73.26	73.29	78.7	81.18
579	0.34	3.73	1.06	0.29	0.1	0.05	1.34	4.66	26.28	0	-0.27	-0.25	8.85	98.17	75.04	-0.76	-0.94	8.78	79.03	79.52	72.94	73.32	78.77	81.18
579.5	0.26	3.41	0.94	0.3	0.09	0.05	1.24	4.71	26.45	-0.04	-0.28	-0.24	8.83	98.14	76.41	-0.75	-0.94	8.98	78.61	79.46	73.08	73.63	78.71	80.98
580	0.34	3.33	0.95	0.28	0.09	0.05	1.31	4.76	26.46	0	-0.3	-0.26	9.13	98.42	75.45	-0.76	-0.92	9.13	78.93	79.26	73.17	73.6	78.56	81.08
580.5	0.21	3.38	0.91	0.3	0.08	0.05	1.31	4.74	27.24	-0.01	-0.28	-0.24	9.22	98.43	75.64	-0.74	-0.93	9.19	78.75	79.37	73.19	73.54	78.59	81.05
581	0.22	3.19	0.94	0.31	0.08	0.05	1.34	4.75	26.68	-0.02	-0.3	-0.24	9.54	98.23	75.23	-0.77	-0.94	9.39	78.91	79.37	73.07	73.6	78.46	81.16
581.5	0.21	3.49	0.94	0.3	0.08	0.05	1.35	4.85	26.58	-0.01	-0.28	-0.25	9.57	98.18	75.87	-0.75	-0.95	9.56	78.87	79.63	73.13	73.34	78.71	81.09
582	0.23	3.37	0.96	0.29	0.1	0.05	1.39	4.95	26.93	0	-0.29	-0.24	9.72	98.57	75.86	-0.76	-0.93	9.56	78.98	79.39	73.24	73.57	78.65	81.09
582.5	0.25	3.32	0.94	0.3	0.08	0.05	1.42	5.03	27.14	0	-0.29	-0.24	9.9	99.26	76.77	-0.77	-0.95	9.88	78.69	79.36	73.13	73.62	78.69	81.02
583	0.21	3.56	0.95	0.29	0.08	0.04	1.44	5.03	26.99	-0.01	-0.29	-0.22	10.14	98.48	76.09	-0.75	-0.94	9.88	78.86	79.55	73.07	73.42	78.68	80.98
583.5	0.19	3.49	0.96	0.3	0.09	0.05	1.45	5.03	26.75	-0.03	-0.29	-0.24	10.28	98.36	76.05	-0.74	-0.94	10.11	79.11	79.38	73.09	73.6	78.56	80.96
584	0.21	3.45	0.94	0.3	0.08	0.05	1.47	5.07	27.27	0	-0.28	-0.24	10.46	97.75	75.81	-0.76	-0.97	10.22	79.14	79.44	73.27	73.48	78.58	81.08
584.5	0.22	3.58	0.95	0.31	0.08	0.05	1.53	5.08	27.49	-0.02	-0.28	-0.25	10.53	98.08	76.51	-0.75	-0.95	10.29	78.73	79.19	73.28	73.42	78.55	80.98
585	0.21	3.37	0.95	0.29	0.08	0.05	1.49	5.17	27.6	-0.04	-0.29	-0.23	10.69	98.69	76.81	-0.74	-0.95	10.48	78.7	79.08	73.01	73.6	78.47	80.99
585.5	0.37	3.42	0.95	0.31	0.08	0.05	1.53	5.22	27.49	-0.04	-0.29	-0.23	10.87	98.96	75.95	-0.77	-0.95	10.52	78.84	79.35	73.09	73.69	78.65	81.06
586	0.32	3.23	0.95	0.29	0.08	0.05	1.59	5.27	28.51	-0.04	-0.3	-0.23	10.9	97.99	76.44	-0.74	-0.93	10.6	78.76	79.26	73.28	73.84	78.52	81.15
586.5	0.23	3.41	0.97	0.29	0.08	0.05	1.6	5.31	27.65	0.01	-0.28	-0.23	11.49	98.16	76.32	-0.73	-0.94	10.48	79.34	79.33	73.14	73.82	78.78	80.83
587	0.21	3.43	1.01	0.3	0.08	0.05	1.62	5.3	28.15	-0.04	-0.3	-0.25	11.35	98.66	75.58	-0.74	-0.94	10.62	79.1	79.72	73.17	73.82	78.82	81.2
587.5	0.22	3.41	1	0.31	0.08	0.05	1.65	5.35	28.05	-0.03	-0.31	-0.25	11.5	98.62	76.55	-0.74	-0.94	10.76	79.25	79.48	73.23	73.77	78.54	81.1
588	0.23	3.43	1.03	0.31	0.08	0.05	1.64	5.42	28.17	-0.02	-0.29	-0.24	12.05	97.89	77.76	-0.74	-0.95	10.95	79.22	79.27	73.02	73.54	78.9	81.08
588.5	0.36	3.58	1	0.3	0.09	0.05	1.67	5.46	28.75	-0.05	-0.29	-0.23	12.14	98.23	76.49	-0.72	-0.95	11.25	79.25	79.47	73.33	73.61	79.04	81.31
589	0.32	3.48	0.97	0.31	0.09	0.05	1.77	5.55	28.55	-0.01	-0.29	-0.24	12.51	98.33	76.1	-0.71	-0.95	11.25	78.97	79.57	73.66	73.54	78.62	81.44
589.5	0.25	3.42	0.97	0.3	0.09	0.05	1.75	5.47	29	-0.05	-0.3	-0.23	12.42	98.03	77.05	-0.74	-0.96	11.56	79.03	79.38	73.3	74.04	78.55	81.57
590	0.23	3.42	0.96	0.31	0.08	0.05	1.74	5.5	28.54	-0.03	-0.29	-0.25	12.99	98.17	76.79	-0.74	-0.94	11.6	79	79.29	73.13	73.69	78.49	81.23
590.5	0.25	3.43	0.97	0.31	0.09	0.05	1.83	5.56	28.94	-0.04	-0.29	-0.25	13.47	97.97	77.08	-0.74	-0.98	11.85	79.31	79.26	73.07	73.66	78.42	81.12
591	0.23	3.44	0.97	0.3	0.08	0.05	1.86	5.59	29.21	-0.06	-0.3	-0.23	13.87	98.23	77.69	-0.74	-0.96	12.07	78.99	79.61	73.15	73.57	78.55	81.28
591.5	0.27	3.47	0.97	0.33	0.09	0.05	1.84	5.63	28.92	-0.05	-0.29	-0.24	14.3	98.28	76.08	-0.74	-0.97	12.15	79.2	79.27	73.17	73.65	78.59	81.11
592	0.23	3.8	1	0.31	0.08	0.05	1.88	5.7	29.01	-0.04	-0.29	-0.24	14.73	98.67	76.27	-0.74	-0.96	12.29	78.96	79.23	73.16	73.4	78.67	81.13
592.5	0.31	3.35	0.97	0.31	0.08	0.05	1.92	5.82	29.72	-0.05	-0.3	-0.24	15.72	98.35	77.03	-0.75	-0.98	12.54	78.94	79.38	73.05	73.66	78.78	81.15
593	0.24	3.48	1.02	0.31	0.09	0.05	1.94	5.78	29.68	-0.03	-0.3	-0.23	15.73	98.92	76.44	-0.72	-0.97	12.51	78.99	79.18	73.31	73.8	78.66	81.38
593.5	0.39	3.83	1	0.3	0.08	0.05	1.93	5.86	29.38	-0.06	-0.29	-0.24	17.03	99.23	77.57	-0.75	-0.98	12.82	79.03	79.19	73.33	73.67	78.71	81.16
594	0.24	3.56	1.01	0.32	0.09	0.05	1.94	5.85	29.78	-0.02	-0.3	-0.24	17.12	98.27	77.59	-0.72	-0.95	12.9	78.97	79.58	73.14	73.96	78.64	81.06
594.5	0.34	3.45	1.01	0.32	0.09	0.05	1.98	5.92	29.6	-0.04	-0.3	-0.24	19.02	97.69	76.52	-0.72	-0.96	13.03	78.45	78.74	72.91	73.4	78.8	81.04
595	0.23	3.53	1	0.3	0.08	0.05	1.92	6	30.32	-0.02	-0.29	-0.26	18.09	98.47	76.83	-0.75	-0.99	13.22	78.98	79.21	73.17	73.69	78.89	81.21
595.5	0.26	3.57	1.05	0.3	0.09	0.05	1.96	6.04	30.23	-0.03	-0.3	-0.22	20.16	98.4	78.51	-0.74	-0.96	13.42	79.01	79.36	73.13	73.82	78.83	80.98
596	0.25	3.47	1	0.29	0.1	0.05	2.06	6.07	29.8	-0.04	-0.31	-0.24	19.22	97.31	75.86	-0.74	-0.97	13.5	79.17	79.39	73.22	73.84	78.85	81.34
596.5	0.23	3.46	0.99	0.3	0.08	0.05	2.01	6.07	30.23	-0.04	-0.3	-0.23	20.6	98.35	77.45	-0.72	-0.99	13.66	79.15	79.52	73.3	73.54	79.08	81.23
597	0.35	3.51	0.99	0.3	0.07	0.05	2.08	6.08	30.28	-0.06	-0.3	-0.25	22.45	98.3	76.57	-0.72	-0.98	13.83	79.07	79.47	73.05	73.86	78.67	81.18
597.5	0.24	3.48	0.98	0.31	0.09	0.05	2.12	6.13	30.45	-0.03	-0.3	-0.23	24.15	98.57	77.45	-0.74	-0.98	14.04	79.24	79.4	72.96	73.9	78.8	81.16
598	0.24	3.56	1	0.33	0.09	0.05	2.14	6.22	30.58	-0.06	-0.31	-0.25	25.46	98.08	76.51	-0.74	-0.98	14.14	79.21	79.15	73.13	73.45	78.53	81.11
598.5	0.24	3.83	0.99	0.33	0.09	0.05	2.11	6.31	30.63	-0.06	-0.3	-0.25	26.66	98.01	76.66	-0.72	-0.97	14.38	78.97	79.3	73.13	73.73	78.9	81.16
599	0.24	3.22	1.01	0.32	0.1	0.05	2.21	6.2	30.1	-0.05	-0.31	-0.26	27.34	98.42	77.3	-0.73	-0.98	14.51	79.17	79.27	73.18	73.8	78.74	81.15
599.5	0.36	3.59	1.02	0.32	0.09	0.05	2.13	6.27	30.53	-0.07	-0.31	-0.24	28.12	98.14	77.91	-0.73	-0.98	14.64	78.92	79.42	73.16	73.84	78.67	80.97
600	0.25	3.44	0.99	0.32	0.11	0.05	2.14	6.35	30.33	-0.07	-0.32	-0.24	28.59	98.5	77.69	-0.74	-1	14.92	78.93	79.07	73.1	73.72	78.8	81.46
600.5	0.25	3.52	1	0.31	0.08	0.05	2.24	6.36	31.33	-0.06	-0.3	-0.23	29.34	98.51	78.03	-0.74	-1.01	15.06	79.18	79.45	73.03	73.99	78.99	81.27
601	0.24	3.56	1	0.32	0.09	0.05	2.2	6.48	31.13	-0.06	-0.29	-0.25	30.74	98.82	78.35	-0.74	-0.98	15.08	79.04	79.54	73.35	74.05	78.85	81.39
601.5	0.29	3.54	0.99	0.31	0.09	0.05	2.37	6.51	31.78	-0.05	-0.28	-0.23	32.87	98.53	77.72	-0.71	-0.96	15.23	79.4	79.84	73.52	74.2	78.93	81.81
602	0.39	3.63	1.02	0.33	0.11	0.05	2.28	6.56	31.34	-0.05	-0.27	-0.22	32.39	99.29	78.31	-0.68	-0.96	15.42	79.22	79.3	73.47	73.88	78.98	81.64
602.5	0.38	3.64	0.99	0.33	0.09	0.05	2.43	6.74	32.09	-0.02	-0.26	-0.21	32.78	98.82	77.4	-0.66	-0.93	15.83	79.68	79.92	73.77	74.26	79.14	81.99
603	0.34	3.91	1.02	0.31	0.09	0.05	2.49	6.8	32.4	0.02	-0.26	-0.21	32.69	98.65	77.11	-0.63	-0.92	15.6	80.01	80.01	73.9	74.31	79.27	82.02
603.5	0.26	3.61	1.02	0.33	0.08	0.05	2.4	6.76	31.98	-0.02	-0.25	-0.2	34.71	99.35	75.72	-0.65	-0.94	15.94	79.49	79.8	73.91	74.25	79.42	81.77
604	0.23	3.59	0.97	0.32	0.08	0.05	2.42	6.76	32.16	-0.03	-0.26	-0.22	32.28	97.98	78.52	-0.66	-0.94	15.96	79.55	79.82	73.88	74.02	79.21	81.44
604.5	0.23	3.68	1.02	0.33	0.08	0.05	2.48	6.92	31.78	-0.03	-0.27	-0.22	38.72	98.39	78.69	-0.69	-0.95	15.67	79.65	79.78	73.68	74.07	79.14	81.68
605	0.27	3.51	1.03	0.34	0.08	0.05	2.46	6.87	32.25	-0.05	-0.27	-0.22	38.71	98.52	78.06	-0.68	-0.94	15.88	79.69	79.78	73.51	74.14	79.11	81.6
605.5	0.39	3.86	1.02	0.33	0.08	0.05	2.53	6.94	32.12	-0.04	-0.28	-0.22	40.87	98.21	77.7	-0.67	-0.96	16.18	79.57	79.69	73.45	73.94	79.05	81.52
606	0.25	3.49	1.02	0.34	0.08	0.05	2.6	6.97	32.46	0	-0.28	-0.22	38.84	98.83	77.92	-0.69	-0.98	16.1	79.43	79.76	73.39	73.88	78.97	81.56
606.5	0.25	3.61	1.05	0.32	0.08	0.06	2.5	6.99	32.72	-0.05	-0.29	-0.24	42.33	98.14	78.5	-0.69	-0.95	16.39	79.52	79.32	73.27	73.85	78.72	81.73
607	0.26	3.52	1.02	0.33	0.08	0.06	2.56	6.99	32.5	-0.04	-0.3	-0.22	43.32	99.1	78.96	-0.67	-0.97	16.6	79.48	79.39	73.32	74.01	79.33	81.59
607.5	0.24	3.46	1.02	0.33	0.08	0.05	2.61	7.08	32.52	-0.02	-0.3	-0.22	44.13	98.62	78.32	-0.67	-0.99	16.69	79.26	79.37	73.41	73.87	78.74	81.58
608	0.27	3.61	1.03	0.33	0.08	0.05	2.6	7.13	32.41	-0.05	-0.28	-0.23	44.28	98.28	76.56	-0.68	-0.98	16.77	79.25	79.41	73.43	73.71	78.9	81.39
608.5	0.33	3.48	1.04	0.33	0.08	0.05	2.59	7.06	32.59	-0.06	-0.29	-0.23	42.47	98.3	77.34	-0.69	-1	16.93	79.52	79.35	73.39	73.5	78.97	81.28
609	0.24	3.34	0.99	0.33	0.08	0.06	2.65	7.19	33.3	-0.06	-0.29	-0.22	41.66	97.78	76.9	-0.7	-0.99	16.71	79.05	79.4	73.26	73.5	78.87	81.22
609.5	0.26	3.63	1.07	0.34	0.08	0.05	2.62	7.08	33.36	-0.07	-0.29	-0.22	45.16	98.2	78.31	-0.69	-0.99	17.14	79.32	79.54	73.36	73.86	78.97	81.39
610	0.3	3.26	1.01	0.34	0.07	0.06	2.65	7.15	33.25	-0.05	-0.29	-0.23	47.61	98.83	78.52	-0.72	-0.99	17.15	79.1	79.46	73.25	73.63	78.7	81.23
610.5	0.26	3.53	1.08	0.34	0.08	0.05	2.73	7.32	32.99	-0.04	-0.29	-0.23	49.02	98.64	77.71	-0.7	-1	17.15	79.22	79.34	73.25	73.89	78.71	81.26
611	0.32	3.59	1.03	0.33	0.08	0.05	2.74	7.26	33.45	-0.04	-0.29	-0.22	48.85	98.34	79.05	-0.7	-0.98	17.45	79.36	79.35	73.28	73.9	78.96	81.45
611.5	0.25	3.53	1.03	0.34	0.08	0.05	2.81	7.36	33.18	-0.06	-0.31	-0.23	47.22	97.64	78.82	-0.74	-1	17.78	79.02	79.31	73.24	73.64	79	81.47
612	0.26	3.52	1.02	0.32	0.08	0.05	2.81	7.2	32.95	-0.04	-0.28	-0.23	49.3	98.43	77.6	-0.69	-0.98	17.83	79.29	79.17	73.14	73.58	78.95	81.53
612.5	0.27	3.6	1.03	0.33	0.08	0.06	2.81	7.42	33.52	-0.06	-0.3	-0.23	49.15	98.28	77.99	-0.7	-1.01	17.66	79.16	79.28	73.29	73.63	78.77	81.47
613	0.27	3.44	1.03	0.33	0.08	0.05	2.78	7.46	33.91	-0.05	-0.29	-0.21	49.72	97.97	78.03	-0.71	-0.99	17.74	79.13	79.16	73.11	73.74	78.61	81.5
613.5	0.26	3.6	1.05	0.34	0.08	0.05	2.85	7.43	33.97	-0.07	-0.29	-0.25	50.88	98.35	79.04	-0.71	-1	17.85	79.01	79.26	72.98	73.61	78.76	81.31
614	0.26	3.71	1.03	0.33	0.08	0.05	2.81	7.46	33.62	-0.07	-0.3	-0.24	51.15	97.58	79.46	-0.7	-0.99	18.08	79.04	79.31	73.25	73.6	78.68	81.42
614.5	0.27	3.51	1.03	0.34	0.08	0.05	2.91	7.58	33.94	-0.06	-0.3	-0.24	52.33	98.1	78.86	-0.72	-1.02	18.43	79.14	79.42	73.16	73.47	78.75	81.39
615	0.3	3.7	1.04	0.34	0.08	0.05	2.81	7.5	33.94	-0.07	-0.28	-0.23	52.34	97.6	78.09	-0.72	-1.01	18.47	79.37	79.2	73.17	73.52	78.64	81.32
615.5	0.4	3.96	0.99	0.33	0.08	0.06	2.98	7.63	34.02	-0.06	-0.3	-0.22	51.15	98.66	79.23	-0.71	-1	18.6	79.31	79.5	73.26	73.64	78.74	81.45
616	0.27	3.52	1.02	0.33	0.08	0.05	3	7.73	33.74	-0.06	-0.29	-0.23	54.65	98.24	79.03	-0.72	-1.02	18.56	79.08	79.35	72.99	73.42	78.79	81.46
616.5	0.36	3.4	1.06	0.34	0.08	0.05	2.89	7.69	34.74	-0.04	-0.29	-0.24	53.87	98.1	78.3	-0.69	-1.01	18.74	79.14	79.19	73.16	73.48	78.61	81.33
617	0.27	3.61	1.02	0.34	0.08	0.05	2.96	7.63	34.4	-0.04	-0.29	-0.23	54.95	97.56	79.43	-0.72	-1.03	18.93	79.27	79.32	72.88	73.51	78.55	81.4
617.5	0.44	3.44	1.06	0.34	0.08	0.05	3.02	7.81	34.96	-0.07	-0.31	-0.23	55.68	97.89	78.64	-0.71	-1.03	18.89	79.02	78.86	73.16	73.54	78.66	81.31
618	0.27	3.53	1	0.35	0.08	0.05	3.02	7.71	34.84	-0.08	-0.3	-0.22	58.27	97.81	79.25	-0.71	-1.02	19.07	79.47	79.44	73.18	73.82	78.96	81.6
618.5	0.27	3.59	1.04	0.29	0.08	0.05	3.12	7.84	34.76	-0.09	-0.3	-0.25	56.16	97.67	78.24	-0.7	-1.02	19.33	79.28	79.23	73.06	73.74	78.6	81.12
619	0.29	3.57	1.02	0.34	0.08	0.05	3.12	7.81	35.08	-0.09	-0.3	-0.24	58.37	97.99	77.83	-0.7	-1.02	19.11	78.99	79.18	72.93	73.59	78.84	81.32
619.5	0.4	3.64	1.05	0.33	0.07	0.05	3.06	8.05	35.56	-0.06	-0.3	-0.24	55.26	97.95	78.52	-0.71	-1.02	19.57	78.95	79.07	73.17	73.47	78.61	81.18
620	0.27	3.72	1.06	0.35	0.08	0.06	3.18	8	35.31	-0.07	-0.3	-0.24	54.57	98.05	78.82	-0.69	-1.03	19.32	78.79	79.16	73.17	73.45	78.44	81.4
620.5	0.29	3.59	1.03	0.35	0.08	0.05	3.21	8	35.2	-0.03	-0.31	-0.23	57.97	97.55	78.57	-0.72	-1.04	19.76	78.8	78.94	72.95	73.43	78.64	81.19
621	0.37	3.86	1.2	0.33	0.08	0.05	3.12	8.06	34.85	-0.04	-0.31	-0.23	60.04	97.44	79.09	-0.72	-1.05	20	79.12	79.27	73.11	73.52	78.79	81.29
621.5	0.42	3.46	1.07	0.33	0.07	0.05	3.26	7.98	35.49	-0.06	-0.3	-0.24	55.99	97.53	79.34	-0.7	-1.04	19.89	78.93	79.31	73.09	73.51	78.36	81.15
622	0.29	3.53	1.02	0.33	0.07	0.06	3.29	8.12	35.27	-0.05	-0.31	-0.24	56.64	97.84	77.98	-0.72	-1.05	20	78.84	79.15	72.97	73.43	78.65	81.08
622.5	0.34	3.64	1.06	0.34	0.08	0.06	3.22	8.17	35.25	-0.07	-0.28	-0.25	56.91	97.59	77.33	-0.71	-1.05	20.4	78.83	79.03	73.03	73.36	78.35	81.26
623	0.29	3.61	1.06	0.36	0.08	0.06	3.33	8.27	35.18	-0.06	-0.31	-0.25	60.45	97.28	79.27	-0.71	-1.04	20.44	78.76	79.09	73.03	73.57	78.56	81.27
623.5	0.28	3.55	1.05	0.35	0.08	0.05	3.38	8.27	36.2	-0.1	-0.3	-0.25	61.49	97.63	79.84	-0.73	-1.06	20.07	78.74	78.93	72.88	73.36	78.41	80.95
624	0.26	3.62	1.04	0.34	0.08	0.06	3.34	8.27	36.53	-0.07	-0.31	-0.26	61.39	96.78	78.64	-0.73	-1.04	20.1	78.87	78.94	72.8	73.53	78.41	81.08
624.5	0.28	3.54	1.06	0.35	0.08	0.05	3.32	8.35	36.49	-0.06	-0.31	-0.24	61.47	97.43	77.57	-0.71	-1.05	20.62	78.7	78.88	72.98	73.33	78.41	81.08
625	0.27	3.49	1.08	0.35	0.08	0.05	3.45	8.35	36.32	-0.06	-0.3	-0.24	60.83	97.47	78.24	-0.73	-1.05	21.05	78.93	79.24	73.17	73.48	78.71	81.45
625.5	0.27	3.67	1.12	0.35	0.08	0.05	3.47	8.45	36.4	-0.04	-0.3	-0.24	62.79	97.58	80.36	-0.69	-1.03	21.23	79.22	79.06	73.37	73.73	78.91	81.62
626	0.29	3.7	1.05	0.33	0.08	0.06	3.51	8.65	36.3	-0.07	-0.3	-0.22	62.54	98.11	78.95	-0.7	-1.02	21	79.33	79.34	73.58	74	78.83	81.44
626.5	0.29	3.76	1.11	0.34	0.08	0.05	3.62	8.74	36.61	-0.04	-0.29	-0.21	58.49	98.1	81.01	-0.71	-1.04	21.24	79.06	79.02	73.36	73.7	78.87	81.59
627	0.3	3.56	1.1	0.36	0.08	0.05	3.6	8.78	36.66	-0.06	-0.27	-0.22	60.61	98.01	79.91	-0.69	-1.03	21.22	79.21	79.23	73.09	73.83	79.01	81.55
627.5	0.45	3.63	1.11	0.35	0.08	0.05	3.64	8.76	37.18	-0.07	-0.29	-0.23	62.74	98.21	78.86	-0.73	-1.05	21.72	79.35	79.08	73.09	73.42	78.81	81.42
628	0.37	3.65	1.07	0.35	0.08	0.06	3.62	8.66	37.46	-0.07	-0.28	-0.21	60.73	97.55	79	-0.72	-1.02	21.69	79.14	79.33	73.26	73.64	78.69	81.47
628.5	0.3	3.63	1.07	0.35	0.08	0.05	3.65	8.76	37.35	-0.07	-0.29	-0.23	63.02	97.19	79.1	-0.74	-1.04	21.63	79.14	79.21	73.15	73.75	78.58	81.52
629	0.3	3.5	1.11	0.35	0.08	0.06	3.78	8.76	37.91	-0.06	-0.3	-0.23	63.31	97.58	79.69	-0.75	-1.05	21.94	79.29	78.93	73.17	73.71	78.57	81.47
629.5	0.3	3.63	1.09	0.36	0.08	0.06	3.84	8.94	38.27	-0.06	-0.31	-0.23	65.22	98.05	79.1	-0.74	-1.06	22.02	79.23	79.13	73.12	73.53	78.8	81.29
630	0.31	3.44	1.12	0.36	0.08	0.06	3.8	8.85	37.84	-0.06	-0.29	-0.22	65.07	97.49	78.85	-0.76	-1.06	21.62	79.08	79.15	73.33	73.89	78.43	81.34
630.5	0.3	3.64	1.07	0.35	0.08	0.05	3.83	8.96	37.9	-0.08	-0.29	-0.23	61.27	98.18	80.19	-0.78	-1.05	22.19	79.16	78.93	73.18	73.68	78.62	81.41
631	0.31	3.52	1.09	0.35	0.08	0.05	3.96	8.92	37.98	-0.07	-0.31	-0.22	63.01	98.14	78.42	-0.76	-1.05	22.25	79.32	79.14	73.1	73.49	78.44	81.16
631.5	0.44	3.46	1.1	0.36	0.08	0.05	3.96	8.96	38.24	-0.07	-0.3	-0.25	65.43	97.49	78.44	-0.76	-1.05	22.21	79.19	78.88	73.33	73.63	78.61	81.24
632	0.28	3.55	1.08	0.36	0.08	0.05	3.95	9.05	38.59	-0.07	-0.29	-0.23	62.54	97.52	79.06	-0.78	-1.04	22.64	79.09	79.05	73.12	73.4	78.56	81.21
632.5	0.44	3.72	1.11	0.35	0.08	0.06	3.98	9.07	37.82	-0.05	-0.3	-0.24	66.06	97.13	80.3	-0.77	-1.06	22.47	79.09	79.35	72.94	73.72	78.86	81.14
633	0.3	3.6	1.09	0.35	0.07	0.06	3.99	9.27	38.9	-0.03	-0.3	-0.24	64.96	98.03	80.3	-0.76	-1.06	22.6	79.08	78.89	73.33	73.8	78.95	81.36
633.5	0.29	3.5	1.09	0.35	0.08	0.06	4.02	9.23	38.55	-0.06	-0.3	-0.24	62.6	98.08	80.81	-0.77	-1.07	22.91	79.04	78.98	73.27	73.53	78.62	81.04
634	0.48	3.98	1.09	0.36	0.08	0.05	4.16	9.36	38.32	-0.05	-0.3	-0.24	66.04	97.18	78.89	-0.78	-1.05	22.91	78.95	79.09	72.96	73.58	78.61	81.31
634.5	0.3	3.68	1.13	0.35	0.08	0.06	4.06	9.24	39.13	-0.08	-0.3	-0.24	65.64	97.75	80.12	-0.75	-1.06	22.93	79.39	79.08	73.19	73.81	78.8	81.12
635	0.28	3.63	1.11	0.32	0.08	0.06	4.16	9.23	39.53	-0.05	-0.3	-0.23	66.81	97.68	79.86	-0.73	-1.07	22.85	79.16	79.08	73.08	73.69	78.53	81.32
635.5	0.31	3.56	1.1	0.37	0.08	0.06	4.11	9.33	39.2	-0.07	-0.3	-0.24	65.18	98.19	79.33	-0.76	-1.06	22.89	79.06	79.23	73.27	73.43	78.31	81.15
636	0.3	3.46	1.11	0.35	0.07	0.05	4.23	9.51	38.69	-0.06	-0.3	-0.24	67.15	97.74	80.97	-0.74	-1.07	23.06	79.13	78.95	73.2	73.76	78.62	81.37
636.5	0.3	3.64	1.11	0.36	0.08	0.06	4.26	9.45	38.83	-0.07	-0.3	-0.22	66.14	97.48	80.47	-0.75	-1.08	23.07	79.06	79.28	73.18	73.61	78.87	81.23
637	0.32	3.68	1.1	0.38	0.08	0.05	4.31	9.54	38.96	-0.03	-0.31	-0.23	64.05	97.72	79.3	-0.76	-1.08	23.03	79.12	78.94	73.09	73.36	78.56	81.09
637.5	0.31	3.98	1.05	0.35	0.08	0.06	4.36	9.63	39.53	-0.06	-0.29	-0.23	65.78	96.64	79.7	-0.74	-1.07	23.37	79.15	78.99	73.19	73.75	78.55	81.12
638	0.3	3.69	1.1	0.36	0.08	0.06	4.4	9.51	39.81	-0.09	-0.3	-0.23	66.2	98.18	79.04	-0.76	-1.07	23.45	79.2	78.91	73.35	73.97	78.66	81.37
638.5	0.36	3.76	1.1	0.36	0.08	0.05	4.43	9.73	40.45	-0.06	-0.31	-0.24	65.68	97.92	79.78	-0.75	-1.06	23.06	79.2	79.06	73.32	73.56	78.92	81.25
639	0.35	3.54	1.1	0.36	0.08	0.06	4.57	9.78	40.34	-0.03	-0.31	-0.24	62.05	97.6	80.99	-0.73	-1.07	23.4	79.06	79.04	73.16	73.65	78.79	81.19
639.5	0.31	3.67	1.08	0.38	0.08	0.05	4.45	9.76	40.43	-0.09	-0.32	-0.25	63.23	97.37	81.46	-0.76	-1.08	23.46	79.18	78.97	73.05	73.6	78.59	81.37
640	0.32	3.55	1.11	0.39	0.08	0.05	4.49	9.73	40.24	-0.03	-0.3	-0.25	67.47	98.16	81.04	-0.75	-1.09	23.55	79.13	78.91	73.16	73.66	78.59	81.3
640.5	0.36	3.65	1.12	0.36	0.08	0.05	4.56	10.05	40.69	-0.09	-0.3	-0.23	65.03	97.02	81.15	-0.73	-1.08	23.83	79.1	78.85	73	73.55	78.57	81.43
641	0.36	3.65	1.12	0.36	0.08	0.05	4.71	9.83	40.81	-0.03	-0.3	-0.23	64.58	97.74	80.46	-0.74	-1.09	23.99	79.03	79.06	73.1	73.59	78.64	81.22
641.5	0.43	3.5	1.12	0.38	0.08	0.06	4.66	9.99	41.24	-0.04	-0.32	-0.23	67.67	98.14	80.06	-0.74	-1.08	23.68	78.67	78.74	73.09	73.21	78.59	81.27
642	0.31	3.73	1.11	0.36	0.08	0.06	4.85	10.01	41.12	-0.06	-0.31	-0.24	65.08	97.61	79.08	-0.75	-1.09	23.69	79.12	79.29	73.26	73.61	78.59	81.38
642.5	0.3	3.78	1.11	0.41	0.08	0.06	4.77	10.03	41.63	-0.03	-0.31	-0.24	65.72	97.79	81.21	-0.73	-1.08	23.99	78.89	78.9	72.84	73.34	78.75	81.16
643	0.42	3.53	1.12	0.36	0.08	0.05	4.79	10.09	41.45	-0.05	-0.31	-0.24	67.35	97.59	80.72	-0.77	-1.09	24.08	79.19	78.71	72.96	73.52	78.3	81.11
643.5	0.48	3.74	1.13	0.37	0.08	0.05	4.75	10.11	41.37	-0.07	-0.31	-0.23	67.87	98.01	79.62	-0.74	-1.1	24.43	79.08	79	73.04	73.64	78.47	81.2
644	0.49	3.9	1.12	0.36	0.08	0.06	4.84	10.17	42.53	-0.04	-0.3	-0.24	68.26	97.72	79.98	-0.73	-1.1	23.98	79.12	78.82	73.03	73.53	78.62	81.23
644.5	0.31	3.65	1.12	0.35	0.08	0.05	4.82	10.32	42.06	-0.09	-0.31	-0.24	68.49	97.64	80.07	-0.73	-1.09	23.92	78.79	78.74	73.07	73.66	78.31	81.08
645	0.31	3.77	1.1	0.36	0.08	0.06	4.91	10.32	42.24	-0.04	-0.32	-0.24	68.07	97.73	79.78	-0.75	-1.1	24.3	78.95	78.67	73.13	73.35	78.69	81.16
645.5	0.31	3.77	1.11	0.38	0.09	0.05	4.85	10.35	42.47	-0.08	-0.31	-0.24	69.56	97.06	79.76	-0.74	-1.1	24.01	79.05	78.82	73.16	73.57	78.4	81.35

## Sheet: Fig 1G
fibrils : nanoplastic			1 to 1
Item	Time (s)	Intensity (Cnt/s)	DLS Temp (C)	Radius (nm)	Amplitude	%PD	Mw-R (kDa)	Baseline	SOS	Range2 Radius (M) (20-30nm)	Range2 %Intensity (M)	Range2 %Mass (M)	Range3 Radius (M) (30-1e+08nm)	Range3 %Intensity (M)	Range3 %Mass (M)
Acq 1	3900	3393908	25	1206.6	0.593	Multimodal	54632863	1.097	1304.64	0	0	0	241.2	29.6	3.2
Acq 2	3900	2861691	25	1153.9	0.555	Multimodal	49207140	1.059	1549.22	0	0	0	132.18	26.4	2.7
Acq 3	3900	2758465	25	848.5	0.593	Multimodal	23970162	1.04	908.435	0	0	0	86.7	18.2	0.8
Acq 4	3900	1385040	25	1517.2	0.669	Multimodal	93367315	1.053	1235.2	0	0	0	125.23	17.3	0.7
Acq 5	3900	852909	25	889.5	0.529	Multimodal	26767049	1.116	1502.55	0	0	0	38.66	5.1	0.1
Acq 6	3900	519648	25	775.4	0.589	Multimodal	19414691	1.035	1443.51	0	0	0	67.74	19.1	0.2
Acq 7	3900	1088676	25	840.5	0.597	Multimodal	23443421	1.06	1192.18	0	0	0	93.37	23.7	0.6
Acq 8	3900	1137772	25	772.9	0.564	Multimodal	19264518	1.099	885.802	0	0	0	79.28	22.6	1.3
Acq 9	4000	1860905	25	837.9	0.657	Multimodal	23272412	1.023	1367.77	0	0	0	105.43	23.7	1.3
Acq 10	4000	877142	25	664.1	0.598	Multimodal	13507162	1.052	794.62	0	0	0	139.88	7.9	0.7
Acq 1	4000	3856382	25	817	0.492	Multimodal	21940585	1.113	1509.91	26.54	7.7	0.5	212.77	34.4	2.8
Acq 2	4000	2039642	25	683.9	0.496	Multimodal	14469306	1.053	983.224	0	0	0	137.29	13.7	1
Acq 3	4000	1186295	25	812.5	0.518	Multimodal	21655999	1.133	1071.11	0	0	0	255.7	42.9	3.7
Acq 4	4000	974569	25	719.2	0.639	Multimodal	16280416	1.101	2683.24	0	0	0	141.87	34.2	4.4
Acq 5	4000	2063732	25	663.4	0.467	Multimodal	13476015	1.14	1000.87	0	0	0	31.41	7.1	0.1
Acq 6	4000	3083773	25	721.9	0.507	Multimodal	16423594	1.106	1266.03	22	8.3	0.8	244.66	39.3	4.3
Acq 7	4100	1067266	25	872.6	0.604	Multimodal	25592959	1.095	2195.07	0	0	0	37.43	12.6	0.2
Acq 8	4100	978394	25	802.2	0.527	Multimodal	21017058	1.095	1533.87	0	0	0	140.32	27.4	1
Acq 9	4100	2281866	25	704.4	0.637	Multimodal	15503677	1.143	1697.77	0	0	0	137.2	15.7	1.2
Acq 10	4100	1744003	25	819.6	0.539	Multimodal	22099275	1.18	1230.43	0	0	0	99.33	31.6	2.5
fibrils : nanoplastic			10 to 1
Item	Time (s)	Intensity (Cnt/s)	DLS Temp (C)	Radius (nm)	Amplitude	%PD	Mw-R (kDa)	Baseline	SOS	Range2 Radius (M) (20-30nm)	Range2 %Intensity (M)	Range2 %Mass (M)	Range3 Radius (M) (30-1e+08nm)	Range3 %Intensity (M)	Range3 %Mass (M)
Acq 1	4100	1450987	25	122.1	0.783	Multimodal	257003	1.024	551.392	0	0	0	68.83	59.6	1
Acq 2	4100	1635103	25	129.2	0.732	Multimodal	293018	1.023	196.182	0	0	0	127.38	70	2.4
Acq 3	4200	1224356	25	115.9	0.783	Multimodal	227330	1.014	267.014	0	0	0	47.22	36.7	0.2
Acq 4	4200	1836529	25	118.3	0.713	Multimodal	238395	1.012	199.686	0	0	0	36.86	30.3	11.8
Acq 5	4200	3037319	25	215.9	0.579	Multimodal	974236	1.086	927.426	0	0	0	41	23.5	0.3
Acq 6	4200	1565933	25	292.4	0.657	Multimodal	1982594	1.05	1828.99	0	0	0	36.97	15.6	0.3
Acq 7	4200	1716642	25	271.2	0.647	Multimodal	1662281	1.038	1737.99	0	0	0	86.39	41.2	1.5
Acq 8	4200	2274656	25	341.2	0.674	Multimodal	2843767	1.053	2246.25	0	0	0	103.07	41.4	3.5
Acq 9	4200	2915506	25	307.6	0.619	Multimodal	2230748	1.088	1585.41	24.63	20.3	3	135.69	21	2.9
Acq 10	4200	1110735	25	356.5	0.664	Multimodal	3152035	1.072	3170.06	0	0	0	89.28	42.6	0.5
Acq 1	4200	1411390	25	318.2	0.633	Multimodal	2416027	1.139	2380.11	0	0	0	129.85	54.7	3.8
Acq 2	4200	3508415	25	288.8	0.771	Multimodal	1925267	1.171	1799.92	0	0	0	153.72	60.5	12.9
Acq 3	4200	1379299	25	233	0.609	Multimodal	1165286	1.036	563.125	0	0	0	125.02	44.7	5.1
Acq 4	4200	1478910	25	285	0.554	Multimodal	1866923	1.062	551.514	0	0	0	149.18	45.5	5.2
Acq 5	4200	1090851	25	270.8	0.623	Multimodal	1656059	1.09	1035.1	0	0	0	33.81	12.3	0.3
Acq 6	4200	1597729	25	185.5	0.776	Multimodal	683007	1.089	2989.67	0	0	0	50.85	22.3	0.1
Acq 7	4200	967340	25	160.9	0.7	Multimodal	489987	1.045	628.331	0	0	0	130.83	71.7	7.8
Acq 8	4200	1626654	25	205.8	0.724	Multimodal	871393	1.021	940.938	0	0	0	37.07	20.6	3
Acq 9	4200	1084738	25	172	0.742	Multimodal	572688	1.011	712.871	25.33	21.2	7.2	136.11	24.3	8.3
Acq 10	4200	1339092	25	203.4	0.869	Multimodal	847528	1.022	1097.13	0	0	0	136.19	34.8	2.3
fibrils : nanoplastic			100 to 1
Item	Time (s)	Intensity (Cnt/s)	DLS Temp (C)	Radius (nm)	Amplitude	%PD	Mw-R (kDa)	Baseline	SOS	Range2 Radius (M) (20-30nm)	Range2 %Intensity (M)	Range2 %Mass (M)	Range3 Radius (M) (30-1e+08nm)	Range3 %Intensity (M)	Range3 %Mass (M)
Acq 1	4400	2358265	25	37.1	0.716	35.9	15846.5	0.999	53.465	20.75	77.1	86.3	122.82	22.9	13.7
Acq 2	4400	1985731	25	36.9	0.749	35.5	15665.8	1.003	60.405	25.79	88.7	77.4	130.71	5.4	5.1
Acq 3	4400	2035990	25	36.5	0.715	29	15178.9	0.999	53.588	27.86	95.1	94.7	113.97	4.9	5.3
Acq 4	4400	2105188	25	37.8	0.72	28.1	16568.9	0.999	66.446	25.96	94.4	94.6	113.17	5.6	5.4
Acq 5	4400	2335281	25	37.7	0.726	22.8	16457	0.999	48.932	0	0	0	33.21	100	100
Acq 6	4400	2073631	25	35	0.716	34.9	13765	1.005	63.382	28.97	85.7	52.9	735.71	14.3	47.1
Acq 7	4400	2208834	25	36.6	0.698	16.8	15349.3	0.998	46.888	0	0	0	34.01	100	100
Acq 8	4400	2098341	25	34.3	0.714	32.3	13123.6	1	40.097	24.9	86.9	82.7	136.68	6.9	6.5
Acq 9	4400	2073374	25	36	0.705	21.1	14782.8	1	62.078	29.89	100	100	0	0	0
Acq 10	4400	2037201	25	34.4	0.71	36.6	13261	0.998	52.032	0	0	0	125.59	21.5	11.6
Acq 1	4400	2137280	25	35.9	0.695	14.5	14690.2	0.999	32.216	0	0	0	30.01	100	100
Acq 2	4400	2094545	25	35.3	0.731	22.7	14107.9	1	32.944	24.71	96.7	97.3	109.81	3.3	2.7
Acq 3	4400	2133322	25	36.9	0.72	20.7	15624.3	0.998	54.14	0	0	0	31.27	100	100
Acq 4	4400	2643404	25	37.2	0.727	16.9	15930.6	1.001	34.39	0	0	0	36.4	97.9	22.8
Acq 5	4400	1923361	25	36.1	0.753	38.7	14850.5	0.999	58.617	0	0	0	128.57	24.5	13.8
Acq 6	4400	2371674	25	37.7	0.732	42.3	16421.8	1.001	62.564	20.44	75.3	84.4	134.44	24.7	15.6
Acq 7	4400	1920033	25	36.9	0.724	23.6	15642.9	1.001	53.963	28.62	94.9	75.6	895.85	5.1	24.4
Acq 8	4400	2070160	25	36.4	0.72	28	15092.8	0.997	47.903	24.79	93.3	93.1	121.91	6.7	6.9
Acq 9	4400	2354813	25	37.9	0.722	27.8	16663.6	1.005	48.282	0	0	0	32.98	94.4	30.9
Acq 10	4400	2014475	25	36.4	0.709	19.1	15094.6	1.004	44.995	0	0	0	31.99	93.9	48.8
fibrils : nanoplastic			1000 to 1
Item	Time (s)	Intensity (Cnt/s)	DLS Temp (C)	Radius (nm)	Amplitude	%PD	Mw-R (kDa)	Baseline	SOS	Range2 Radius (M) (20-30nm)	Range2 %Intensity (M)	Range2 %Mass (M)	Range3 Radius (M) (30-1e+08nm)	Range3 %Intensity (M)	Range3 %Mass (M)
Acq 1	4500	1388102	25	33.4	0.794	38.3	12328.9	1.001	40.965	21.77	87.7	88.3	133.99	9.2	7.2
Acq 2	4500	1255074	25	32.9	0.77	27.9	11946.8	1.005	74.928	26.63	90.7	58.3	1275.84	9.3	41.7
Acq 3	4500	1317291	25	33.4	0.794	31.5	12380.6	0.998	65.987	21.52	92.8	94.1	123.56	7.2	5.9
Acq 4	4500	1325541	25	31.3	0.791	16.1	10637.7	1.001	43.443	25.66	94.8	90.6	328.68	5.2	9.4
Acq 5	4500	1029615	25	29.4	0.794	21.6	9193.2	1.008	64.15	24.61	100	100	0	0	0
Acq 6	4500	1231489	25	29.6	0.797	33.5	9345.1	0.998	56.914	0	0	0	126.35	7.3	4.1
Acq 7	4500	1097889	25	28	0.869	38	8217.3	1.01	57.04	0	0	0	0	0	0
Acq 8	4500	988235	25	29.2	0.847	30.3	9012.1	1.008	59.885	21.97	100	100	0	0	0
Acq 9	4500	1075420	25	28.5	0.789	32.4	8544.5	1.002	44.663	20.38	92.1	78.4	134.1	3.9	2.2
Acq 10	4500	1400061	25	31.2	0.789	24.6	10564.5	0.999	40.579	23.5	100	100	0	0	0
Acq 1	4500	1341133	25	29.7	0.809	14.2	9368.6	1.001	70.417	25.77	97.9	67.8	4345.6	2.1	32.2
Acq 2	4500	1410990	25	30.2	0.815	27.5	9778.8	1.006	59.102	24.4	95.3	79.2	1179.13	4.7	20.8
Acq 3	4500	1296940	25	29.8	0.81	21.8	9508.2	0.999	56.661	21.72	100	100	0	0	0
Acq 4	4500	1015787	25	27.8	0.809	28.7	8062.8	1.008	49.682	21.94	96.8	92.9	659	3.2	7.1
Acq 5	4500	1187372	25	27.5	0.788	39.9	7866.5	1	87.808	25.59	88.5	2.4	262.53	8.6	0.4
Acq 6	4500	1290865	25	29.5	0.853	39.4	9263	1	66.997	22.3	92.3	6	1004.46	6.3	1.8
Acq 7	4500	1210003	25	28.5	0.82	15.7	8533.7	1.002	61.909	26.04	100	100	0	0	0
Acq 8	4500	1170912	25	31.4	0.867	22.7	10699.4	1.013	96.114	26.84	100	100	0	0	0
Acq 9	4500	1345024	25	32.8	0.771	19.1	11835.5	1.001	45.526	25.73	94.4	93.7	133.91	5.6	6.3
Acq 10	4500	1329403	25	31.8	0.801	21.9	11015.2	1	61.23	22.79	98.3	98.9	109.82	1.7	1.1
fibrils : nanoplastic			10000 to 1
Item	Time (s)	Intensity (Cnt/s)	DLS Temp (C)	Radius (nm)	Amplitude	%PD	Mw-R (kDa)	Baseline	SOS	Range2 Radius (M) (20-30nm)	Range2 %Intensity (M)	Range2 %Mass (M)	Range3 Radius (M) (30-1e+08nm)	Range3 %Intensity (M)	Range3 %Mass (M)
Acq 1	4600	841980	25	29.7	0.825	14.1	9408.9	1.015	107.774	25.31	100	100	0	0	0
Acq 2	4600	1081266	25	29	0.847	31.8	8880.2	1.018	127.909	24.49	93.1	28.2	7393.61	6.9	71.8
Acq 3	4600	991478	25	30.7	0.833	20	10132.8	1.007	60.317	25.41	100	100	0	0	0
Acq 4	4600	1114979	25	29.3	0.805	19.8	9086.7	1.01	72.178	24.82	95.2	34.5	8451.76	4.8	65.5
Acq 5	4600	1016788	25	30.4	0.819	5.4	9928.5	1.01	63.552	26.75	100	100	0	0	0
Acq 6	4600	1339617	25	29.7	0.827	11.5	9369	1.007	133.024	25.92	100	100	0	0	0
Acq 7	4600	1079617	25	31.3	0.815	20.7	10609.6	1.002	71.721	24.27	100	100	0	0	0
Acq 8	4600	1107349	25	30.5	0.791	2.1	10038.9	1.002	43.896	28.56	100	100	0	0	0
Acq 9	4600	1179543	25	29.2	0.78	28.4	9051.4	1.003	74.008	21.53	91.8	75.6	999.86	8.2	24.4
Acq 10	4600	1166067	25	29.7	0.833	21.2	9363.6	1.013	68.893	25.19	100	100	0	0	0
Acq 1	4600	1313543	25	30.2	0.841	22.1	9766.9	0.999	39.278	24.23	100	100	0	0	0
Acq 2	4600	1233206	25	29.4	0.788	30.3	9159.9	1	43.827	20.22	100	100	0	0	0
Acq 3	4600	1266088	25	32.2	0.802	9.5	11396.4	1.005	96.885	27.55	100	100	0	0	0
Acq 4	4600	1242018	25	30.4	0.795	12.4	9963.4	0.999	62.968	29.11	98.6	10	0	0	0
Acq 5	4600	1257038	25	30.1	0.776	15.7	9664.1	1	37.385	23.57	100	100	0	0	0
Acq 6	4600	1224995	25	31.9	0.825	8.7	11126.7	0.999	57.91	28.5	100	100	0	0	0
Acq 7	4600	1277542	25	31.3	0.799	16.7	10663.3	1.004	57.482	27.26	92.9	65	1311.33	7.1	35
Acq 8	4600	1288328	25	30.9	0.766	12	10324.1	0.998	43.4	25.97	100	100	0	0	0
Acq 9	4600	1352148	25	31.6	0.826	35.9	10876.3	0.998	51.327	0	0	0	123.74	7.4	4.6
Acq 10	4600	1348686	25	31.7	0.801	26.3	10930.8	1.003	52.82	26.18	89.2	74.3	558.61	10.8	25.7

## Sheet: Fig 1H
time/concentration	0						0.00025						0.0025						0.025						0.25						2.5
0	1.39775	0.513924	1.39775	0.513166	0.491942	1.39548	1.36667	1.32195	1.33787	1.3879	1.34166	1.26965	1.3879	1.36137	1.3409	1.36516	1.35151	1.33105	1.4258	1.43489	1.4258	1.4402	0.51923	1.39927	2.05797	2.03144	2.02917	2.08071	0.736776	2.03599	8.3001	8.34255	8.7458	8.74656	8.88907	8.81857
0.5	3.77105	4.33197	5.00356	4.83452	3.86428	4.1167	4.26906	3.74073	3.93629	4.04696	3.51409	3.42237	3.73694	4.13413	4.216	4.03938	3.76878	3.69373	4.31605	4.4487	4.57301	4.12504	3.74604	4.04772	7.72554	8.10075	7.84682	7.53149	6.88037	6.91069	44.0823	43.6418	43.1704	42.3449	40.4514	42.2797
1	8.1864	8.3001	8.59951	8.35847	9.03915	7.24193	9.6554	8.30237	9.15967	8.71927	8.14547	8.04465	8.00827	8.84813	9.262	8.97851	8.87239	8.26675	9.59325	9.56217	10.6613	9.58415	8.22278	9.55383	16.8306	17.0482	17.7668	16.6896	17.0383	15.5276	69.0917	70.065	71.4423	67.9706	70.5023	68.7953
1.5	10.8917	10.3171	11.1805	11.6838	12.7018	12.0226	12.6086	11.1691	11.9635	11.467	10.5984	10.5415	10.7196	11.7801	12.2667	11.8331	11.7664	11.345	12.4721	12.6662	14.6393	12.6177	11.013	12.6851	21.6818	21.9684	22.8613	21.7478	22.2913	19.8975	78.3499	79.4748	80.279	77.2364	78.3833	76.4996
2	12.6245	12.0757	12.933	14.2868	14.6779	12.7837	14.6203	13.008	13.8979	13.403	12.2371	12.5949	12.3205	13.578	14.2815	13.882	13.8123	13.2461	14.2216	14.8143	17.0914	14.6393	12.5146	14.6976	24.7639	25.4059	26.2624	24.9981	26.1214	23.053	83.1943	84.9263	84.8331	81.604	82.9904	80.6989
2.5	14.0025	16.1227	16.0734	13.694	16.3099	12.1401	16.4296	14.3891	15.348	14.7878	13.6395	13.8403	13.6319	15.1039	15.7368	15.3563	15.1934	14.7439	15.8672	16.4857	18.9273	16.2909	16.8769	16.3015	27.2592	27.8406	28.876	27.3903	28.9025	25.4112	86.6045	88.2282	86.8979	84.4958	85.6138	83.0078
3	14.9432	13.7175	17.2377	15.9809	17.8183	12.0454	17.716	15.5822	16.5577	15.8922	14.7128	14.9099	14.6635	16.441	17.1353	16.5221	16.5456	16.0688	17.3696	17.6834	20.3409	17.6076	18.2473	17.6788	29.2383	29.9152	31.0894	29.3444	31.5282	27.2296	88.711	90.7265	88.9733	86.2703	87.1647	84.1342
3.5	15.7899	16.2636	19.2934	18.9129	19.0554	11.2396	18.6885	16.488	17.644	16.936	15.5056	15.9612	15.5633	17.4469	18.0556	17.553	17.8373	16.9875	18.4664	19.1024	21.5765	18.7666	16.0378	18.6036	31.0037	31.808	32.8358	30.9484	33.0723	28.6297	89.8078	91.906	90.2748	86.8956	88.3775	84.376
4	16.6828	19.2934	20.77	19.4844	19.7497	10.8038	19.78	17.2763	18.3353	17.691	16.3008	16.651	16.2924	18.1784	18.8378	18.4065	18.5316	17.675	19.2699	19.918	22.5573	19.5056	16.8936	19.3252	32.19	32.9427	34.0532	32.1824	34.3783	29.9531	90.9365	92.927	90.6	87.9068	89.2014	85.9239
4.5	17.3726	18.3231	20.607	19.2024	20.9269	11.6345	20.4349	17.929	19.2017	18.4202	16.9906	17.3946	17.0815	19.0182	19.6064	19.2077	19.4389	18.6203	20.0741	20.8776	23.3904	20.4471	17.4128	20.5024	33.6423	34.4314	35.4418	33.6469	35.8815	30.9992	91.6869	93.2772	91.2117	88.492	89.2363	86.4567
5	17.8395	18.0586	21.7281	21.5029	21.4309	12.0484	21.1762	18.5839	19.7141	19.0023	17.5136	17.8373	17.4984	19.5162	20.0938	19.7671	19.849	19.1236	20.654	21.2877	24.253	21.0315	20.2068	21.1285	34.4731	35.2781	36.3241	34.3366	36.9699	31.8678	91.6869	93.8381	90.8599	88.6019	89.2204	85.7222
5.5	18.4323	18.527	21.4916	21.0822	22.2678	13.0474	21.8812	19.0751	20.3265	19.5071	18.1117	18.5134	18.0419	20.1423	20.7002	20.3121	20.5168	19.8088	21.3695	22.0768	24.8237	21.794	20.021	21.5553	35.369	36.096	37.3444	35.1492	38.0592	32.8654	92.0098	93.92	91.6521	88.7921	89.541	86.2687
6	18.9068	20.6919	22.3466	24.5706	22.7104	12.9754	22.3064	19.57	20.9299	20.0392	18.4747	18.9106	18.5953	20.6373	21.3369	20.9367	21.0913	20.3925	21.9888	22.6991	25.5681	22.2799	19.5109	22.2397	36.2582	37.1807	38.3434	35.9701	39.0203	33.3543	92.7004	94.3808	91.383	89.2795	90.3104	86.1778
6.5	19.5124	17.3703	23.4305	25.6712	23.2153	13.1475	23.1614	20.134	21.4453	20.7753	19.0918	19.5193	19.0758	21.274	21.8986	21.5424	21.7493	20.9049	22.3231	23.2016	26.1828	22.7635	18.9348	22.8643	37.2148	37.9584	39.0923	37.2565	39.5653	34.3086	93.5145	95.295	93.0695	89.9473	90.4719	87.1723
7	20.0809	19.9134	22.361	22.5096	23.5927	13.5697	23.6761	20.5827	21.9934	21.0641	19.4768	20.0605	19.495	21.7789	22.3784	22.0821	22.3314	21.3764	22.9394	23.714	26.7369	23.2979	19.4488	23.2842	37.8492	38.8346	40.0694	37.6991	40.8691	34.893	93.4553	95.3261	93.2651	90.133	90.5871	87.7294
7.5	20.3925	20.8382	24.6471	22.7248	24.2098	13.8259	24.0657	20.9329	22.4224	21.5856	19.8588	20.3826	19.8664	22.1222	22.8711	22.4611	22.596	21.7955	23.4139	24.2098	27.2531	23.7747	19.5519	23.6905	38.5852	39.46	40.785	38.4776	41.4042	35.7253	93.6266	95.7869	92.9702	90.4627	90.4862	88.2138
8	21.039	21.2172	24.8139	20.1257	25.0784	14.3171	24.4751	21.5545	22.9348	22.0207	20.4668	20.7836	20.3023	22.6832	23.4048	23.0621	23.2069	22.3223	23.8906	24.8556	27.8997	24.4288	20.328	24.4167	39.3781	40.3302	41.4126	39.0135	42.2214	36.0778	94.1444	95.7574	93.444	90.4885	91.0085	88.5306
8.5	21.3983	22.151	23.9884	20.2841	25.2361	14.2595	24.9647	21.747	23.1804	22.3352	20.5516	21.1141	20.5638	22.9219	23.7292	23.3896	23.6466	22.6324	24.2181	25.1118	28.1521	24.6865	22.1116	24.6812	39.7222	40.65	41.7688	39.5153	42.6701	36.6804	94.2823	95.6581	93.2916	90.8554	90.9736	87.9826
9	21.6379	20.9966	23.8421	22.7051	25.6773	14.5074	25.4203	22.0275	23.5905	22.6339	20.9655	21.3279	20.9731	23.2956	24.0043	23.7966	23.7095	22.9765	24.4902	25.4165	28.6418	25.083	23.9043	25.0504	40.1748	41.2253	42.3108	40.0861	43.1749	37.5043	94.1428	96.5131	93.8086	91.0297	91.2852	87.7575
9.5	21.7508	21.9623	24.0347	23.7368	26.3011	14.8666	25.769	22.3822	23.9968	23.097	21.3976	21.7084	21.2778	23.8179	24.4781	24.0582	24.4887	23.351	25.0261	26.1934	29.1694	25.4438	22.8825	25.6773	40.9623	42.0213	42.8975	40.6561	44.3612	37.7166	94.2861	95.9302	93.6592	90.8903	91.3276	87.878
10	22.27	21.7455	24.0627	23.7868	26.3034	14.6991	26.3026	22.8317	24.162	23.2744	21.556	22.0176	21.5825	23.9755	24.6903	24.4023	24.6517	23.6837	25.2945	26.0911	29.3482	25.7349	22.4929	25.8607	41.3701	42.3222	43.6017	41.0328	44.34	38.1736	94.4695	96.2569	93.9988	90.9251	91.5444	88.4063
10.5	22.4906	19.0796	24.8237	23.4222	26.9894	15.1418	26.4989	23.1842	24.6494	23.8338	22.0108	22.4201	21.8069	24.5221	25.2346	24.7805	25.2043	24.1643	25.7667	26.9188	29.872	26.1305	24.0688	26.226	41.6506	42.9286	44.1565	41.3572	45.2124	38.4624	94.4332	96.4654	93.7313	91.0237	91.8848	88.0076
11	22.6642	16.3751	24.8192	24.3606	27.1493	15.094	26.8393	23.2532	24.9147	23.9035	22.2177	22.6778	22.0108	24.5865	25.4188	25.1686	25.177	24.2439	25.9986	26.8484	30.204	26.5611	27.7095	26.3685	42.279	43.2803	44.6166	42.0758	45.455	38.8134	94.8728	96.5942	93.8071	91.9318	91.6945	88.2812
11.5	22.9606	17.7471	25.6651	23.9149	27.4419	15.2654	26.9507	23.5738	25.0125	24.087	22.3898	22.9212	22.2776	24.8381	25.7045	25.3172	25.7227	24.6517	26.3049	27.3759	30.4602	26.9757	24.4826	26.7506	42.5253	43.8579	44.9009	42.3229	45.7483	39.3053	95.4648	96.8254	94.18	91.4004	91.6702	88.4071
12	23.2744	16.607	25.4013	25.0943	27.7436	15.3624	27.617	23.8929	25.3922	24.4455	22.7605	23.2122	22.5262	25.1345	25.9585	25.4461	25.8251	24.9048	26.4603	27.429	30.7179	27.1046	23.6799	26.9158	43.1772	44.1376	45.2071	42.708	46.2236	39.7601	95.0737	97.3196	93.6949	91.8764	91.8696	88.7277
12.5	23.5677	19.2737	24.9571	24.3295	28.0164	15.4624	27.7921	24.0309	25.6742	24.6646	22.8855	23.3183	22.7559	25.4385	26.2329	25.7879	25.9122	25.1072	26.8362	27.8936	31.3274	27.3683	24.6433	27.3668	43.6267	44.5947	45.4967	43.1052	46.5473	40.1619	95.4511	96.6715	94.2929	91.9848	91.862	88.4806
13	23.7565	20.0726	25.371	25.7129	28.4925	15.7535	27.9755	24.5137	26.2132	25.0671	23.3131	23.7572	23.0174	25.8804	26.5755	26.1775	26.8029	25.578	27.4047	28.3371	31.7071	27.8823	22.8855	27.8322	43.9905	45.0669	46.3365	43.5524	47.5789	40.4446	95.2601	97.0088	94.1732	91.4883	92.1213	88.6822
13.5	24.4698	21.982	25.3483	20.162	28.8184	15.9445	28.2916	24.8465	26.342	25.1603	23.5776	23.9748	23.3858	26.22	26.8757	26.4496	27.1447	25.8751	27.3411	28.4917	31.8875	27.8656	23.1122	28.0286	44.2877	45.4285	46.6716	43.8094	47.7949	40.7842	95.2988	97.2575	94.3058	91.649	92.0546	88.8224
14	24.2484	20.538	25.3627	20.1545	28.8798	15.896	28.5569	24.845	26.48	25.484	23.6746	24.1726	23.5079	26.1305	26.912	26.599	27.0295	25.8379	27.4949	28.635	31.9778	28.1271	22.7756	28.1438	44.4757	45.6142	46.899	43.967	47.5994	41.2231	95.1479	96.8148	94.7765	91.6695	92.0151	88.9232
14.5	24.6623	22.2731	25.5416	20.2469	29.1906	15.9498	28.76	25.064	26.6604	25.5923	23.9066	24.2848	23.6678	26.3989	27.1857	26.8681	27.4639	26.0578	27.8406	28.8229	32.3378	28.2863	23.1198	28.2544	44.8236	45.9644	47.0657	44.3779	48.1845	41.333	95.5755	97.5076	94.0072	92.2736	92.1493	89.1302
15	24.9018	22.2852	25.9918	20.7503	29.6803	16.2242	29.114	25.3877	27.0038	25.9403	23.9945	24.5327	24.0066	26.8453	27.5935	26.9605	27.7716	26.4883	28.1718	29.4096	32.6099	28.5872	23.5662	28.6956	45.3708	46.4131	47.823	44.885	48.8304	41.9007	94.888	97.3515	94.1838	91.5361	91.9606	88.5662
15.5	25.1959	22.3951	26.1411	21.0375	29.8463	16.3933	29.2959	25.5287	27.2577	26.2844	24.3303	24.7699	24.2234	27.0659	27.861	27.2865	28.1567	26.6778	28.3825	29.5431	32.8449	29.1019	21.575	29.0367	45.43	46.8596	47.8882	44.932	48.9964	42.0864	95.082	97.6554	94.3134	91.8385	92.2964	88.6784
16	25.296	22.9151	26.2268	20.7116	30.0767	16.2561	29.4468	25.7743	27.307	26.2442	24.4394	24.9056	24.1711	27.1099	27.8178	27.52	27.8989	26.7043	28.5592	29.634	33.0155	29.2065	23.5177	29.1004	45.5937	47.1552	48.1459	45.2556	49.2965	42.4669	95.5709	97.547	94.2808	91.5838	91.9227	88.6269
16.5	25.5825	22.8628	26.6695	22.0055	30.3374	16.4918	29.85	25.966	27.7102	26.3223	24.6267	25.2293	24.4569	27.4108	28.1908	27.639	28.4364	27.0803	28.8434	29.9577	33.3247	29.4877	17.8501	29.5355	45.9598	47.372	48.4908	45.7006	49.6065	42.5344	95.7847	97.1847	94.1284	91.4565	92.047	88.5086
17	25.4999	23.4123	26.5156	21.9054	30.2427	16.3387	30.01	26.1146	27.7057	26.5868	24.7199	25.2179	24.4667	27.2728	28.4379	27.9255	28.3833	27.3653	28.7259	30.0501	33.5892	29.5681	16.9572	29.4468	46.1902	47.5812	48.6538	45.8302	49.6407	42.5988	95.2776	97.074	94.7462	91.6756	92.4002	88.9915
17.5	25.6598	23.3616	26.7347	24.3432	30.4481	16.3773	30.276	26.0934	27.7951	26.7953	24.9056	25.4309	24.7176	27.7481	28.4879	28.0703	28.4455	27.2569	28.926	30.3018	33.6696	29.6893	17.058	29.7015	46.6966	47.8131	48.9327	46.1751	49.9477	42.6231	96.3532	97.3325	94.2262	92.3297	92.5654	89.3667
18	26.0085	23.2168	27.0022	32.2423	30.9613	16.723	30.3139	26.4633	28.1135	27.3335	25.2634	25.7326	24.8184	28.1127	28.8298	28.1741	28.9458	27.6071	29.5923	30.5618	33.9038	29.991	17.5515	30.0517	47.1135	48.3187	49.4527	46.4813	50.6708	42.9081	95.8445	97.6168	94.2967	92.4222	91.953	88.8732
18.5	26.1457	23.7785	27.1417	32.4651	30.956	16.6366	30.6785	26.5126	28.1885	27.2819	25.2755	25.7258	25.1565	28.1332	28.8229	28.3757	29.0246	27.6609	29.5249	30.7066	34.0804	30.3784	17.2733	30.2184	47.1529	48.5393	49.5664	46.4389	50.7367	43.469	95.9469	97.3894	94.8842	91.7127	92.3092	88.7876
19	26.3663	23.6185	27.4457	32.453	31.1856	16.9011	30.9423	26.7991	28.5417	27.6124	25.4832	26.1267	25.2763	28.2613	29.252	28.6964	29.2618	28.1408	29.731	31.1045	34.6338	30.2942	17.5818	30.3981	47.6752	48.8781	50.1766	46.9498	51.2795	43.7571	95.6839	97.381	94.0913	91.8757	92.263	88.5185
19.5	26.6073	23.5852	27.7269	33.0063	31.5169	16.9375	30.9507	26.9825	28.7343	27.7117	25.487	26.132	25.5097	28.5667	29.3414	28.7911	29.4551	28.1635	29.9448	31.2455	34.4284	30.5269	17.7092	30.6209	47.4425	49.4352	50.5162	47.0528	51.6986	44.0709	95.5755	97.6418	94.4233	91.7953	92.1425	89.3591
20	26.6172	24.2302	27.5594	33.5082	31.4653	16.842	31.009	26.9575	28.7699	27.8338	25.7136	26.1836	25.6181	28.5728	29.374	28.967	29.4832	28.2802	29.9418	31.2872	34.658	30.6619	17.6318	30.6626	47.8321	49.154	50.6276	47.2871	51.5758	44.0216	95.7589	97.8449	94.3505	92.1599	92.2584	89.4622
20.5	26.6748	24.3727	27.8914	33.3679	31.8587	16.8708	31.241	27.1394	28.6857	28.1408	25.8789	26.2594	25.6833	28.7244	29.6279	29.1716	29.75	28.4985	30.0843	31.501	34.8763	30.9749	17.8085	30.8589	47.9731	49.2776	50.6003	47.4667	51.7987	44.1497	95.8142	97.6365	94.1921	92.1485	92.3229	88.9286
21	27.0887	24.5084	27.908	33.972	32.0725	16.9822	31.6556	27.3502	29.0428	28.1862	25.9911	26.3034	25.744	28.9169	29.7507	29.3778	29.8857	28.5296	30.276	31.6162	35.0363	30.8794	17.7728	31.1394	48.4279	49.5527	50.6215	47.7441	52.0382	44.2748	95.9492	97.5584	94.6469	91.9363	92.3577	88.6868
21.5	27.2137	24.5925	27.8641	33.7416	32.3181	16.9481	31.6745	27.4267	29.3293	28.2878	26.101	26.6945	25.9645	28.9556	29.8978	29.4741	29.9675	28.5645	30.5451	31.88	35.3198	31.2486	17.857	31.2463	48.5825	49.7862	50.9459	47.8882	52.349	44.7455	95.5353	97.5614	94.8402	91.9856	92.1053	89.0756
22	27.1796	24.4485	28.2658	34.1009	32.5281	17.3036	31.8337	27.8186	29.5946	28.3879	26.2799	26.884	26.0585	29.421	29.963	29.5461	30.2381	29.0162	30.8506	32.0285	35.5896	31.4949	18.2723	31.4426	49.0691	50.2759	51.4076	48.1679	52.9478	45.1222	95.7725	97.826	94.8243	91.9454	92.0288	89.0544
22.5	27.3865	24.5243	28.4386	34.2904	32.8108	17.2892	32.0187	27.8451	29.7386	28.6797	26.4936	27.0189	26.2768	29.5135	30.2988	29.85	30.2609	29.1807	30.9385	32.3651	35.9338	31.7011	18.2921	31.6639	48.9714	50.3729	51.6948	48.3756	53.2048	45.0381	96.1212	98.1981	94.5423	92.0439	91.9158	89.0074
23	27.2061	24.331	27.9672	34.3488	32.7653	17.1672	32.0194	27.8209	29.7318	28.7085	26.6392	26.9931	26.2033	29.5029	30.2472	29.6135	30.1964	29.0541	30.9605	32.1172	35.8413	31.698	18.1488	31.6988	48.8372	50.3304	51.6062	48.3725	52.9599	44.9987	95.8294	97.3674	94.2634	91.3496	91.6816	88.5185
23.5	27.5086	25.1686	28.356	34.6224	32.7001	17.2559	32.4235	28.0922	29.6719	28.9624	26.6899	27.0917	26.2912	29.7977	30.5936	29.9258	30.5512	29.3369	31.2288	32.428	36.0672	31.9929	18.2382	31.9542	49.2882	50.6124	51.7797	48.8584	52.9622	45.2662	96.6177	98.1277	94.4597	92.6519	92.2774	89.162
24	27.573	24.422	28.2325	34.564	33.1564	17.3249	32.3833	28.0308	30.0782	28.879	26.7028	27.1826	26.5952	29.7902	30.5717	29.9107	30.721	29.5847	31.2508	32.6266	35.9709	32.0263	18.3269	31.8959	49.4671	50.7974	51.8593	48.5074	53.0979	45.4694	95.3617	98.0602	94.537	91.3754	91.8893	88.2562
24.5	28.0862	25.2111	28.4485	34.6482	33.3262	17.3226	32.6812	28.3568	30.0737	29.2542	27.0492	27.5404	26.8097	29.9835	30.6785	30.3905	30.8771	29.6583	31.363	32.6266	36.4644	32.0573	18.2693	32.2506	49.8393	51.3212	52.1019	48.9585	53.4936	45.928	96.0538	97.9101	94.5264	92.4699	92.9293	89.8184
25	27.9907	25.177	28.6122	34.8877	33.6552	17.3908	32.9033	28.3121	30.1919	29.3141	27.0727	27.6215	26.9863	29.9872	30.8188	30.5209	30.84	29.7053	31.5426	32.7843	36.503	32.2665	18.4717	32.2574	50.0462	51.1703	52.4733	49.3572	53.7536	45.7377	96.2243	97.8047	94.913	92.053	92.454	89.0225
25.5	28.2044	25.3354	28.7434	35.0378	33.6658	17.4067	33.0185	28.6372	30.2783	29.4112	27.1538	27.7587	26.9295	30.2025	31.0189	30.7991	31.1788	29.897	31.7481	33.0913	36.5599	32.5008	18.5414	32.2393	50.1561	51.1642	52.5438	49.3655	53.8544	46.2031	95.9234	98.183	94.9418	91.6141	92.8201	89.1878
26	28.3439	25.4786	28.7411	35.0719	33.6605	17.4727	32.998	28.8381	30.5474	29.4256	27.3683	27.6897	27.2986	30.3928	31.2683	30.7922	31.3645	30.0001	31.7989	33.1504	36.6933	32.5811	18.5369	32.3575	50.4881	51.2416	52.7689	49.4906	54.2175	46.3616	96.3517	98.0276	95.0555	92.2865	92.6291	89.3227
26.5	28.3841	25.0906	29.0132	35.1379	34.1934	17.8251	33.3596	28.8465	30.8225	29.9615	27.4927	28.0134	27.1879	30.8074	31.46	30.9901	31.6859	30.3041	32.1384	33.4263	36.8183	32.9449	18.8727	32.7547	50.4055	51.9859	52.9948	49.818	54.6601	46.6375	96.2842	98.5377	94.7159	92.0818	92.3729	88.8073
27	28.5106	25.484	28.9965	35.5343	34.0471	17.6136	33.5233	28.9321	30.8104	29.9016	27.6109	28.0665	27.3342	30.58	31.5373	30.9802	31.5836	30.1752	32.1066	33.4945	37.0336	32.8396	18.7362	32.8017	50.7943	51.6304	52.9236	49.9636	54.5927	46.5753	96.1046	97.8517	94.8826	92.2698	92.7042	89.4402
27.5	28.6501	25.2748	29.3066	35.5532	34.5959	17.8805	33.5582	29.2747	30.8551	29.9872	27.7345	28.1862	27.426	30.9772	31.5699	31.241	32.0096	30.5944	32.2635	33.6105	37.2731	32.9791	19.0334	33.02	50.8194	52.3551	53.3609	50.2008	55.3439	46.946	96.3282	98.0511	95.085	92.7648	92.2236	89.3257
28	28.8025	25.8296	29.0663	35.4456	34.4807	17.5704	33.5551	29.186	30.9977	29.9971	27.808	28.2469	27.6026	30.7354	31.5305	31.2023	31.7776	30.5254	32.4591	33.7553	37.6256	32.9851	18.8727	32.9419	51.193	52.4528	53.3488	50.2213	55.0657	46.8808	96.3471	97.66	95.3738	92.0394	92.8558	89.5054
28.5	28.9647	25.6947	29.3066	35.773	34.3958	17.6811	33.8591	29.3452	30.9825	30.1282	27.9914	28.4356	27.5798	30.9029	31.7701	31.4077	31.9884	30.7672	32.3188	33.7318	37.3072	33.1974	18.8939	33.1754	51.1771	52.5241	53.439	50.6003	55.1278	46.9346	96.7223	98.4324	94.9031	92.7254	92.551	89.3872
29	29.1375	25.9797	29.2474	35.7988	34.4867	17.7516	33.8735	29.2717	31.0659	30.4261	27.8057	28.4061	27.7276	31.0393	31.7981	31.3721	32.3188	30.7035	32.3454	34.0622	37.6286	33.2436	18.9629	33.1966	51.2287	52.5779	53.7581	50.5245	55.5265	47.1893	96.3433	97.7221	95.0282	92.2304	92.6549	89.2409
29.5	29.186	25.966	29.399	35.9125	34.6436	17.7615	33.9682	29.4642	31.3046	30.2427	28.1309	28.5038	27.7868	31.0499	31.9383	31.5639	32.124	31.0128	32.5773	33.9417	37.5832	33.4399	19.0576	33.3482	51.6744	52.6029	53.8703	50.8345	55.5629	47.2886	96.4457	98.496	95.273	92.3957	92.213	89.9943
30	29.2088	25.9842	29.4347	35.8337	34.7778	17.7372	33.9061	29.5036	31.2099	30.4951	28.0778	28.4485	27.9702	31.1735	32.1801	31.4987	32.384	30.8135	32.7645	34.32	37.8765	33.4551	19.1183	33.5362	51.685	52.7993	54.0045	50.695	55.7858	47.3015	96.623	98.6924	95.1813	92.7352	92.5503	89.4091
30.5	29.3672	26.1411	29.4619	36.171	34.9825	17.691	34.2646	29.5946	31.4767	30.4905	28.2802	28.7615	27.9331	31.3471	32.1407	31.8398	32.3651	31.1242	32.8517	34.2646	37.9781	33.781	19.2017	33.5536	51.9677	52.8599	54.1038	50.8891	56.0177	47.441	96.5889	97.6918	95.4777	92.4699	93.3454	89.3712
31	29.5681	26.2753	29.8114	36.1278	35.0757	17.9358	34.561	29.8008	31.4964	30.7081	28.3773	28.9003	28.2438	31.5252	32.2976	32.0065	32.5705	31.1583	33.0079	34.4829	38.0774	33.7484	19.3252	33.6173	51.8684	53.0918	54.366	51.0437	56.5301	47.5766	96.783	98.6545	94.8645	92.5063	92.266	89.1969
31.5	29.4354	25.9873	29.8773	36.1968	35.3023	18.1662	34.486	29.9887	31.9838	30.9067	28.7221	29.0632	28.4007	31.9323	32.6266	32.1248	32.8805	31.5586	33.2626	34.8832	38.3351	34.1949	19.5822	33.8667	51.9715	53.3723	54.8997	51.3393	56.9667	47.6653	96.7284	97.9897	95.4405	92.495	92.952	89.3955
32	29.6719	26.317	29.7416	36.2976	34.9946	17.9078	35.0022	29.991	31.7792	30.7437	28.5205	29.2353	28.2992	31.927	32.4993	32.0316	32.9586	31.4941	33.3421	34.6247	38.4639	34.0524	19.2638	33.8652	51.9397	53.4663	54.8466	51.2052	56.6362	47.8677	96.8512	98.4096	94.7379	92.7405	92.9384	89.5281
32.5	29.7083	25.8387	30.2131	36.3309	35.6025	18.3663	34.8316	30.4079	32.1089	31.0795	28.8646	29.2201	28.6016	32.0043	32.7411	32.2286	32.9662	31.5957	33.5695	35.0749	38.9301	34.207	19.7777	34.1214	52.493	53.84	55.0619	51.9116	57.2525	48.0724	96.4206	98.4384	95.1836	92.4737	92.3775	89.3674
33	29.775	26.0729	29.9774	36.5727	35.8132	18.3004	34.9643	30.3064	32.3113	31.1614	28.8593	29.371	28.6191	32.262	33.0935	32.4621	33.2027	31.8481	33.734	35.0294	39.1355	34.2654	19.7633	34.2684	52.5582	54.0947	55.0444	51.6478	57.6141	48.3445	96.1599	98.4892	94.8448	92.3327	92.6632	89.162
33.5	29.944	26.4428	29.9736	36.6266	35.4206	17.9396	35.0787	30.3571	31.958	31.1568	28.8108	29.3384	28.6577	32.1119	32.8259	32.4386	33.1292	31.8216	33.5233	34.8612	38.5724	34.1896	19.6201	34.2677	52.5575	53.4784	55.071	51.9541	56.8689	48.2558	96.429	98.2891	94.8728	92.0553	92.8497	89.0961
34	30.1055	26.4436	30.1419	36.7084	35.5775	18.1905	35.1697	30.4671	32.0134	31.391	28.8396	29.3437	28.7214	32.1013	32.9715	32.4159	33.2118	31.7973	33.515	35.0204	38.7982	34.4049	19.3874	34.37	52.75	54.2159	55.3166	51.8737	57.113	48.5006	96.5495	98.277	95.3814	92.6117	92.8254	89.7965
34.5	30.0206	26.5906	30.0221	36.9245	35.7261	18.1662	35.316	30.4617	32.29	31.3789	29.0663	29.3763	28.5978	32.309	32.9457	32.7737	33.5006	31.8739	33.7424	35.2129	39.3258	34.7664	19.6322	34.5648	53.0964	54.4001	55.738	52.1595	57.3177	48.4877	96.6382	98.2497	95.4223	92.3161	92.6314	89.7426
35	30.295	26.6498	30.2252	36.8752	35.6775	18.1056	35.3016	30.5338	32.5334	31.6601	29.2141	29.5961	28.8631	32.4485	33.3831	32.8343	33.5195	32.1892	33.7401	35.2561	39.2219	34.7831	19.6807	34.4655	53.0198	54.4471	55.4227	52.0299	57.6451	48.6265	96.5571	98.3611	95.3791	93.0187	93.0991	89.7874
35.5	30.3753	26.7513	30.345	37.048	36.3559	18.2185	35.529	30.7346	32.5993	31.6306	29.299	29.7955	28.9655	32.4295	33.1913	32.9078	33.7575	32.2855	34.1206	35.391	39.1886	34.9089	19.7565	34.8134	52.9099	54.272	55.3772	52.3293	57.7353	48.65	97.0346	98.1383	94.9243	92.0652	93.2302	89.203
36	30.367	26.1881	30.3799	37.0056	36.3431	18.5854	35.5722	31.0158	32.7176	31.761	29.2914	29.8516	29.0958	32.8222	33.3308	33.2163	33.778	32.2627	34.3912	35.7086	39.2826	35.0287	19.9794	34.8407	53.4542	54.7708	55.7979	52.7227	58.3296	49.0123	96.335	98.5552	95.1214	92.8345	93.2151	89.1029
36.5	30.389	26.2336	30.7293	36.9176	36.4401	18.5627	35.601	31.0211	32.8131	31.7572	29.465	30.035	29.1876	32.9139	33.5286	33.0685	33.9016	32.5318	34.4769	35.6586	39.3212	35.1295	20.0233	34.9832	53.3162	55.0748	56.3869	52.5916	58.4456	48.9638	96.6253	98.2095	94.9782	92.3206	92.7534	89.3257
37	30.4072	26.6581	30.6854	37.051	36.6713	18.5005	35.6495	31.0265	32.8388	31.9406	29.5605	30.088	29.274	32.7714	33.7704	33.1936	34.0099	32.5091	34.4223	35.8655	39.6191	35.2015	20.0741	35.0916	53.7657	55.2961	56.4945	52.6924	58.6177	49.2738	96.7769	98.039	95.4337	92.6625	92.5844	89.654
37.5	30.8688	26.8885	30.5883	37.3505	36.5022	18.4095	35.8413	30.9188	32.7714	32.0354	29.5347	29.9895	29.3414	32.8259	33.54	33.3626	34.1426	32.5425	34.4306	35.8307	39.3895	35.0909	19.7762	35.0484	53.6293	54.6723	56.2269	52.8015	58.4524	48.9297	96.0833	98.1163	95.2435	92.7754	92.8542	89.6517
38	30.8142	26.7347	30.8476	37.1784	36.8555	18.6695	35.9322	31.2743	33.0101	32.0899	29.7022	30.2419	29.6499	33.0829	33.7037	33.399	34.32	32.7767	34.5428	36.1164	39.7654	35.3387	20.1461	35.1523	54.0408	55.1559	56.7393	52.7773	58.2963	49.4921	96.6731	98.8303	95.2776	92.2842	92.9808	89.1719
38.5	30.8233	27.166	30.7619	37.5202	36.5894	18.5111	36.0899	31.1803	33.0207	31.9747	29.8394	30.2753	29.5347	33.0738	33.6795	33.4884	34.0607	32.6198	34.4609	36.0474	39.7397	35.4373	19.7952	35.0939	54.0901	55.1377	56.4051	52.8129	58.3364	49.2783	96.5487	98.252	95.5201	92.1698	93.0286	89.6343
39	30.9196	27.219	30.7149	37.7492	36.6766	18.3451	36.096	31.1728	32.9563	32.2355	29.9213	30.1062	29.5415	33.0723	33.8515	33.468	34.1866	32.8146	34.5261	36.008	39.8602	35.3706	20.0552	35.5161	53.9719	55.093	56.452	53.1889	58.3167	49.4095	97.0558	98.5461	94.8334	92.8414	92.5753	89.8821
39.5	31.1121	27.0735	30.6876	37.5339	36.5924	18.4217	36.1604	31.2758	33.2679	32.2203	29.6825	30.1343	29.703	33.1542	34.0744	33.4831	34.2426	33.0329	34.5769	36.03	40.1816	35.5919	20.0142	35.3311	54.3001	55.2105	56.3899	53.1835	58.5002	49.3738	96.6314	98.3573	95.5133	92.5821	93.1984	89.2992
40	31.0075	27.1872	30.9211	37.6696	36.7365	18.3663	36.3916	31.335	33.3618	32.2772	30.0365	30.3253	29.8622	33.4574	34.013	33.5764	34.464	32.7956	34.7672	36.3135	39.8852	35.5138	20.1128	35.4441	54.0772	55.2741	56.6938	53.3935	58.5851	49.6642	96.9421	98.5612	94.8228	92.3244	93.7919	89.0673
40.5	30.6452	26.9067	30.4087	37.6825	36.4173	18.1336	36.1255	31.3448	33.0685	32.215	29.7848	30.276	29.4854	33.0958	33.8257	33.5817	34.3222	32.6766	34.5906	35.8905	39.8299	35.5328	19.924	35.3766	54.4373	55.3499	56.164	53.1851	58.4426	49.2533	95.9272	97.5713	94.0617	91.7938	92.1501	88.6193
41	30.8127	26.6899	30.6755	37.7552	36.8668	18.5392	36.315	31.294	33.3649	32.3128	30.0668	30.4671	29.6931	33.4725	34.0418	33.7264	34.4723	33.0882	34.8134	36.4924	40.2384	35.6654	20.1575	35.5305	54.3251	55.5371	56.8856	53.3768	58.9762	49.6801	95.9908	97.9124	94.2528	92.2736	92.0182	88.8073
41.5	31.3357	27.0151	31.0962	37.6468	37.1678	18.9288	36.5455	31.6776	33.5877	32.6061	30.2109	30.7104	30.1259	33.8007	34.3798	33.8985	34.7892	33.471	35.0651	36.666	40.434	36.0118	20.3978	35.9186	54.507	56.1428	57.4769	53.4723	59.4098	50.0659	96.5707	98.1928	95.0464	92.5207	92.9278	89.0877
42	31.1705	26.9947	31.0788	37.8576	37.4361	18.8833	36.7236	31.6503	33.728	32.7107	30.3928	30.9052	29.9016	33.756	34.4314	34.1911	34.8453	33.3823	35.3236	36.6394	40.4931	36.1377	20.6168	35.9413	54.5821	56.449	57.1487	53.655	59.7418	50.2137	96.7754	98.7947	95.1767	92.0621	92.6617	89.4273
42.5	31.0318	26.9173	30.8173	37.9819	37.2489	18.6339	36.553	31.5715	33.6772	32.4288	30.2654	30.5292	29.8902	33.6848	34.2874	33.8212	34.7861	33.255	35.2015	36.6607	40.3127	35.6836	20.1552	35.867	54.5639	55.7547	57.2101	53.395	58.8488	49.8635	96.8944	97.7054	94.6113	91.9136	91.881	88.7262
43	31.4593	27.4737	31.0083	37.9333	37.1049	18.7052	36.9927	31.7496	33.7128	32.8767	30.2768	30.7922	30.2692	33.6893	34.3321	34.2085	34.9991	33.3952	35.2311	36.7274	40.7471	36.1096	20.3227	35.8564	54.6086	56.1905	57.4496	54.0029	59.4537	50.3054	97.0149	98.18	95.2798	92.5465	93.0248	89.3674
43.5	31.6109	27.3411	31.1576	38.0463	37.3285	18.784	36.9449	31.9027	33.6416	32.973	30.4239	30.7558	30.1229	33.9023	34.3852	34.2101	35.0082	33.5423	35.2629	36.8365	40.4878	36.0186	20.2447	35.9178	55.0429	56.3808	57.3321	54.1038	59.4643	50.3555	96.5647	98.6378	95.2882	92.4411	92.971	89.8958
44	31.6359	27.5556	31.3956	38.3677	37.6847	18.6809	37.1291	31.9148	33.8796	33.0761	30.6914	30.8847	30.4996	33.897	34.7467	34.4761	35.2402	33.6181	35.294	37.0306	40.8941	36.3378	20.419	36.1536	55.124	56.4225	57.6974	53.959	59.3757	50.4889	96.501	98.0071	95.4762	92.5222	92.8649	89.6638
44.5	31.5639	27.5252	31.1174	38.1994	37.6082	18.7378	36.9442	31.9891	33.8212	32.9586	30.6656	30.8696	30.552	34.0183	34.6883	34.3874	35.0325	33.6529	35.3524	36.8206	40.9002	36.2377	20.4213	36.2726	55.1559	56.6393	57.7854	54.0348	59.8441	50.4017	96.8034	98.9857	94.7235	92.4116	92.8982	89.5062
45	31.8549	27.5768	31.385	38.2108	37.596	18.6574	37.3209	32.0285	33.8856	33.0177	30.63	31.1856	30.6209	34.2828	34.8604	34.6376	35.4062	33.7098	35.5312	37.0958	40.9502	36.6038	20.4054	36.0073	55.3711	56.6795	57.8339	54.2273	59.8168	50.3395	96.8724	98.9296	95.2215	92.6291	93.4584	89.4258
45.5	31.8026	27.5078	31.5192	38.1509	38.1463	18.9591	37.2193	32.3916	34.295	33.2482	30.9711	31.2743	30.6816	34.3321	35.0901	34.5572	35.4274	34.0857	35.8261	37.4482	41.2587	36.6485	20.7859	36.5068	55.55	56.9463	58.1848	54.5335	60.4331	50.62	96.7534	98.117	95.3579	92.4146	92.9164	89.1673
46	32.0285	27.3797	31.5889	38.3389	38.0766	19.0963	37.3489	32.4826	34.3829	33.2989	30.9666	31.2478	30.6778	34.3344	35.2424	34.6012	35.3728	33.8379	35.7495	37.4217	41.2989	36.5705	20.7609	36.5735	55.5993	56.8962	58.1955	54.507	60.5437	50.8754	97.1559	98.8235	95.2586	92.8573	92.7807	89.7078
46.5	31.6897	27.1789	31.3054	38.4693	37.9576	18.9652	37.2216	32.306	34.1881	33.0958	30.7612	31.1455	30.3966	34.2267	34.9067	34.4754	35.5078	33.8197	35.6071	37.1117	41.0321	36.8502	20.5191	36.4431	55.4992	57.1198	57.605	54.3016	60.2125	50.8739	95.79	98.1981	94.4157	91.6475	92.2372	88.4798
47	32.2385	28.0983	31.811	38.9241	38.0834	18.8651	37.5854	32.616	34.3298	33.4877	30.9256	31.5017	30.8642	34.5337	35.0492	34.9355	35.7056	34.0084	36.0058	37.7181	41.4861	37.2004	20.651	36.6637	56.164	57.1858	58.4418	54.9042	60.499	51.3424	96.9778	98.9925	95.5398	92.8527	93.0293	89.8071
47.5	32.1324	27.8876	31.7147	38.5231	38.0387	19.0243	37.9576	32.8252	34.5815	33.5461	31.1235	31.4896	30.8279	34.4064	35.3796	34.9779	35.6904	34.2669	36.1907	37.521	41.477	36.9661	20.541	36.522	55.8601	57.0296	58.0742	54.7488	60.3133	51.4235	96.4593	98.7742	95.7938	93.2749	93.2204	89.8654
48	32.2946	28.0809	31.7079	38.6656	38.1698	18.9257	37.9925	32.6319	34.7505	33.7803	31.0916	31.7003	30.9287	34.508	35.4486	35.1015	35.839	34.2199	35.9307	37.6408	41.5862	36.9987	20.5532	36.7221	56.4983	57.0926	58.4562	54.9937	60.3914	51.2886	96.7299	98.7363	95.4072	92.7936	92.6973	89.6888
48.5	32.4386	28.0119	31.5828	38.8043	38.5034	19.0629	38.0569	32.4242	34.6482	33.7045	31.219	31.5662	30.9787	34.7437	35.4403	34.9415	35.7784	34.351	36.1634	37.6476	41.5278	37.1769	20.5903	36.8191	55.8426	57.3776	58.3471	54.9648	60.59	51.3439	97.2211	98.5446	95.3079	93.1302	93.259	89.9875
49	32.4591	28.4174	31.6518	38.7376	37.9515	18.687	38.0372	32.359	34.3647	33.6567	30.9597	31.382	30.9908	34.4807	35.2364	35.3516	35.7511	34.0547	35.7859	37.5445	41.3656	36.9957	20.3235	36.7236	56.0101	57.0236	58.4486	54.9793	59.9426	51.2082	97.049	99.2131	95.3496	92.9353	93.3462	90.4999
49.5	32.4204	28.0938	31.7344	38.9491	38.5951	19.0478	38.2229	32.926	34.608	33.8371	31.3024	31.6814	31.2728	34.8748	35.3402	35.1894	36.0906	34.5019	36.2385	37.8515	41.5862	37.1306	20.6146	37.1102	56.4718	57.295	58.8708	55.0725	60.5142	51.6539	97.3621	99.1085	95.3632	93.2151	93.0589	89.685
50	32.4378	27.8224	32.29	38.8627	39.0044	19.2691	37.9788	32.9533	34.8218	33.9698	31.4464	31.814	31.2842	35.1485	35.7897	35.3198	36.2036	34.7589	36.2711	38.2184	41.997	37.3247	21.0686	37.2186	56.3437	57.9794	59.0922	55.3423	61.6292	51.5576	96.9838	98.9319	95.411	93.0195	93.9564	89.8867
50.5	32.5387	28.3007	31.8694	39.065	38.2926	18.9621	38.4829	33.0223	34.7793	34.0168	31.4267	31.72	31.3638	34.9893	35.601	35.3599	36.2112	34.5739	36.2733	37.9932	41.7961	37.1587	20.6972	37.0344	56.5203	57.5534	58.9375	55.4015	60.9288	51.6137	97.3969	99.1153	95.0486	92.7906	93.3439	90.0853
51	32.6008	27.9414	32.1976	39.1272	38.9733	19.3313	38.3199	33.1367	35.172	34.0274	31.4434	32.1066	31.3456	35.1848	35.8784	35.5873	36.3165	34.9165	36.5909	38.2426	42.1865	37.3724	20.9739	37.4323	56.5802	58.0469	59.4477	55.3234	61.4753	51.6956	96.9944	98.7507	95.7536	93.2226	93.0293	89.8624
51.5	32.2484	27.4843	31.6556	39.0582	38.843	19.0933	37.9841	32.9684	34.9802	33.7894	31.6207	31.7231	31.2493	35.0386	35.601	35.25	36.1505	34.5875	36.5333	37.8454	41.7878	37.2936	20.8223	37.2451	56.4248	57.8346	58.5957	55.4295	61.2221	51.3098	96.294	98.3255	94.6295	91.9462	92.9717	89.2356
52	32.8161	28.3894	31.8769	39.153	38.6785	19.1554	38.3692	32.8578	34.8437	33.9311	31.7814	31.8694	31.3638	34.9165	35.7859	35.4994	36.243	34.8263	36.3946	38.0031	42.1653	37.6385	20.8708	37.3497	56.7583	57.9355	59.2354	55.5333	61.1918	51.9473	97.4394	98.6848	95.505	93.4804	93.544	90.158
52.5	32.7744	28.4364	32.2052	39.0772	38.9339	19.1918	38.6845	32.9336	35.1674	34.0933	31.6359	31.9921	31.4896	35.0984	35.764	35.4827	36.3802	34.7497	36.5917	38.1077	41.9363	37.6347	20.8253	37.383	56.8394	57.8922	59.309	55.691	61.2328	52.061	97.2393	98.6711	95.157	93.3212	93.1165	90.086
53	32.7706	28.2567	32.0695	39.2993	38.9066	19.1698	38.7065	33.1921	35.0135	34.2821	31.7132	32.071	31.5063	35.2068	36.0823	35.7943	36.6485	34.7467	36.5401	38.5125	42.263	37.5407	20.892	37.4482	56.8492	58.0401	59.3127	55.5872	61.0948	52.0655	97.4098	98.6833	95.2488	93.0763	93.0733	89.6744
53.5	32.8047	28.3924	32.1816	39.3341	38.8013	19.2668	38.5519	33.3891	35.0757	34.154	31.7898	32.2423	31.5715	35.3994	35.9694	35.6419	36.6993	35.1613	36.6705	38.3571	42.2623	37.737	20.9958	37.4361	57.0274	58.1659	59.4173	55.619	61.2653	51.7418	97.1582	99.0365	95.981	92.8558	93.2621	90.1671
54	33.0526	28.8616	31.9641	39.6661	38.749	18.8613	38.5731	32.9427	35.031	34.2965	31.6329	31.9838	31.6086	35.0901	35.7662	35.9209	36.337	34.7217	36.6455	38.1835	42.1372	37.7924	20.5956	37.4156	56.5991	58.0082	59.1877	55.685	60.8439	52.045	96.8762	98.5453	95.3898	92.3547	92.993	90.0231
54.5	32.8646	28.4447	32.4363	39.2386	38.9855	19.2396	38.7202	33.3785	35.1424	34.439	31.8489	32.1551	31.5798	35.3425	36.0732	35.7177	36.8312	34.9104	36.8721	38.4473	42.445	37.7848	20.9163	37.6294	57.1001	58.2417	59.8486	55.879	61.6959	52.108	97.2317	98.4968	95.0494	92.9816	93.0998	89.8882
55	33.0723	28.0324	32.4538	39.2743	39.2015	19.5807	38.9104	33.6325	35.7064	34.3738	31.974	32.3249	31.7435	35.6389	36.3196	36.0535	36.8813	35.2849	36.9684	38.633	42.7345	37.8704	21.2937	37.8962	57.1752	58.8056	59.8486	56.0503	62.1302	52.3657	97.2696	99.0077	95.5489	92.7504	93.1089	89.6456
55.5	32.7858	27.8247	32.0369	39.2978	39.2288	19.3874	38.7088	33.427	35.551	34.0615	31.858	32.2514	31.7147	35.6055	36.1483	35.5676	36.7084	35.0166	37.3095	38.5632	42.2032	37.9819	20.9943	37.6809	57.2328	58.5108	59.4871	55.9897	61.7194	52.3884	96.0083	97.7214	95.2594	92.4965	92.3911	89.1325
56	33.236	28.1263	32.6167	39.3432	39.5903	19.6246	39.0491	33.6757	35.5358	34.6793	32.0839	32.5091	31.9732	35.6927	36.2999	36.1285	37.1594	35.2334	37.5316	39.0537	42.9377	37.9273	21.3165	37.994	57.514	58.7548	59.9032	56.2603	62.4554	52.5931	97.1453	98.5279	95.0032	92.6981	92.8868	89.5304
56.5	33.3808	28.6206	32.4401	39.5547	39.3917	19.3169	38.893	33.5476	35.5881	34.4071	32.0816	32.4871	31.9035	35.5434	36.237	36.2097	36.7736	35.3668	36.9692	38.7194	42.6405	38.0645	20.8511	37.7037	57.3852	58.6366	59.6864	56.349	62.1333	52.5597	97.3143	98.7772	95.749	92.686	93.0521	89.422
57	33.3103	28.5796	32.3598	39.3773	39.3622	19.2054	39.0029	33.5938	35.5775	34.6148	32.1089	32.3416	31.8117	35.7329	36.3567	36.2339	37.0116	35.3455	37.1056	38.8824	42.8005	38.1486	20.942	37.7257	57.4519	58.8693	59.9116	56.2338	62.0923	52.4741	97.118	99.561	95.7043	92.551	93.2135	89.8351
57.5	33.3649	28.588	32.4242	39.889	39.4683	19.1895	39.1992	33.568	35.5851	34.5724	32.0232	32.4591	32.2006	35.8898	36.6773	36.1718	37.0147	35.5813	37.0048	38.7535	42.6489	38.5352	21.0709	37.8962	57.8096	58.9375	60.2405	56.5309	62.3159	52.6143	97.3795	98.6567	95.4011	93.1771	93.0521	89.5615
58	33.5082	28.2385	32.7949	39.5479	39.795	19.6603	39.1681	34.0107	35.8655	34.959	32.4401	32.6963	32.1809	36.2263	36.8358	36.4158	37.3413	35.6904	37.4331	39.2925	43.1916	38.1357	21.4355	38.3798	57.8672	59.4992	60.4869	56.3588	62.8018	52.9425	97.2135	98.4771	95.7149	92.7269	93.0324	89.7138
58.5	33.6855	28.3674	32.8009	39.4941	40.2953	19.7095	39.2204	33.9561	36.0967	34.8453	32.547	32.8441	32.0558	35.9997	36.7046	36.4272	37.1488	35.7412	37.4096	39.2318	43.1545	38.4132	21.315	38.3798	58.0438	59.4712	60.2936	56.6848	62.7874	52.7704	97.5584	98.8947	95.7862	92.8967	93.3765	89.7586
59	33.4278	28.3128	32.735	39.4835	39.9951	19.7444	39.2477	33.9144	35.9095	34.9764	32.5084	32.7266	32.1839	36.2567	36.8964	36.4151	37.3163	35.8481	37.7522	39.3804	43.4357	38.5534	21.6273	38.2942	57.987	59.5379	60.5847	56.5544	62.6714	52.9167	97.4773	98.6962	95.6209	92.6761	93.3515	89.9754
59.5	33.471	28.6933	32.5629	39.7275	39.6874	19.2418	39.4274	33.8068	35.6063	34.752	32.2499	32.644	32.3151	36.0346	36.5743	36.6023	37.3383	35.5578	37.524	39.4554	43.2651	38.5216	21.2725	38.1176	57.7679	59.008	60.3019	56.9849	61.9331	53.1638	97.052	99.0251	95.3071	92.7489	93.2901	89.8829
60	33.5635	28.14	32.8115	39.726	40.0944	19.68	39.416	34.044	35.9012	35.0598	32.5607	32.835	32.2135	36.1498	37.0738	36.5697	37.3838	35.8201	37.6984	39.4304	43.3766	38.7399	21.4749	38.4746	58.2614	59.8502	60.7818	56.6135	63.0224	53.0911	96.9497	99.3488	95.8453	93.3826	93.0695	89.8867
60.5	33.8326	28.8995	32.6311	39.9322	39.7419	19.3912	39.5744	33.9675	36.0171	35.0401	32.594	32.6812	32.2264	36.1589	36.8145	36.4552	37.5309	35.7283	37.7113	39.3538	42.9771	38.661	21.2301	38.3419	58.0787	59.2241	60.4596	57.1017	62.817	53.0145	97.7547	99.0729	95.5724	92.6147	92.8019	89.5994
61	33.7037	29.0049	32.6759	40.1854	40.0088	19.4457	39.5024	33.925	36.027	34.9552	32.5288	32.8608	32.2681	36.3241	36.8039	36.4439	37.4467	35.9186	37.8075	39.2204	43.2644	38.4708	21.2407	38.1084	57.9559	59.1384	60.3656	56.947	62.4122	52.756	96.9467	98.8614	95.6225	92.9513	93.0559	89.7396
61.5	33.9213	28.4061	32.9995	39.7798	40.4484	19.708	39.6176	34.1267	36.3787	35.3228	32.6402	32.9753	32.4576	36.478	37.0844	36.7152	37.7939	36.0914	37.969	39.5388	43.5418	38.8771	21.5143	38.7634	58.1348	59.7531	61.2843	57.2328	63.2938	53.2222	97.4318	98.7909	95.605	92.9892	92.7595	89.6062
62	33.8136	29.0731	32.7085	39.9618	39.8685	19.4548	40.1861	34.0873	36.1081	35.1106	32.9434	32.9806	32.5713	36.2165	36.7494	36.6554	37.6574	35.9254	37.6104	39.413	43.0764	38.8278	21.3119	38.489	58.4744	59.5727	60.6453	57.2184	62.7389	53.3549	97.5682	99.0858	96.0022	93.0832	93.2241	90.1156
62.5	33.9743	28.6653	33.0685	40.1118	40.5492	19.9248	40.39	34.3359	36.4333	35.3903	33.0465	33.1792	32.5144	36.4606	37.3595	36.9987	37.7802	36.2991	37.7476	39.6358	43.4887	38.8687	21.5075	38.661	58.607	60.0556	60.897	57.185	63.1376	53.5724	97.6357	99.2025	95.6945	93.5061	93.3219	90.0148
63	34.0206	29.0026	32.9184	40.2763	40.0345	19.5693	40.1975	34.1464	36.1672	35.3372	32.9654	32.8548	32.7767	36.4659	37.073	36.7296	37.8318	36.0474	37.7711	39.4001	43.5069	39.0074	21.1907	38.611	58.4388	59.6531	61.0645	57.0812	62.8246	53.5754	97.6577	99.0145	95.6028	92.7466	93.4955	90.0602
63.5	34.0213	28.7896	32.9942	39.9853	40.1786	19.5314	40.4295	34.2396	36.4105	35.4198	32.9654	33.1754	32.5743	36.365	37.2678	36.8873	37.6938	36.0603	37.8621	39.6805	43.5577	38.8968	21.2248	38.5413	58.3842	59.6394	61.2381	57.3094	63.1626	53.5133	97.5175	98.5635	95.2328	93.002	92.9998	89.7449
64	33.6863	28.2635	32.7843	40.1907	40.196	19.4745	40.2354	34.1449	36.381	35.1015	32.9707	33.001	32.6137	36.4772	37.2148	36.81	37.6847	36.0437	38.1221	39.6692	43.7972	38.9157	21.4893	38.5913	58.629	59.6713	60.9174	57.0577	63.4113	53.3632	96.4191	98.6855	94.8099	92.4601	92.4389	88.9558
64.5	33.9751	28.6759	33.1246	39.983	40.5947	19.852	40.572	34.4769	36.45	35.576	33.3444	33.4566	32.9169	36.9358	37.5293	37.1124	38.1752	36.5652	38.2403	39.8397	43.9102	39.0954	21.6318	38.9688	58.7617	60.1746	61.3472	57.6072	63.9752	53.6763	97.2688	98.9652	94.8735	93.732	93.422	89.9587
65	34.2093	29.0845	33.2436	40.5128	40.4203	19.6655	40.9161	34.4367	36.5417	35.5366	33.4149	33.2444	32.9321	36.6789	37.4649	37.4081	38.0273	36.3014	38.1486	40.033	43.8579	39.3432	21.3491	39.225	59.3749	60.1465	61.5215	58.0946	63.4954	54.0295	97.588	98.938	95.9446	93.4902	94.036	89.9306
65.5	34.3374	29.3316	33.2277	40.3051	40.3112	19.7929	40.8342	34.4655	36.5834	35.7101	33.1913	33.4073	33.0442	37.051	37.38	37.0912	38.2077	36.3385	38.0834	39.9633	43.7063	39.4584	21.3976	39.1628	58.9648	60.3732	61.3912	57.9893	63.6917	53.9491	98.3043	99.6922	95.7377	93.3697	93.6759	90.3741
66	34.3874	29.1974	33.1223	40.3794	40.6326	19.711	41.0586	34.702	36.7213	35.7397	33.562	33.3376	33.045	36.8881	37.4664	37.2625	38.1494	36.6516	38.4207	39.9208	44.1353	39.2758	21.4059	39.0795	59.1922	60.2853	61.7118	58.3637	63.7235	53.9181	97.8752	99.9643	95.9673	93.4728	93.5296	90.0754

## Sheet: Fig 2B
dGbinding (kJ/mol)	Protein Complex		dGbinding (kJ/mol)	Protein Complex		dGbinding (kJ/mol)	Protein Complex
-115.14	APwAS		-53.79	CPwAS		-54.82	NPwAS
-116.79	APwAS		-43.4	CPwAS		-59.64	NPwAS
-113.86	APwAS		-50.75	CPwAS		-49.14	NPwAS
-109.02	APwAS		-46.84	CPwAS		-60.28	NPwAS
-114.04	APwAS		-58.62	CPwAS		-54.85	NPwAS
-109.49	APwAS		-53.45	CPwAS		-51.72	NPwAS
-112.17	APwAS		-56	CPwAS		-52.45	NPwAS
-118.98	APwAS		-61.36	CPwAS		-53.91	NPwAS
-103.89	APwAS		-68.39	CPwAS		-64.82	NPwAS
-102.69	APwAS		-58.14	CPwAS		-65.9	NPwAS
-98.85	APwAS		-65.06	CPwAS		-64.6	NPwAS
-101.59	APwAS		-57.73	CPwAS		-68.84	NPwAS
-118.26	APwAS		-56.15	CPwAS		-62.2	NPwAS
-100.79	APwAS		-68.84	CPwAS		-63.58	NPwAS
-115.54	APwAS		-62.4	CPwAS		-77.25	NPwAS
-104.29	APwAS		-68	CPwAS		-63.65	NPwAS
-109.48	APwAS		-72.74	CPwAS		-65	NPwAS
-115.89	APwAS		-63.52	CPwAS		-64.52	NPwAS
-105.26	APwAS		-45.67	CPwAS		-72.08	NPwAS
-111.93	APwAS		-59.51	CPwAS		-68.59	NPwAS
-91.67	APwAS		-59.39	CPwAS		-60.32	NPwAS
-97.25	APwAS		-68.25	CPwAS		-52.49	NPwAS
-102.51	APwAS		-68.27	CPwAS		-56.54	NPwAS
-89.57	APwAS		-64.6	CPwAS		-72.42	NPwAS
-97.22	APwAS		-65.36	CPwAS		-55.21	NPwAS
-98.81	APwAS		-62.72	CPwAS		-60.58	NPwAS
-98.1	APwAS		-52.59	CPwAS		-62.01	NPwAS
-108.83	APwAS		-55.89	CPwAS		-54.87	NPwAS
-103.21	APwAS		-58.77	CPwAS		-61.95	NPwAS
-98.27	APwAS		-76.64	CPwAS		-46.14	NPwAS
-106.65	APwAS		-61.25	CPwAS		-47.12	NPwAS
-92.63	APwAS		-55.05	CPwAS		-57.34	NPwAS
-101.27	APwAS		-62.2	CPwAS		-38.6	NPwAS
-96.07	APwAS		-51.57	CPwAS		-49.77	NPwAS
-111.83	APwAS		-51.76	CPwAS		-52.65	NPwAS
-111.99	APwAS		-56.73	CPwAS		-52.42	NPwAS
-107.85	APwAS		-50.05	CPwAS		-41.12	NPwAS
-104.71	APwAS		-55.04	CPwAS		-47.82	NPwAS
-110.36	APwAS		-48.7	CPwAS		-51.79	NPwAS
-110.52	APwAS		-53.97	CPwAS		-37.15	NPwAS
-110.55	APwAS		-52.18	CPwAS		-43.2	NPwAS
-110.23	APwAS		-46.58	CPwAS		-49.46	NPwAS
-107.28	APwAS		-47.95	CPwAS		-46.35	NPwAS
-95.78	APwAS		-51.43	CPwAS		-47.56	NPwAS
-99.34	APwAS		-49.82	CPwAS		-49.12	NPwAS
-97.6	APwAS		-51.71	CPwAS		-46.33	NPwAS
-112.72	APwAS		-60.9	CPwAS		-46.28	NPwAS
-106.42	APwAS		-49.46	CPwAS		-47.4	NPwAS
-107.33	APwAS		-55.35	CPwAS		-53.56	NPwAS
-127.07	APwAS		-53.1	CPwAS		-52.66	NPwAS
-114.66	APwAS		-59.38	CPwAS		-56.34	NPwAS
-114.82	APwAS		-55.33	CPwAS		-54.48	NPwAS
-99.34	APwAS		-64.49	CPwAS		-52.64	NPwAS
-98.07	APwAS		-57.91	CPwAS		-61.17	NPwAS
-105.02	APwAS		-62.48	CPwAS		-56.59	NPwAS
-99.02	APwAS		-58.89	CPwAS		-57.91	NPwAS
-115.13	APwAS		-56.62	CPwAS		-48.18	NPwAS
-101.7	APwAS		-58.45	CPwAS		-43.1	NPwAS
-101.69	APwAS		-63.05	CPwAS		-52.21	NPwAS
-114.89	APwAS		-48.01	CPwAS		-45	NPwAS
-100.54	APwAS		-51.47	CPwAS		-52.13	NPwAS
-102.49	APwAS		-57.41	CPwAS		-49.26	NPwAS
-105.68	APwAS		-53.88	CPwAS		-41.39	NPwAS
-110.37	APwAS		-57.47	CPwAS		-42.62	NPwAS
-115.22	APwAS		-56.8	CPwAS		-52.8	NPwAS
-120.78	APwAS		-58.54	CPwAS		-54.6	NPwAS
-118.8	APwAS		-55.1	CPwAS		-52.52	NPwAS
-111.74	APwAS		-67.81	CPwAS		-51.49	NPwAS
-113.28	APwAS		-53.37	CPwAS		-44.82	NPwAS
-98.52	APwAS		-57.95	CPwAS		-68.64	NPwAS
-105.38	APwAS		-61.81	CPwAS		-53.3	NPwAS
-120.72	APwAS		-55.88	CPwAS		-61.33	NPwAS
-113.7	APwAS		-60.69	CPwAS		-56.54	NPwAS
-101.8	APwAS		-61.3	CPwAS		-54.63	NPwAS
-112.75	APwAS		-64.2	CPwAS		-56.09	NPwAS
-111.65	APwAS		-55.22	CPwAS		-48.91	NPwAS
-110.16	APwAS		-52.91	CPwAS		-57.77	NPwAS
-110.11	APwAS		-48.38	CPwAS		-59.9	NPwAS
-92.04	APwAS		-52.51	CPwAS		-59.27	NPwAS
-101.04	APwAS		-59.76	CPwAS		-57.49	NPwAS
-105.61	APwAS		-60.08	CPwAS		-61.23	NPwAS
-98.36	APwAS		-47.08	CPwAS		-47.5	NPwAS
-110.12	APwAS		-50.54	CPwAS		-52.22	NPwAS
-110.91	APwAS		-48.42	CPwAS		-63.08	NPwAS
-116.29	APwAS		-48.55	CPwAS		-47.41	NPwAS
-109.71	APwAS		-46.78	CPwAS		-55.47	NPwAS
-105.61	APwAS		-47.62	CPwAS		-45.73	NPwAS
-110.6	APwAS		-47.99	CPwAS		-52.69	NPwAS
-103.99	APwAS		-67.41	CPwAS		-57.66	NPwAS
-94.45	APwAS		-58.18	CPwAS		-53.49	NPwAS
-103.73	APwAS		-54.4	CPwAS		-69.69	NPwAS
-111.39	APwAS		-56.29	CPwAS		-51.53	NPwAS
-111.56	APwAS		-53.19	CPwAS		-56.53	NPwAS
-97.6	APwAS		-62.97	CPwAS		-43.96	NPwAS
-103.83	APwAS		-66.92	CPwAS		-57.3	NPwAS
-108.69	APwAS		-53.52	CPwAS		-60.44	NPwAS
-108	APwAS		-60.21	CPwAS		-35.6	NPwAS
-111.33	APwAS		-50.38	CPwAS		-57.94	NPwAS
-108.21	APwAS		-54.18	CPwAS		-64.31	NPwAS
-106.95	APwAS		-59.95	CPwAS		-70.69	NPwAS
-108.54	APwAS		-56.16	CPwAS		-54.71	NPwAS
-98.68	APwAS		-60.35	CPwAS		-61.15	NPwAS
-98.4	APwAS		-51.57	CPwAS		-57.46	NPwAS
-88.05	APwAS		-51.84	CPwAS		-67.86	NPwAS
-110.75	APwAS		-52.87	CPwAS		-68.83	NPwAS
-106.63	APwAS		-58.33	CPwAS		-72.86	NPwAS
-90.05	APwAS		-66.15	CPwAS		-64.46	NPwAS
-99.6	APwAS		-55.61	CPwAS		-68.16	NPwAS
-89.51	APwAS		-58.67	CPwAS		-61.11	NPwAS
-106.33	APwAS		-60.44	CPwAS		-34	NPwAS
-103.25	APwAS		-60.57	CPwAS		-72.17	NPwAS
-105.71	APwAS		-52.02	CPwAS		-73.33	NPwAS
-99.42	APwAS		-51.34	CPwAS		-58.22	NPwAS
-102.57	APwAS		-56.19	CPwAS		-57.68	NPwAS
-101.31	APwAS		-49.81	CPwAS		-55.59	NPwAS
-104.22	APwAS		-48.1	CPwAS		-66.1	NPwAS
-114.23	APwAS		-54.64	CPwAS		-73.12	NPwAS
-100.67	APwAS		-54.11	CPwAS		-70.8	NPwAS
-101.47	APwAS		-49.55	CPwAS		-56.85	NPwAS
-94.96	APwAS		-51.96	CPwAS		-78.73	NPwAS
-118.21	APwAS		-43.63	CPwAS		-54	NPwAS
-98.17	APwAS		-33.61	CPwAS		-61.06	NPwAS
-98.51	APwAS		-49.22	CPwAS		-60.64	NPwAS
-92.72	APwAS		-34.64	CPwAS		-63.6	NPwAS
-100.29	APwAS		-42.03	CPwAS		-69.51	NPwAS
-104.16	APwAS		-51.53	CPwAS		-62.95	NPwAS
-108.18	APwAS		-49.51	CPwAS		-70.68	NPwAS
-103.87	APwAS		-61.47	CPwAS		-53.81	NPwAS
-100.51	APwAS		-47.59	CPwAS		-70.18	NPwAS
-89.91	APwAS		-44.56	CPwAS		-64.32	NPwAS
-95.84	APwAS		-52.13	CPwAS		-56.53	NPwAS
-95.91	APwAS		-47.72	CPwAS		-70.68	NPwAS
-105.17	APwAS		-49.22	CPwAS		-60.72	NPwAS
-112.59	APwAS		-54.34	CPwAS		-59.13	NPwAS
-110.81	APwAS		-53.12	CPwAS		-61.12	NPwAS
-95.07	APwAS		-45.88	CPwAS		-66.66	NPwAS
-105.74	APwAS		-52.49	CPwAS		-51.91	NPwAS
-97.65	APwAS		-55.58	CPwAS		-58.34	NPwAS
-112.73	APwAS		-55.84	CPwAS		-57.77	NPwAS
-112.77	APwAS		-68.34	CPwAS		-53.15	NPwAS
-120.6	APwAS		-51.97	CPwAS		-60.62	NPwAS
-104	APwAS		-60.6	CPwAS		-68.56	NPwAS
-118.6	APwAS		-68.22	CPwAS		-67.71	NPwAS
-107.22	APwAS		-57.95	CPwAS		-57.44	NPwAS
-104.58	APwAS		-62.48	CPwAS		-67.81	NPwAS
-103.6	APwAS		-63.44	CPwAS		-67.13	NPwAS
-107.69	APwAS		-52.6	CPwAS		-68.26	NPwAS
-102.74	APwAS		-51.34	CPwAS		-57.79	NPwAS
-103.24	APwAS		-61.06	CPwAS		-57.31	NPwAS
-105.99	APwAS		-54.29	CPwAS		-61.39	NPwAS
-107.34	APwAS		-56.81	CPwAS		-52.24	NPwAS
-108.58	APwAS		-46.42	CPwAS		-60.47	NPwAS
-112.75	APwAS		-55.73	CPwAS		-61.3	NPwAS
-111.18	APwAS		-60.61	CPwAS		-60.57	NPwAS
-109.21	APwAS		-54.94	CPwAS		-63.59	NPwAS
-113.7	APwAS		-51.55	CPwAS		-77.09	NPwAS
-96.78	APwAS		-60.12	CPwAS		-54.78	NPwAS
-110.98	APwAS		-48.3	CPwAS		-62.04	NPwAS
-127.74	APwAS		-55.94	CPwAS		-65.28	NPwAS
-114.1	APwAS		-65.53	CPwAS		-63.81	NPwAS
-112.77	APwAS		-52.9	CPwAS		-63.8	NPwAS
-106.98	APwAS		-49.76	CPwAS		-60.71	NPwAS
-97.51	APwAS		-52.76	CPwAS		-62.74	NPwAS
-99.1	APwAS		-42.99	CPwAS		-71.59	NPwAS
-119.73	APwAS		-51	CPwAS		-61.85	NPwAS
-108.58	APwAS		-47.35	CPwAS		-62.54	NPwAS
-101.73	APwAS		-50.92	CPwAS		-67.21	NPwAS
-127.94	APwAS		-47.76	CPwAS		-66.1	NPwAS
-115.67	APwAS		-49.2	CPwAS		-67.12	NPwAS
-115.03	APwAS		-71.21	CPwAS		-72.01	NPwAS
-116.97	APwAS		-70.48	CPwAS		-70.69	NPwAS
-96.06	APwAS		-65.53	CPwAS		-61.4	NPwAS
-96.98	APwAS		-60.94	CPwAS		-46.26	NPwAS
-99.67	APwAS		-59.71	CPwAS		-67.92	NPwAS
-116.12	APwAS		-61.6	CPwAS		-71.46	NPwAS
-104.73	APwAS		-61.11	CPwAS		-69.07	NPwAS
-88.78	APwAS		-64.86	CPwAS		-67.89	NPwAS
-93.42	APwAS		-51.3	CPwAS		-69.54	NPwAS
-105.52	APwAS		-69.03	CPwAS		-59.96	NPwAS
-90.3	APwAS		-54.83	CPwAS		-65.79	NPwAS
-92.76	APwAS		-66.53	CPwAS		-71.63	NPwAS
-99.94	APwAS		-74.15	CPwAS		-71.23	NPwAS
-90.4	APwAS		-66.42	CPwAS		-55.03	NPwAS
-103.68	APwAS		-65.76	CPwAS		-57.41	NPwAS
-98.03	APwAS		-62.82	CPwAS		-64.38	NPwAS
-97.17	APwAS		-53.01	CPwAS		-67.95	NPwAS
-105.24	APwAS		-72.7	CPwAS		-73.23	NPwAS
-102.48	APwAS		-58.38	CPwAS		-70.45	NPwAS
-99.93	APwAS		-58.32	CPwAS		-54.67	NPwAS
-93.88	APwAS		-59.37	CPwAS		-52.37	NPwAS
-89.9	APwAS		-62.77	CPwAS		-53.6	NPwAS
-110.08	APwAS		-65.65	CPwAS		-49.13	NPwAS
-97.55	APwAS		-66.33	CPwAS		-56.93	NPwAS
-106.52	APwAS		-66.4	CPwAS		-61.99	NPwAS
-101.82	APwAS		-67.66	CPwAS		-64.57	NPwAS
-98.37	APwAS		-62.54	CPwAS		-62.73	NPwAS
-98.73	APwAS		-68.89	CPwAS		-56.99	NPwAS
-101.8	APwAS		-57.21	CPwAS		-66.49	NPwAS
-100.76	APwAS		-56.22	CPwAS		-63.2	NPwAS
-107.23	APwAS		-61.89	CPwAS		-56.14	NPwAS
-108.05	APwAS		-69.81	CPwAS		-61.93	NPwAS
-112.3	APwAS		-58.1	CPwAS		-62.82	NPwAS
-111.26	APwAS		-66.13	CPwAS		-68.03	NPwAS
-107.35	APwAS		-55.66	CPwAS		-56.25	NPwAS
-102.6	APwAS		-64.16	CPwAS		-62.13	NPwAS
-92.97	APwAS		-63.89	CPwAS		-50.94	NPwAS
-113.17	APwAS		-61.48	CPwAS		-59.3	NPwAS
-102.98	APwAS		-63.53	CPwAS		-60.74	NPwAS
-96.98	APwAS		-38.64	CPwAS		-57.43	NPwAS
-95.67	APwAS		-68.13	CPwAS		-74.4	NPwAS
-87.59	APwAS		-63.78	CPwAS		-58.72	NPwAS
-102.19	APwAS		-54.86	CPwAS		-65.85	NPwAS
-118.05	APwAS		-51.4	CPwAS		-58.98	NPwAS
-89.33	APwAS		-57.43	CPwAS		-63.83	NPwAS
-109.44	APwAS		-59.81	CPwAS		-52.93	NPwAS
-109.23	APwAS		-67.05	CPwAS		-67.43	NPwAS
-121.49	APwAS		-64.69	CPwAS		-57.58	NPwAS
-87.53	APwAS		-64.02	CPwAS		-70.01	NPwAS
-100.75	APwAS		-62.49	CPwAS		-71.83	NPwAS
-111.12	APwAS		-65.38	CPwAS		-60.3	NPwAS
-113.92	APwAS		-64.58	CPwAS		-50.25	NPwAS
-103.62	APwAS		-64.88	CPwAS		-66.39	NPwAS
-107.23	APwAS		-66.62	CPwAS		-62.38	NPwAS
-113	APwAS		-69.87	CPwAS		-62.94	NPwAS
-113.77	APwAS		-69.66	CPwAS		-59.04	NPwAS
-108.63	APwAS		-63.26	CPwAS		-60.52	NPwAS
-108.98	APwAS		-59.78	CPwAS		-60.47	NPwAS
-110.33	APwAS		-62.76	CPwAS		-53.65	NPwAS
-97.98	APwAS		-68.76	CPwAS		-61.33	NPwAS
-103.24	APwAS		-51.21	CPwAS		-55.62	NPwAS
-98.99	APwAS		-65.16	CPwAS		-53.15	NPwAS
-105.52	APwAS		-64.76	CPwAS		-65.08	NPwAS
-116.02	APwAS		-57.88	CPwAS		-59.31	NPwAS
-118.74	APwAS		-59.28	CPwAS		-42.9	NPwAS
-113.87	APwAS		-68.51	CPwAS		-61.69	NPwAS
-111.63	APwAS		-64.36	CPwAS		-50.05	NPwAS
-111.49	APwAS		-52.49	CPwAS		-49.52	NPwAS
-104.65	APwAS		-55.46	CPwAS		-62.17	NPwAS
-106.1	APwAS		-70.63	CPwAS		-63.42	NPwAS
-102.43	APwAS		-67.38	CPwAS		-51.49	NPwAS
-99.69	APwAS		-61.61	CPwAS		-47.88	NPwAS
-113.3	APwAS		-67.46	CPwAS		-58.52	NPwAS
-97.65	APwAS		-70.87	CPwAS		-63.38	NPwAS
-128.65	APwAS		-70.38	CPwAS		-58.48	NPwAS
-115.77	APwAS		-65.46	CPwAS		-63.13	NPwAS
-109.19	APwAS		-65.9	CPwAS		-55.01	NPwAS
-116.88	APwAS		-76.12	CPwAS		-65.05	NPwAS
-111.8	APwAS		-57.68	CPwAS		-62.26	NPwAS
-98.51	APwAS		-45.79	CPwAS		-60.15	NPwAS
-103.53	APwAS		-51.98	CPwAS		-57.12	NPwAS
-116.98	APwAS		-53.26	CPwAS		-67.81	NPwAS
-117.73	APwAS		-58.33	CPwAS		-52.59	NPwAS
-93.16	APwAS		-42.59	CPwAS		-54.61	NPwAS
-104.98	APwAS		-44.38	CPwAS		-53.69	NPwAS
-101.83	APwAS		-45.83	CPwAS		-47.71	NPwAS
-111.77	APwAS		-44.88	CPwAS		-43.66	NPwAS
-105.59	APwAS		-52.87	CPwAS		-32.91	NPwAS
-105.85	APwAS		-60.1	CPwAS		-60.55	NPwAS
-101.99	APwAS		-47.37	CPwAS		-65.71	NPwAS
-119.65	APwAS		-59.83	CPwAS		-45.76	NPwAS
-116.95	APwAS		-54.19	CPwAS		-51.05	NPwAS
-107.08	APwAS		-59.88	CPwAS		-61.11	NPwAS
-113.98	APwAS		-73.44	CPwAS		-63.87	NPwAS
-113.3	APwAS		-57.28	CPwAS		-70.72	NPwAS
-122.64	APwAS		-58.95	CPwAS		-67.12	NPwAS
-118.87	APwAS		-54.76	CPwAS		-58.72	NPwAS
-111.92	APwAS		-49.83	CPwAS		-53.54	NPwAS
-97.69	APwAS		-55.58	CPwAS		-51.96	NPwAS
-109.32	APwAS		-56.05	CPwAS		-52.78	NPwAS
-102.06	APwAS		-46.86	CPwAS		-59.92	NPwAS
-93.38	APwAS		-55.33	CPwAS		-51.93	NPwAS
-102.03	APwAS		-47.04	CPwAS		-64.65	NPwAS
-97.09	APwAS		-50.58	CPwAS		-52	NPwAS
-88.33	APwAS		-56.74	CPwAS		-39.1	NPwAS
-97.9	APwAS		-47.41	CPwAS		-60.29	NPwAS
-103.1	APwAS		-61.88	CPwAS		-52.53	NPwAS
-105.43	APwAS		-62.91	CPwAS		-40.68	NPwAS
-107.21	APwAS		-58.22	CPwAS		-52.59	NPwAS
-98.27	APwAS		-47.09	CPwAS		-48.41	NPwAS
-107.65	APwAS		-47.37	CPwAS		-67.33	NPwAS
-93.84	APwAS		-37.98	CPwAS		-59.54	NPwAS
-104.7	APwAS		-39.9	CPwAS		-59.67	NPwAS
-99.52	APwAS		-52.39	CPwAS		-47.42	NPwAS
-87.81	APwAS		-43.57	CPwAS		-62.16	NPwAS
-95.41	APwAS		-45.6	CPwAS		-53.14	NPwAS
-105.99	APwAS		-44.66	CPwAS		-56.09	NPwAS
-102.1	APwAS		-44.69	CPwAS		-60.33	NPwAS
-112.2	APwAS		-43.84	CPwAS		-56.06	NPwAS
-96.04	APwAS		-43.98	CPwAS		-65.65	NPwAS
-102.49	APwAS		-44.57	CPwAS		-60.28	NPwAS
-84.53	APwAS		-44.29	CPwAS		-70.85	NPwAS
-105.58	APwAS		-50.9	CPwAS		-54	NPwAS
-114.06	APwAS		-68.82	CPwAS		-62.07	NPwAS
-95.91	APwAS		-61.12	CPwAS		-71.05	NPwAS
-102.3	APwAS		-55.68	CPwAS		-64.69	NPwAS
-95.55	APwAS		-47.2	CPwAS		-64.81	NPwAS
-93.97	APwAS		-53.36	CPwAS		-62.77	NPwAS
-93.82	APwAS		-49.15	CPwAS		-54.22	NPwAS
-101.09	APwAS		-40.42	CPwAS		-57.31	NPwAS
-104.27	APwAS		-44.78	CPwAS		-53.97	NPwAS
-98.72	APwAS		-55.05	CPwAS		-52.58	NPwAS
-112.84	APwAS		-48.31	CPwAS		-52.47	NPwAS
-93.01	APwAS		-40.05	CPwAS		-52.49	NPwAS
-82.97	APwAS		-47.09	CPwAS		-55.11	NPwAS
-99.61	APwAS		-46.02	CPwAS		-47.62	NPwAS
-92.19	APwAS		-45.14	CPwAS		-57.68	NPwAS
-93.85	APwAS		-60.34	CPwAS		-64.07	NPwAS
-118.87	APwAS		-36.01	CPwAS		-62.94	NPwAS
-102.97	APwAS		-45.15	CPwAS		-46.19	NPwAS
-95.24	APwAS		-58.13	CPwAS		-58.16	NPwAS
-94.83	APwAS		-46.43	CPwAS		-48.21	NPwAS
-104.96	APwAS		-42.74	CPwAS		-50.67	NPwAS
-102.12	APwAS		-58.18	CPwAS		-47.81	NPwAS
-101.39	APwAS		-52.02	CPwAS		-52.29	NPwAS
-103.36	APwAS		-50.34	CPwAS		-45.56	NPwAS
-109.41	APwAS		-55.53	CPwAS		-52.86	NPwAS
-97.86	APwAS		-40.51	CPwAS		-55.35	NPwAS
-102.13	APwAS		-46.2	CPwAS		-47.06	NPwAS
-94.15	APwAS		-59.66	CPwAS		-55.71	NPwAS
-100.96	APwAS		-56.78	CPwAS		-56.41	NPwAS
-95.42	APwAS		-59.71	CPwAS		-51.66	NPwAS
-97.56	APwAS		-53.39	CPwAS		-52.32	NPwAS
-95.53	APwAS		-51.47	CPwAS		-52.41	NPwAS
-90.46	APwAS		-50.72	CPwAS		-49.01	NPwAS
-110.73	APwAS		-57.09	CPwAS		-49.63	NPwAS
-105.47	APwAS		-50.95	CPwAS		-51.93	NPwAS
-115.98	APwAS		-56.87	CPwAS		-54.3	NPwAS
-107.6	APwAS		-45.75	CPwAS		-52.43	NPwAS
-111.1	APwAS		-52.29	CPwAS		-47.16	NPwAS
-108.56	APwAS		-56.03	CPwAS		-55.24	NPwAS
-104.89	APwAS		-46.34	CPwAS		-59.36	NPwAS
-109.28	APwAS		-52.39	CPwAS		-51.48	NPwAS
-87.73	APwAS		-57.32	CPwAS		-46.23	NPwAS
-86.7	APwAS		-42.76	CPwAS		-50.68	NPwAS
-96.72	APwAS		-53	CPwAS		-45.7	NPwAS
-96.71	APwAS		-57.52	CPwAS		-58.83	NPwAS
-95.36	APwAS		-51.01	CPwAS		-53.88	NPwAS
-93.59	APwAS		-54.99	CPwAS		-54.52	NPwAS
-106.68	APwAS		-61.11	CPwAS		-49.86	NPwAS
-98.04	APwAS		-48.54	CPwAS		-51.48	NPwAS
-94.37	APwAS		-58.93	CPwAS		-64.2	NPwAS
-97.53	APwAS		-60.25	CPwAS		-49.26	NPwAS
-100.61	APwAS		-38.41	CPwAS		-61.89	NPwAS
-84.9	APwAS		-44.03	CPwAS		-70.22	NPwAS
-84.51	APwAS		-44.6	CPwAS		-59.84	NPwAS
-105.84	APwAS		-49.21	CPwAS		-69.25	NPwAS
-109.23	APwAS		-52.1	CPwAS		-59.68	NPwAS
-103.18	APwAS		-49.59	CPwAS		-59.94	NPwAS
-104.49	APwAS		-45.09	CPwAS		-56.67	NPwAS
-103.32	APwAS		-57.25	CPwAS		-56.4	NPwAS
-114.91	APwAS		-55.54	CPwAS		-56.12	NPwAS
-97.89	APwAS		-56.65	CPwAS		-57.58	NPwAS
-101.15	APwAS		-59.81	CPwAS		-56.88	NPwAS
-100.62	APwAS		-57.73	CPwAS		-43.23	NPwAS
-99.81	APwAS		-63.97	CPwAS		-59.18	NPwAS
-94.1	APwAS		-67.63	CPwAS		-61.22	NPwAS
-83.32	APwAS		-56.37	CPwAS		-50.92	NPwAS
-101.65	APwAS		-57.43	CPwAS		-49.46	NPwAS
-104.31	APwAS		-50.16	CPwAS		-53.05	NPwAS
-103.02	APwAS		-57.19	CPwAS		-57.28	NPwAS
-103.98	APwAS		-54.62	CPwAS		-66.76	NPwAS
-122.35	APwAS		-51.85	CPwAS		-68.02	NPwAS
-94.93	APwAS		-62.78	CPwAS		-60.12	NPwAS
-110.16	APwAS		-57.53	CPwAS		-50.5	NPwAS
-116.89	APwAS		-49.97	CPwAS		-50.28	NPwAS
-109.63	APwAS		-47.33	CPwAS		-48.33	NPwAS
-106.86	APwAS		-65.76	CPwAS		-55.1	NPwAS
-110.23	APwAS		-63.86	CPwAS		-57.8	NPwAS
-99.16	APwAS		-66.15	CPwAS		-61.21	NPwAS
-103.03	APwAS		-74.76	CPwAS		-45.28	NPwAS
-111.21	APwAS		-72.76	CPwAS		-50.29	NPwAS
-98.89	APwAS		-77.92	CPwAS		-57.69	NPwAS
-97.07	APwAS		-77.19	CPwAS		-49.82	NPwAS
-102.78	APwAS		-74.26	CPwAS		-55.06	NPwAS
-95.07	APwAS		-79.94	CPwAS		-50.82	NPwAS
-93.38	APwAS		-68.57	CPwAS		-46.05	NPwAS
-103.21	APwAS		-60.87	CPwAS		-60.36	NPwAS
-114.58	APwAS		-77.15	CPwAS		-55.26	NPwAS
-111.52	APwAS		-56.94	CPwAS		-51.37	NPwAS
-103.11	APwAS		-62.11	CPwAS		-57.82	NPwAS
-103.11	APwAS		-72.12	CPwAS		-47.6	NPwAS
-94.88	APwAS		-66.74	CPwAS		-49.25	NPwAS
-108.19	APwAS		-66.42	CPwAS		-47.94	NPwAS
-115.77	APwAS		-51.66	CPwAS		-45.65	NPwAS
-95.86	APwAS		-52.74	CPwAS		-50.91	NPwAS
-100.44	APwAS		-58.77	CPwAS		-53.44	NPwAS
-103.33	APwAS		-60.89	CPwAS		-46.57	NPwAS
-97.41	APwAS		-68.51	CPwAS		-58.56	NPwAS
-98.69	APwAS		-56.91	CPwAS		-52.63	NPwAS
-103.74	APwAS		-63.3	CPwAS		-41.3	NPwAS
-94.37	APwAS		-69.93	CPwAS		-47.91	NPwAS
-92	APwAS		-67.12	CPwAS		-52.28	NPwAS
-104.88	APwAS		-63.49	CPwAS		-55.8	NPwAS
-105.96	APwAS		-66.96	CPwAS		-61.51	NPwAS
-107.55	APwAS		-63.2	CPwAS		-60.43	NPwAS
-108.56	APwAS		-59.37	CPwAS		-64.05	NPwAS
-95.57	APwAS		-45.25	CPwAS		-62.52	NPwAS
-95.12	APwAS		-60.54	CPwAS		-51.93	NPwAS
-91.95	APwAS		-68.95	CPwAS		-59.74	NPwAS
-91.69	APwAS		-61.67	CPwAS		-52.48	NPwAS
-101.5	APwAS		-71.32	CPwAS		-50.8	NPwAS
-106.16	APwAS		-73.1	CPwAS		-47.1	NPwAS
-106.58	APwAS		-68.61	CPwAS		-65.33	NPwAS
-98.25	APwAS		-61.82	CPwAS		-51.68	NPwAS
-101.7	APwAS		-68.49	CPwAS		-52.77	NPwAS
-98.26	APwAS		-74.04	CPwAS		-55.59	NPwAS
-120.83	APwAS		-65.82	CPwAS		-53.37	NPwAS
-96.21	APwAS		-81.12	CPwAS		-53.46	NPwAS
-110.24	APwAS		-58.05	CPwAS		-56.59	NPwAS
-81.83	APwAS		-41.47	CPwAS		-55.29	NPwAS
-104.89	APwAS		-64.41	CPwAS		-63.08	NPwAS
-110.76	APwAS		-52	CPwAS		-59.22	NPwAS
-102.9	APwAS		-61.04	CPwAS		-65.23	NPwAS
-111.72	APwAS		-58.7	CPwAS		-63.89	NPwAS
-104.81	APwAS		-53.7	CPwAS		-62.31	NPwAS
-107.18	APwAS		-55.87	CPwAS		-67.38	NPwAS
-113.07	APwAS		-42.96	CPwAS		-55.09	NPwAS
-102.29	APwAS		-51.3	CPwAS		-59.89	NPwAS
-89.01	APwAS		-57.83	CPwAS		-63.68	NPwAS
-91.2	APwAS		-61.09	CPwAS		-48.73	NPwAS
-110.41	APwAS		-55.6	CPwAS		-57.06	NPwAS
-104.03	APwAS		-50.14	CPwAS		-61.59	NPwAS
-106.19	APwAS		-54.34	CPwAS		-56.33	NPwAS
-107.48	APwAS		-57.92	CPwAS		-54.4	NPwAS
-107.35	APwAS		-60.71	CPwAS		-49.49	NPwAS
-99.27	APwAS		-68.31	CPwAS		-50.78	NPwAS
-85.92	APwAS		-60.53	CPwAS		-44.5	NPwAS
-101.09	APwAS		-65.18	CPwAS		-61.65	NPwAS
-101.27	APwAS		-53.53	CPwAS		-63.58	NPwAS
-107.48	APwAS		-59.64	CPwAS		-62.9	NPwAS
-109.97	APwAS		-65.96	CPwAS		-58.83	NPwAS
-103.98	APwAS		-54.05	CPwAS		-45.19	NPwAS
-98.61	APwAS		-59.22	CPwAS		-50.78	NPwAS
-103.03	APwAS		-60.16	CPwAS		-53.49	NPwAS
-100.93	APwAS		-46.99	CPwAS		-55.83	NPwAS
-95.04	APwAS		-51.8	CPwAS		-45.88	NPwAS
-94.33	APwAS		-56.09	CPwAS		-59.14	NPwAS
-104.98	APwAS		-44.4	CPwAS		-46.19	NPwAS
-93.81	APwAS		-48.61	CPwAS		-46.93	NPwAS
-97.66	APwAS		-51.37	CPwAS		-58.81	NPwAS
-100.88	APwAS		-46.32	CPwAS		-52.05	NPwAS
-99.95	APwAS		-52.28	CPwAS		-60.91	NPwAS
-99.16	APwAS		-53.64	CPwAS		-48.29	NPwAS
-107.69	APwAS		-56.67	CPwAS		-57.52	NPwAS
-108.03	APwAS		-52.19	CPwAS		-54.54	NPwAS
-107.01	APwAS		-51.97	CPwAS		-54.32	NPwAS
-94.72	APwAS		-58.76	CPwAS		-69.1	NPwAS
-105.29	APwAS		-62.36	CPwAS		-45.04	NPwAS
-101.58	APwAS		-49.69	CPwAS		-60.45	NPwAS
-105.97	APwAS		-56.89	CPwAS		-55.84	NPwAS
-94.89	APwAS		-54.72	CPwAS		-47.71	NPwAS
-103.19	APwAS		-57.49	CPwAS		-50.27	NPwAS
-102.53	APwAS		-70.01	CPwAS		-54.89	NPwAS
-105.75	APwAS		-63.54	CPwAS		-64.43	NPwAS
-101.36	APwAS		-50.68	CPwAS		-61.36	NPwAS
-111.41	APwAS		-49.73	CPwAS		-41.04	NPwAS
-105.15	APwAS		-56.33	CPwAS		-70.39	NPwAS
-110.62	APwAS		-53.06	CPwAS		-62.89	NPwAS
-106.85	APwAS		-53.66	CPwAS		-57.95	NPwAS
-108.91	APwAS		-62.73	CPwAS		-63.85	NPwAS
-91.54	APwAS		-67.98	CPwAS		-50.71	NPwAS
-110.26	APwAS		-65.85	CPwAS		-58.31	NPwAS
-111.28	APwAS		-64.48	CPwAS		-54.77	NPwAS
-102.2	APwAS		-72.42	CPwAS		-53.33	NPwAS
-103.02	APwAS		-68.54	CPwAS		-54.2	NPwAS
-107.81	APwAS		-68.11	CPwAS		-55.32	NPwAS
-99.74	APwAS		-68.02	CPwAS		-52.84	NPwAS
-110.48	APwAS		-59.6	CPwAS		-60.21	NPwAS
-100.37	APwAS		-56.23	CPwAS		-46.81	NPwAS
-110.91	APwAS		-59.63	CPwAS		-62.72	NPwAS
-107.93	APwAS		-58.17	CPwAS		-49.81	NPwAS
-102.2	APwAS		-65.85	CPwAS		-55.47	NPwAS
-102.1	APwAS		-53.68	CPwAS		-53.38	NPwAS
-99.57	APwAS		-60.57	CPwAS		-54.22	NPwAS
-102.99	APwAS		-49.76	CPwAS		-41.49	NPwAS
-112.31	APwAS		-64.31	CPwAS		-49.36	NPwAS
-106.36	APwAS		-63.43	CPwAS		-50.9	NPwAS
-115.96	APwAS		-54.85	CPwAS		-54.08	NPwAS
-102.6	APwAS		-56.9	CPwAS		-53.24	NPwAS
-104.33	APwAS		-62.16	CPwAS		-55.62	NPwAS
-104.74	APwAS		-63.7	CPwAS		-64.17	NPwAS
-115.64	APwAS		-63.32	CPwAS		-59.94	NPwAS
-99.89	APwAS		-65.22	CPwAS		-57.34	NPwAS
-117.69	APwAS		-64.54	CPwAS		-65.58	NPwAS
-107.89	APwAS		-66.61	CPwAS		-60.03	NPwAS
-101.8	APwAS		-61.3	CPwAS		-61.99	NPwAS
-114.58	APwAS		-61.04	CPwAS		-58.71	NPwAS
-106.41	APwAS		-58.57	CPwAS		-57.16	NPwAS
-107.36	APwAS		-48.85	CPwAS		-52.17	NPwAS
-113.46	APwAS		-64.29	CPwAS		-46.64	NPwAS
-115.61	APwAS		-62.47	CPwAS		-52.16	NPwAS
-113.06	APwAS		-61.53	CPwAS		-53.07	NPwAS
-101.11	APwAS		-65.04	CPwAS		-53.99	NPwAS
-101.37	APwAS		-62.16	CPwAS		-48.02	NPwAS
-103.82	APwAS		-64.04	CPwAS		-51.82	NPwAS
-100.63	APwAS		-70.49	CPwAS		-50.17	NPwAS
-104.47	APwAS		-62.45	CPwAS		-48.5	NPwAS
-108.34	APwAS		-61.27	CPwAS		-59.07	NPwAS
-93.07	APwAS		-69.01	CPwAS		-50.76	NPwAS
-104.24	APwAS		-77.42	CPwAS		-55.12	NPwAS
-110.1	APwAS		-66.41	CPwAS		-50.99	NPwAS
-103.51	APwAS		-65.44	CPwAS		-71.32	NPwAS
-119.05	APwAS		-59.95	CPwAS		-56.75	NPwAS
-113.14	APwAS		-53.1	CPwAS		-57.06	NPwAS
-107.86	APwAS		-69.25	CPwAS		-59.6	NPwAS
-122.4	APwAS		-64.08	CPwAS		-59.39	NPwAS
-100.68	APwAS		-56.93	CPwAS		-51.67	NPwAS
-105.07	APwAS		-61.97	CPwAS		-58.85	NPwAS
-106	APwAS		-63.9	CPwAS		-51.49	NPwAS
-109.94	APwAS		-60.2	CPwAS		-64.34	NPwAS
-108.94	APwAS		-55.29	CPwAS		-56.43	NPwAS
-119.83	APwAS		-67.71	CPwAS		-46.23	NPwAS
-107.56	APwAS		-65.03	CPwAS		-61.44	NPwAS
-109.81	APwAS		-71.9	CPwAS		-64.7	NPwAS
-105.54	APwAS		-59.8	CPwAS		-51.62	NPwAS
-107.22	APwAS		-65.6	CPwAS		-50.43	NPwAS
-97.43	APwAS		-63.56	CPwAS		-48.36	NPwAS
-105.06	APwAS		-62	CPwAS		-53.95	NPwAS
-116.72	APwAS		-58.26	CPwAS		-52.58	NPwAS
-110.57	APwAS		-61.43	CPwAS		-63.71	NPwAS
-109.89	APwAS		-62.17	CPwAS		-50.88	NPwAS
-113	APwAS		-53.84	CPwAS		-54.65	NPwAS
-113.18	APwAS		-64.7	CPwAS		-56.41	NPwAS
-126.44	APwAS		-71.63	CPwAS		-49.28	NPwAS
-108.96	APwAS		-65.81	CPwAS		-52.4	NPwAS
-118.98	APwAS		-66.43	CPwAS		-58.92	NPwAS
-104.12	APwAS		-75.61	CPwAS		-61.33	NPwAS
-106.19	APwAS		-60.12	CPwAS		-55.21	NPwAS
-108.26	APwAS		-56.71	CPwAS		-50.77	NPwAS
-114.4	APwAS		-66.78	CPwAS		-61.51	NPwAS
-102.47	APwAS		-62.95	CPwAS		-47.92	NPwAS
-105.27	APwAS		-79.95	CPwAS		-59.13	NPwAS
-107.97	APwAS		-62.64	CPwAS		-60.27	NPwAS
-100.18	APwAS		-65.21	CPwAS		-57.78	NPwAS
-99.61	APwAS		-63.91	CPwAS		-61.4	NPwAS
-103.38	APwAS		-64.75	CPwAS		-62.59	NPwAS
-100.12	APwAS		-66.07	CPwAS		-55.14	NPwAS
-99.92	APwAS		-61.07	CPwAS		-53.26	NPwAS
-102.68	APwAS		-65.06	CPwAS		-54.86	NPwAS
-98.7	APwAS		-63.18	CPwAS		-44.81	NPwAS
-96.15	APwAS		-69.72	CPwAS		-56.41	NPwAS
-110.75	APwAS		-68.41	CPwAS		-56.52	NPwAS
-103.66	APwAS		-60.03	CPwAS		-58.58	NPwAS
-106.48	APwAS		-54.37	CPwAS		-54.14	NPwAS
-99.08	APwAS		-59.37	CPwAS		-63.81	NPwAS
-97.19	APwAS		-63.61	CPwAS		-67.09	NPwAS
-104.47	APwAS		-59.15	CPwAS		-51.54	NPwAS
-109.64	APwAS		-65.1	CPwAS		-43.32	NPwAS
-102.31	APwAS		-59.2	CPwAS		-55.86	NPwAS
-113.4	APwAS		-70.87	CPwAS		-62.82	NPwAS
-115.34	APwAS		-61.56	CPwAS		-47.22	NPwAS
-115.98	APwAS		-55.61	CPwAS		-60.37	NPwAS
-114.38	APwAS		-54.02	CPwAS		-67.94	NPwAS
-106.83	APwAS		-56.74	CPwAS		-46.1	NPwAS
-104.34	APwAS		-65.88	CPwAS		-50.87	NPwAS
-102.32	APwAS		-54.79	CPwAS		-56.69	NPwAS
-108.54	APwAS		-50.96	CPwAS		-56.71	NPwAS
-113.75	APwAS		-51.38	CPwAS		-48.82	NPwAS
-101.82	APwAS		-70.48	CPwAS		-51.77	NPwAS
-110.48	APwAS		-61.39	CPwAS		-51.84	NPwAS
-114	APwAS		-58.42	CPwAS		-51.31	NPwAS
-103.21	APwAS		-48.66	CPwAS		-46.7	NPwAS
-96.86	APwAS		-51.44	CPwAS		-50.71	NPwAS
-89.71	APwAS		-64.53	CPwAS		-62.06	NPwAS
-113.55	APwAS		-62.61	CPwAS		-61.89	NPwAS
-113.81	APwAS		-56.98	CPwAS		-64.02	NPwAS
-90.54	APwAS		-54.78	CPwAS		-60.46	NPwAS
-108.13	APwAS		-64.33	CPwAS		-51.38	NPwAS
-110	APwAS		-58.63	CPwAS		-62.25	NPwAS
-113.58	APwAS		-57.64	CPwAS		-55.22	NPwAS
-95.08	APwAS		-51.03	CPwAS		-46.16	NPwAS
-112.96	APwAS		-66.02	CPwAS		-55.79	NPwAS
-115.41	APwAS		-63.55	CPwAS		-63.79	NPwAS
-96.95	APwAS		-56.98	CPwAS		-49.79	NPwAS
-107.83	APwAS		-62.53	CPwAS		-47.07	NPwAS
-108.32	APwAS		-58.98	CPwAS		-54.19	NPwAS
-112.99	APwAS		-53.57	CPwAS		-49.39	NPwAS
-99.27	APwAS		-62	CPwAS		-56.28	NPwAS
-102.79	APwAS		-68.8	CPwAS		-66.02	NPwAS
-117.51	APwAS		-51.84	CPwAS		-59.08	NPwAS
-112.33	APwAS		-49.78	CPwAS		-60.17	NPwAS
-106.91	APwAS		-66.42	CPwAS		-65.98	NPwAS
-105.7	APwAS		-64.11	CPwAS		-73.11	NPwAS
-120.64	APwAS		-59.58	CPwAS		-67.11	NPwAS
-109.25	APwAS		-59.01	CPwAS		-67.95	NPwAS
-110.03	APwAS		-51.35	CPwAS		-55.73	NPwAS
-95.63	APwAS		-47.43	CPwAS		-53.23	NPwAS
-98.27	APwAS		-56.3	CPwAS		-55.43	NPwAS
-109.25	APwAS		-58.98	CPwAS		-50.66	NPwAS
-99.8	APwAS		-53.51	CPwAS		-41.69	NPwAS
-99.5	APwAS		-69.39	CPwAS		-48.58	NPwAS
-103.21	APwAS		-49.11	CPwAS		-49.68	NPwAS
-112.18	APwAS		-56.42	CPwAS		-49.91	NPwAS
-112.9	APwAS		-44.53	CPwAS		-54.33	NPwAS
-106.68	APwAS		-63.03	CPwAS		-55.85	NPwAS
-92.84	APwAS		-66.88	CPwAS		-55.14	NPwAS
-101.65	APwAS		-57.09	CPwAS		-55.54	NPwAS
-115.71	APwAS		-60.11	CPwAS		-48.23	NPwAS
-95.14	APwAS		-69.01	CPwAS		-61.59	NPwAS
-98.13	APwAS		-64.32	CPwAS		-49.6	NPwAS
-100.47	APwAS		-63.07	CPwAS		-54.23	NPwAS

## Sheet: Fig 2C
Water Bridge			Ionic			Hydrophobic			Hydrogen Bond
Frame Number	Residue Number		Frame Number	Residue Number		Frame Number	Residue Number		Frame Number	Residue Number
4001	53		4001	43		4001	30		4001	34
4001	57		4001	23		4001	56		4001	34
4001	35		4001	60		4001	63		4001	62
4001	23		4002	43		4002	29		4001	68
4002	44		4003	23		4002	30		4001	69
4002	23		4003	23		4002	56		4002	34
4002	23		4003	60		4002	63		4002	34
4002	25		4005	60		4003	18		4002	60
4002	27		4006	43		4003	29		4002	62
4003	34		4007	58		4003	30		4002	69
4003	35		4008	80		4003	48		4003	34
4003	23		4009	23		4003	56		4003	34
4003	23		4010	43		4003	63		4003	43
4003	28		4013	60		4003	136		4003	62
4003	27		4014	58		4004	15		4003	69
4003	25		4014	23		4004	30		4004	34
4004	44		4014	60		4004	52		4004	43
4004	35		4015	60		4004	56		4004	60
4004	28		4016	58		4004	63		4004	62
4004	23		4018	60		4004	136		4004	68
4004	23		4019	43		4005	15		4004	70
4004	27		4020	23		4005	18		4005	34
4004	35		4021	60		4005	29		4005	34
4004	25		4021	32		4005	30		4005	43
4005	57		4024	43		4005	52		4005	62
4005	27		4030	32		4005	56		4005	68
4005	53		4031	43		4005	63		4005	69
4005	23		4031	23		4006	19		4005	70
4005	43		4031	60		4006	55		4006	23
4005	35		4032	43		4006	56		4006	34
4005	34		4032	60		4006	63		4006	34
4005	35		4033	34		4007	15		4006	60
4006	28		4033	34		4007	18		4006	62
4006	35		4037	43		4007	26		4006	68
4006	66		4038	80		4007	30		4006	69
4006	23		4038	23		4007	48		4007	34
4006	27		4040	43		4007	55		4007	34
4006	23		4040	80		4007	63		4007	43
4006	28		4040	60		4008	19		4007	60
4007	58		4040	32		4008	26		4007	62
4007	44		4042	43		4008	30		4007	68
4007	73		4042	23		4008	55		4007	69
4007	27		4042	32		4008	63		4007	70
4007	28		4043	80		4009	19		4008	34
4007	23		4044	32		4009	26		4008	34
4007	28		4045	32		4009	30		4008	60
4008	43		4046	34		4009	56		4008	62
4008	44		4047	60		4009	63		4008	68
4008	33		4047	32		4009	136		4008	69
4008	57		4048	32		4010	19		4009	34
4008	27		4049	43		4010	29		4009	34
4008	80		4049	32		4010	30		4009	60
4009	43		4050	60		4010	55		4009	62
4009	35		4054	32		4010	56		4009	68
4009	32		4058	60		4010	63		4009	69
4009	27		4059	32		4011	18		4010	23
4009	23		4062	60		4011	29		4010	23
4009	57		4062	32		4011	30		4010	34
4009	23		4065	60		4011	63		4010	60
4010	35		4065	32		4012	30		4010	68
4010	25		4067	60		4012	37		4010	69
4010	62		4068	58		4012	56		4010	70
4011	23		4068	23		4013	30		4011	23
4011	60		4068	32		4013	56		4011	34
4011	35		4069	60		4014	26		4011	34
4011	23		4071	32		4014	30		4011	43
4011	27		4072	32		4014	55		4011	62
4012	27		4073	32		4014	56		4011	68
4012	23		4074	43		4014	136		4011	69
4012	28		4074	23		4015	19		4011	70
4012	44		4074	32		4015	26		4012	23
4013	60		4075	43		4015	29		4012	34
4013	28		4076	60		4015	30		4012	34
4013	35		4077	23		4015	52		4012	43
4013	43		4078	23		4015	63		4012	60
4013	34		4078	60		4016	48		4012	62
4014	44		4079	43		4016	56		4012	68
4014	58		4080	34		4016	63		4012	69
4014	28		4080	34		4017	52		4012	70
4014	23		4081	43		4017	56		4013	23
4014	35		4081	60		4017	63		4013	34
4014	43		4081	32		4017	77		4013	34
4014	53		4082	43		4018	30		4013	43
4014	28		4082	32		4018	52		4013	69
4015	27		4083	43		4018	56		4014	34
4015	58		4086	43		4018	63		4014	34
4015	60		4087	43		4019	29		4014	43
4015	28		4088	23		4019	30		4014	62
4015	58		4089	23		4019	48		4014	68
4015	28		4090	43		4019	56		4015	23
4015	53		4092	23		4019	63		4015	34
4015	25		4093	43		4020	30		4015	34
4015	44		4093	32		4020	37		4015	43
4016	27		4094	80		4020	48		4015	69
4016	44		4095	43		4020	56		4015	70
4016	23		4096	34		4020	63		4016	23
4016	58		4096	34		4021	52		4016	32
4016	23		4097	43		4021	63		4016	34
4016	58		4098	23		4022	26		4016	43
4017	27		4098	45		4022	30		4016	60
4017	44		4100	45		4022	48		4016	62
4017	58		4102	43		4022	55		4016	68
4017	43		4102	60		4022	76		4016	69
4018	60		4103	43		4023	30		4017	23
4018	23		4104	80		4023	52		4017	32
4018	47		4104	23		4023	56		4017	34
4018	44		4105	43		4024	29		4017	34
4018	23		4105	80		4024	30		4017	43
4018	58		4105	45		4024	48		4017	62
4019	28		4106	43		4024	56		4017	68
4019	58		4107	43		4024	63		4017	69
4019	60		4107	80		4024	76		4017	70
4019	57		4107	23		4025	48		4018	23
4019	27		4108	43		4025	52		4018	34
4019	23		4108	60		4025	55		4018	34
4019	44		4109	43		4025	56		4018	43
4020	25		4110	43		4025	76		4018	62
4020	23		4111	43		4026	29		4018	69
4020	60		4111	60		4026	30		4019	23
4020	57		4112	43		4026	48		4019	23
4020	44		4112	60		4026	56		4019	32
4021	43		4113	80		4026	63		4019	34
4021	28		4113	60		4026	76		4019	34
4021	44		4114	43		4027	63		4019	62
4022	27		4114	80		4028	26		4019	68
4023	57		4115	80		4028	30		4019	69
4023	27		4116	60		4028	48		4020	32
4023	28		4116	32		4028	56		4020	34
4023	42		4117	43		4028	63		4020	34
4023	43		4117	60		4029	30		4020	43
4024	27		4118	80		4029	48		4020	62
4024	73		4118	60		4029	56		4020	68
4024	35		4121	43		4029	63		4020	69
4024	28		4124	32		4030	30		4020	70
4024	43		4125	45		4030	37		4021	34
4025	27		4126	43		4030	48		4021	34
4025	57		4126	32		4030	56		4021	43
4025	28		4128	43		4030	63		4021	62
4025	73		4128	23		4031	15		4021	68
4025	28		4129	43		4031	30		4021	69
4026	27		4129	23		4031	56		4022	34
4026	73		4131	23		4032	30		4022	34
4026	57		4132	60		4032	52		4022	43
4026	34		4133	23		4032	63		4022	60
4026	28		4134	60		4033	30		4022	62
4027	27		4135	23		4033	55		4022	68
4027	53		4137	60		4034	18		4022	70
4027	35		4138	23		4034	30		4023	23
4027	25		4141	23		4034	56		4023	34
4027	32		4141	23		4035	55		4023	44
4028	27		4141	60		4035	63		4023	60
4028	25		4142	23		4036	30		4023	62
4028	57		4143	60		4036	48		4023	68
4028	60		4144	34		4036	56		4023	69
4028	23		4145	23		4037	29		4023	70
4028	32		4145	23		4037	30		4024	34
4029	23		4146	23		4037	48		4024	60
4029	43		4149	23		4037	52		4024	62
4029	42		4150	60		4037	56		4024	68
4030	27		4151	23		4038	18		4024	69
4030	23		4151	60		4038	30		4025	34
4030	42		4153	43		4038	48		4025	34
4031	33		4153	80		4038	55		4025	43
4031	27		4153	60		4038	56		4025	60
4031	28		4155	60		4038	63		4025	62
4032	28		4158	32		4038	136		4025	68
4032	34		4159	23		4039	18		4025	69
4032	27		4159	32		4039	30		4026	34
4032	35		4160	32		4039	56		4026	34
4033	27		4161	60		4039	136		4026	43
4033	73		4162	32		4040	30		4026	60
4034	73		4163	43		4040	37		4026	62
4034	25		4164	43		4040	48		4026	68
4034	53		4164	80		4040	52		4026	69
4035	45		4164	23		4040	63		4026	70
4035	34		4164	60		4041	30		4027	34
4035	28		4165	23		4041	56		4027	34
4035	53		4165	32		4042	55		4027	60
4035	33		4166	23		4042	56		4027	62
4036	27		4168	23		4042	76		4027	68
4036	47		4168	45		4043	18		4027	69
4037	69		4169	45		4043	56		4028	34
4037	70		4170	80		4043	66		4028	34
4037	23		4170	60		4044	30		4028	44
4037	28		4170	32		4044	56		4028	60
4038	35		4171	80		4044	63		4028	62
4038	80		4172	80		4046	18		4028	68
4038	23		4173	80		4046	48		4028	69
4038	25		4178	23		4046	56		4028	70
4038	73		4178	23		4046	63		4029	34
4038	23		4180	45		4047	29		4029	34
4039	44		4181	23		4047	30		4029	44
4039	57		4182	45		4047	56		4029	60
4039	57		4183	23		4048	19		4029	62
4040	25		4184	43		4048	48		4029	68
4040	44		4184	80		4048	49		4029	69
4040	32		4185	43		4048	56		4029	70
4040	32		4185	80		4048	63		4030	23
4040	28		4186	60		4049	52		4030	34
4040	57		4187	43		4049	63		4030	34
4041	35		4187	32		4049	66		4030	43
4041	44		4188	23		4050	26		4030	44
4041	28		4188	45		4050	48		4030	60
4041	57		4189	80		4050	56		4030	62
4042	23		4191	23		4050	63		4030	68
4042	32		4192	43		4050	76		4030	69
4042	35		4192	60		4051	26		4031	32
4042	43		4192	32		4051	30		4031	34
4042	23		4193	80		4051	52		4031	62
4042	44		4193	60		4051	56		4031	68
4043	35		4194	80		4051	63		4031	69
4043	44		4195	23		4051	76		4031	70
4043	28		4195	32		4052	18		4032	32
4043	53		4196	80		4052	19		4032	34
4044	30		4196	45		4052	26		4032	34
4044	32		4198	32		4052	30		4032	62
4044	28		4199	45		4052	55		4032	68
4044	62		4199	32		4052	63		4032	69
4044	35		4200	80		4052	136		4032	70
4044	35		4202	80		4053	26		4033	32
4044	66		4202	32		4053	48		4033	43
4044	53		4203	80		4053	55		4033	60
4045	32		4203	32		4053	56		4033	62
4045	62		4204	80		4053	63		4033	68
4045	44		4207	45		4054	19		4033	69
4045	66		4207	32		4054	26		4034	32
4045	30		4210	32		4054	48		4034	34
4046	53		4211	80		4055	26		4034	34
4046	32		4212	80		4055	48		4034	43
4046	28		4212	32		4055	52		4034	60
4046	44		4213	45		4055	56		4034	62
4046	28		4213	32		4055	66		4034	68
4046	30		4214	34		4056	19		4034	69
4046	25		4216	60		4056	30		4035	32
4046	28		4216	34		4056	37		4035	34
4047	35		4217	23		4056	48		4035	34
4047	32		4218	80		4056	52		4035	43
4047	44		4218	23		4056	56		4035	60
4047	53		4218	34		4057	26		4035	62
4047	30		4219	60		4057	30		4035	69
4047	43		4221	60		4057	48		4036	32
4048	32		4222	80		4057	52		4036	34
4048	23		4222	60		4057	56		4036	34
4048	23		4224	32		4057	63		4036	43
4048	53		4226	80		4057	76		4036	60
4048	30		4227	32		4058	18		4036	62
4048	80		4228	34		4058	19		4036	68
4048	44		4228	34		4058	48		4036	69
4049	23		4229	80		4059	18		4037	32
4049	80		4229	60		4059	48		4037	34
4049	53		4231	80		4059	56		4037	34
4049	44		4232	80		4059	76		4037	60
4049	35		4233	80		4059	136		4037	62
4049	62		4233	60		4060	30		4037	80
4049	23		4234	80		4060	56		4038	32
4049	60		4234	45		4061	18		4038	34
4049	32		4235	43		4061	30		4038	34
4049	23		4235	60		4061	48		4038	43
4050	62		4237	80		4061	52		4038	60
4050	53		4237	45		4061	56		4038	62
4051	44		4238	80		4061	63		4038	68
4051	25		4238	60		4062	18		4038	69
4051	43		4239	60		4062	29		4039	32
4051	35		4241	45		4062	30		4039	34
4051	66		4242	23		4062	56		4039	34
4052	23		4242	45		4062	63		4039	43
4052	44		4243	43		4062	76		4039	60
4052	23		4243	80		4062	136		4039	62
4052	23		4243	23		4063	49		4039	68
4052	23		4243	45		4063	55		4039	69
4052	27		4244	80		4063	56		4040	34
4052	60		4244	23		4063	63		4040	34
4052	34		4244	45		4064	63		4040	62
4052	25		4246	23		4064	76		4040	68
4053	53		4246	45		4065	15		4040	69
4053	34		4247	80		4065	26		4041	32
4053	66		4247	23		4065	37		4041	34
4053	23		4247	60		4065	49		4041	43
4053	44		4248	43		4065	63		4041	60
4054	20		4248	34		4066	30		4041	68
4054	32		4249	45		4066	56		4041	69
4054	28		4250	23		4067	30		4041	70
4054	53		4251	43		4067	37		4041	80
4054	34		4251	23		4067	56		4042	34
4054	44		4252	43		4068	30		4042	34
4054	34		4252	60		4068	63		4042	60
4054	20		4253	80		4068	70		4042	62
4055	20		4256	60		4069	48		4042	68
4055	32		4260	45		4069	52		4042	69
4055	25		4261	60		4069	63		4042	70
4055	43		4262	43		4070	29		4042	80
4055	30		4262	80		4070	30		4043	23
4055	66		4264	23		4070	37		4043	32
4055	44		4264	60		4070	40		4043	34
4056	44		4265	45		4070	52		4043	34
4056	62		4267	80		4070	56		4043	43
4057	62		4268	43		4070	63		4043	60
4057	57		4268	80		4071	29		4043	68
4057	23		4269	80		4071	30		4043	69
4057	34		4270	80		4071	136		4044	23
4057	23		4270	45		4072	30		4044	34
4057	23		4271	45		4072	63		4044	34
4058	25		4273	45		4073	30		4044	43
4058	28		4274	45		4073	49		4044	60
4058	60		4275	45		4073	56		4044	68
4058	35		4276	23		4073	63		4044	69
4058	44		4279	43		4073	76		4044	70
4059	62		4279	45		4074	30		4044	80
4059	35		4280	34		4075	29		4045	34
4059	44		4283	60		4075	30		4045	34
4059	53		4286	43		4075	52		4045	43
4060	66		4287	45		4075	56		4045	60
4060	57		4287	32		4075	63		4045	68
4060	62		4288	60		4076	15		4045	69
4060	44		4289	43		4076	30		4045	80
4060	30		4289	60		4076	56		4046	43
4060	23		4290	43		4076	63		4046	60
4060	35		4290	60		4076	76		4046	68
4060	57		4293	43		4077	15		4046	69
4061	32		4293	60		4077	19		4047	34
4061	44		4293	34		4077	26		4047	43
4061	35		4294	43		4077	30		4047	68
4061	53		4294	60		4077	37		4047	69
4062	25		4295	45		4077	40		4048	34
4062	23		4296	43		4077	63		4048	34
4062	62		4296	60		4077	66		4048	43
4062	23		4297	43		4077	76		4048	60
4062	34		4298	43		4077	136		4048	68
4062	34		4298	45		4078	29		4048	69
4062	32		4298	60		4078	30		4049	34
4062	28		4299	23		4078	55		4049	60
4062	60		4301	43		4079	30		4049	68
4062	57		4301	23		4079	55		4049	69
4062	60		4303	60		4079	56		4050	23
4063	25		4304	60		4079	76		4050	23
4063	57		4305	80		4079	136		4050	32
4063	44		4309	43		4080	18		4050	34
4064	25		4311	43		4080	19		4050	43
4064	53		4313	80		4080	30		4050	69
4064	30		4314	23		4080	63		4051	23
4064	32		4319	80		4081	15		4051	23
4064	28		4319	60		4081	26		4051	32
4064	58		4321	43		4081	30		4051	34
4064	44		4321	60		4081	76		4051	43
4064	35		4324	23		4081	136		4051	60
4065	28		4324	60		4082	18		4051	68
4065	60		4325	80		4082	19		4051	69
4065	23		4325	23		4082	26		4051	70
4065	58		4326	23		4082	30		4052	34
4065	25		4326	34		4082	63		4052	43
4065	23		4326	34		4082	136		4052	60
4066	58		4327	60		4083	26		4052	68
4066	27		4330	23		4083	30		4052	69
4066	60		4330	60		4083	53		4053	34
4066	23		4332	60		4083	55		4053	34
4067	28		4337	34		4083	56		4053	43
4067	58		4337	34		4084	30		4053	60
4067	60		4338	60		4084	52		4053	68
4067	23		4339	23		4084	55		4053	69
4067	60		4339	34		4084	63		4054	34
4067	57		4340	23		4084	136		4054	43
4068	57		4341	43		4085	18		4054	60
4068	60		4341	60		4085	29		4054	62
4068	23		4341	34		4085	30		4054	68
4068	58		4342	60		4085	53		4054	69
4068	28		4343	60		4085	55		4054	70
4068	44		4344	23		4085	66		4055	23
4069	23		4346	43		4085	136		4055	23
4069	53		4346	23		4086	15		4055	34
4069	58		4346	60		4086	29		4055	60
4069	60		4346	34		4086	30		4055	62
4069	23		4347	43		4086	56		4055	69
4069	23		4348	43		4086	63		4056	23
4070	58		4348	60		4087	15		4056	23
4070	28		4349	43		4087	26		4056	32
4070	23		4349	80		4087	30		4056	34
4070	27		4350	43		4087	56		4056	43
4070	25		4350	23		4087	70		4056	60
4071	32		4350	34		4088	30		4056	62
4071	28		4350	34		4088	63		4056	68
4071	32		4351	60		4088	66		4056	69
4071	27		4352	34		4088	76		4057	32
4071	25		4352	34		4088	136		4057	34
4071	57		4355	43		4089	15		4057	43
4071	53		4355	23		4089	37		4057	60
4072	25		4355	60		4089	56		4057	68
4072	28		4356	43		4089	63		4057	69
4072	73		4358	34		4089	136		4057	70
4072	23		4358	34		4090	15		4058	23
4072	32		4362	60		4090	18		4058	32
4072	28		4365	43		4090	30		4058	34
4073	25		4366	32		4090	63		4058	34
4073	23		4367	23		4091	26		4058	43
4073	23		4367	60		4091	30		4058	68
4073	44		4368	23		4091	52		4058	69
4073	60		4369	23		4091	66		4059	23
4074	23		4370	32		4091	76		4059	34
4074	23		4371	23		4092	26		4059	43
4074	62		4371	60		4092	30		4059	60
4074	28		4372	23		4092	52		4059	68
4074	60		4373	43		4092	55		4059	69
4074	32		4373	23		4092	56		4060	34
4074	32		4373	60		4092	63		4060	34
4074	28		4375	23		4093	30		4060	43
4075	60		4376	43		4093	52		4060	68
4075	27		4377	43		4094	30		4060	69
4075	28		4377	34		4094	52		4060	70
4075	33		4377	34		4094	55		4061	23
4075	38		4378	23		4094	56		4061	34
4076	80		4378	60		4094	116		4061	43
4076	53		4379	43		4094	136		4061	68
4076	27		4379	80		4095	40		4061	69
4076	23		4380	43		4095	52		4061	70
4076	38		4380	23		4095	56		4062	43
4077	27		4380	60		4095	77		4062	68
4077	66		4382	45		4096	30		4062	69
4077	53		4384	23		4096	52		4063	32
4077	62		4385	60		4096	56		4063	34
4077	60		4386	60		4097	30		4063	34
4077	38		4387	43		4097	52		4063	60
4077	70		4387	60		4097	63		4063	69
4078	62		4388	80		4098	56		4064	34
4078	25		4388	23		4098	63		4064	34
4078	28		4389	23		4099	18		4064	60
4078	73		4391	60		4099	52		4064	62
4078	53		4394	43		4099	118		4064	68
4078	23		4395	32		4100	55		4064	69
4078	23		4396	60		4100	76		4065	34
4079	62		4400	23		4101	30		4065	34
4079	35		4401	60		4101	56		4065	44
4079	62		4404	60		4101	66		4065	62
4079	27		4405	80		4102	26		4065	68
4079	28		4406	80		4102	30		4065	69
4079	23		4406	60		4102	63		4065	70
4079	23		4407	43		4102	76		4066	32
4079	66		4407	80		4102	118		4066	34
4080	62		4407	23		4102	136		4066	34
4080	28		4410	80		4103	26		4066	43
4080	23		4410	23		4103	30		4066	62
4080	27		4413	43		4103	52		4066	68
4080	53		4414	23		4103	56		4066	69
4080	28		4415	43		4103	63		4066	70
4081	23		4416	23		4104	30		4067	23
4081	32		4417	60		4104	56		4067	32
4081	23		4418	43		4104	63		4067	34
4081	27		4420	60		4104	136		4067	34
4081	53		4423	43		4105	26		4067	43
4081	45		4423	23		4105	30		4067	68
4081	60		4423	60		4105	52		4067	69
4082	62		4424	43		4105	76		4067	70
4082	35		4424	23		4106	19		4068	34
4082	35		4425	43		4106	30		4068	43
4082	43		4425	23		4106	52		4068	60
4082	27		4429	60		4106	55		4068	62
4082	23		4430	23		4106	116		4068	68
4082	28		4430	60		4106	118		4068	69
4083	23		4431	43		4107	26		4069	32
4083	25		4431	23		4107	30		4069	34
4083	42		4431	60		4107	136		4069	34
4083	73		4432	23		4108	26		4069	43
4084	60		4432	60		4108	30		4069	62
4084	28		4432	34		4108	56		4069	68
4084	28		4433	60		4109	30		4069	69
4084	23		4433	32		4109	56		4069	70
4084	57		4434	60		4109	63		4070	32
4084	43		4434	32		4109	77		4070	34
4085	44		4435	43		4109	116		4070	34
4085	60		4436	32		4109	118		4070	43
4085	27		4437	32		4110	19		4070	62
4085	53		4438	32		4110	26		4070	68
4085	28		4439	23		4110	30		4070	69
4085	45		4441	60		4110	52		4070	70
4086	62		4443	60		4110	56		4071	34
4086	25		4444	34		4110	76		4071	43
4086	27		4444	34		4111	19		4071	62
4086	32		4445	60		4111	29		4071	68
4086	28		4446	60		4111	30		4071	69
4086	44		4450	43		4111	56		4071	70
4086	28		4450	60		4111	66		4072	34
4087	57		4451	23		4112	30		4072	34
4087	60		4453	23		4112	63		4072	43
4087	44		4458	34		4112	136		4072	62
4087	23		4458	34		4113	19		4072	68
4087	20		4459	60		4113	29		4072	69
4087	28		4461	60		4113	30		4073	34
4088	57		4462	34		4113	56		4073	34
4088	53		4462	60		4113	118		4073	43
4088	20		4462	34		4114	30		4073	62
4088	23		4463	23		4114	116		4073	68
4088	60		4463	60		4115	18		4073	69
4088	42		4464	60		4115	29		4074	34
4089	23		4465	60		4115	116		4074	34
4089	23		4466	60		4116	30		4074	68
4089	25		4467	60		4116	56		4074	69
4089	53		4468	23		4116	63		4075	34
4089	27		4468	60		4117	30		4075	34
4089	20		4469	60		4117	56		4075	60
4089	44		4470	80		4117	136		4075	68
4089	57		4470	23		4118	30		4075	70
4089	32		4470	60		4118	56		4076	32
4090	23		4474	23		4118	63		4076	34
4090	27		4475	23		4119	29		4076	34
4090	28		4476	43		4119	30		4076	43
4090	73		4477	80		4119	56		4076	62
4090	57		4478	80		4119	66		4076	68
4090	35		4480	80		4119	76		4076	69
4090	45		4480	23		4119	118		4076	70
4090	28		4481	23		4120	26		4077	32
4090	23		4482	43		4120	30		4077	34
4090	23		4482	80		4120	56		4077	34
4091	44		4483	80		4120	118		4077	43
4091	27		4484	80		4120	136		4077	60
4091	43		4485	43		4121	30		4077	68
4091	35		4485	80		4121	63		4077	69
4091	23		4486	23		4122	30		4078	34
4091	34		4490	60		4122	56		4078	34
4091	32		4496	43		4122	76		4078	43
4092	27		4498	60		4123	19		4078	68
4092	35		4501	45		4123	27		4078	69
4092	62		4502	43		4123	30		4079	32
4092	60		4504	23		4123	136		4079	34
4092	23		4504	60		4124	18		4079	60
4093	23		4505	23		4124	26		4079	68
4093	32		4505	23		4124	29		4079	69
4093	43		4506	23		4124	56		4080	32
4093	27		4507	23		4124	63		4080	43
4094	32		4508	80		4124	116		4080	60
4094	28		4508	23		4125	19		4080	68
4094	28		4508	60		4125	29		4080	68
4095	60		4509	43		4125	30		4080	69
4095	23		4509	23		4125	40		4080	70
4095	28		4509	23		4126	26		4081	34
4095	44		4509	45		4126	29		4081	34
4095	45		4510	43		4126	30		4081	68
4096	28		4510	23		4126	40		4081	69
4096	23		4510	23		4126	56		4082	34
4096	27		4510	34		4126	63		4082	34
4096	28		4510	34		4126	76		4082	60
4097	33		4511	45		4126	116		4082	68
4097	43		4514	23		4127	30		4082	69
4097	43		4519	60		4127	55		4082	70
4098	35		4520	32		4127	56		4083	32
4098	53		4525	23		4127	63		4083	34
4098	42		4525	32		4127	76		4083	60
4098	62		4526	43		4127	136		4083	68
4098	66		4527	23		4128	29		4083	69
4099	42		4528	43		4128	30		4084	32
4099	35		4528	32		4128	56		4084	34
4099	66		4529	23		4129	26		4084	34
4099	62		4530	23		4129	29		4084	68
4099	80		4530	23		4129	30		4084	69
4100	66		4531	23		4129	56		4085	32
4100	60		4532	23		4130	30		4085	34
4100	45		4532	23		4131	19		4085	43
4100	45		4532	60		4131	30		4085	62
4100	38		4533	43		4131	56		4085	68
4100	34		4534	23		4131	63		4085	69
4101	42		4535	43		4131	66		4086	34
4101	35		4535	23		4132	19		4086	68
4101	62		4536	80		4132	30		4086	69
4101	23		4539	80		4132	56		4087	23
4102	28		4540	80		4132	136		4087	32
4102	80		4543	43		4133	29		4087	34
4102	60		4544	43		4133	77		4087	34
4102	53		4545	43		4134	26		4087	62
4102	35		4547	23		4134	30		4087	68
4102	62		4547	60		4134	56		4087	69
4102	23		4550	43		4134	63		4088	32
4103	27		4554	60		4134	76		4088	34
4103	66		4555	60		4135	18		4088	44
4103	57		4556	60		4135	26		4088	62
4103	23		4558	60		4135	30		4088	68
4103	62		4560	80		4135	53		4088	69
4103	35		4560	23		4135	56		4089	32
4104	45		4565	32		4135	136		4089	34
4104	27		4566	60		4136	19		4089	34
4104	23		4568	43		4136	30		4089	62
4104	53		4569	43		4136	63		4089	68
4104	25		4569	60		4136	116		4089	69
4104	62		4571	32		4137	30		4090	23
4105	27		4572	60		4137	56		4090	34
4105	42		4574	60		4137	63		4090	34
4105	34		4575	32		4137	118		4090	62
4105	23		4576	23		4137	136		4090	68
4105	45		4576	23		4138	30		4090	69
4105	23		4576	60		4138	63		4091	34
4105	25		4577	60		4138	76		4091	34
4106	28		4577	32		4138	136		4091	43
4106	35		4578	58		4139	18		4091	60
4106	60		4578	23		4139	26		4091	68
4106	53		4580	32		4139	30		4091	69
4107	23		4581	43		4139	63		4091	70
4107	35		4581	60		4139	66		4092	34
4107	43		4582	80		4141	26		4092	43
4107	28		4582	23		4141	55		4092	60
4107	32		4583	43		4141	56		4092	68
4107	53		4583	60		4141	63		4092	69
4107	28		4584	32		4141	116		4092	70
4108	43		4585	43		4142	30		4093	34
4108	35		4585	32		4142	40		4093	34
4108	53		4586	34		4142	52		4093	60
4109	34		4590	43		4142	56		4093	62
4109	25		4590	23		4143	30		4093	69
4109	33		4591	43		4143	56		4093	70
4109	42		4591	32		4143	63		4094	34
4109	53		4592	43		4143	116		4094	34
4110	34		4592	60		4144	30		4094	60
4110	62		4592	32		4144	56		4094	62
4110	60		4593	43		4144	63		4094	68
4110	35		4593	32		4144	118		4094	69
4110	43		4594	60		4145	56		4094	70
4111	25		4594	34		4145	63		4095	34
4111	80		4595	60		4145	66		4095	34
4111	60		4596	34		4146	30		4095	62
4111	23		4597	32		4146	56		4095	68
4111	57		4599	43		4146	63		4095	69
4111	28		4599	34		4146	118		4095	80
4112	43		4600	60		4146	136		4096	43
4112	38		4601	60		4147	19		4096	60
4112	35		4602	60		4147	26		4096	62
4112	25		4604	43		4147	30		4096	68
4112	34		4605	43		4147	40		4096	69
4112	57		4605	60		4147	66		4097	34
4113	43		4606	23		4148	19		4097	60
4113	38		4606	23		4148	26		4097	62
4113	23		4606	32		4148	56		4097	70
4113	23		4607	43		4148	63		4097	80
4113	35		4607	32		4149	18		4098	34
4113	20		4608	43		4149	19		4098	34
4113	60		4608	23		4149	136		4098	43
4113	53		4609	43		4150	30		4098	60
4113	80		4609	60		4150	53		4098	68
4114	43		4610	60		4150	55		4098	69
4114	42		4612	43		4151	26		4098	70
4114	23		4614	60		4151	30		4098	80
4114	20		4615	23		4151	56		4099	34
4114	20		4615	60		4151	136		4099	34
4114	62		4616	43		4152	56		4099	43
4114	60		4616	23		4152	63		4099	45
4114	27		4617	60		4152	136		4099	60
4115	23		4619	60		4153	18		4099	68
4115	20		4620	32		4153	29		4099	69
4115	35		4622	60		4153	40		4099	80
4115	60		4626	43		4153	136		4100	34
4115	57		4629	23		4154	30		4100	34
4115	28		4630	23		4154	63		4100	43
4115	57		4631	80		4154	116		4100	68
4115	73		4631	23		4154	136		4100	69
4115	34		4631	60		4155	29		4100	80
4116	23		4634	32		4155	55		4101	34
4116	23		4635	32		4155	56		4101	43
4116	27		4638	32		4155	63		4101	45
4116	35		4640	32		4156	19		4101	60
4116	60		4647	43		4156	29		4101	68
4116	28		4647	80		4156	30		4101	69
4116	53		4647	60		4156	40		4101	70
4117	44		4648	60		4156	55		4101	80
4117	45		4649	60		4156	56		4102	34
4117	30		4652	80		4156	63		4102	45
4117	80		4652	23		4157	19		4102	68
4117	25		4653	23		4157	29		4102	69
4117	60		4655	23		4157	30		4103	34
4117	53		4657	43		4157	63		4103	34
4117	27		4661	43		4157	76		4103	60
4118	35		4661	23		4157	136		4103	68
4118	57		4661	23		4158	29		4103	69
4118	35		4661	32		4158	30		4104	34
4118	57		4663	43		4158	56		4104	34
4118	80		4663	60		4158	63		4104	42
4118	27		4665	43		4158	76		4104	43
4118	80		4666	43		4158	136		4104	60
4119	23		4668	60		4159	29		4104	62
4119	35		4669	60		4159	30		4104	68
4119	45		4670	60		4159	40		4104	70
4119	53		4670	32		4159	52		4105	34
4119	27		4671	58		4159	56		4105	34
4120	62		4671	23		4159	136		4105	60
4120	35		4671	32		4160	30		4105	62
4120	53		4672	32		4160	40		4105	68
4120	57		4673	60		4160	118		4105	69
4120	38		4674	43		4160	136		4106	23
4120	23		4675	23		4161	56		4106	34
4120	27		4675	23		4161	63		4106	34
4120	60		4675	32		4161	66		4106	45
4120	66		4676	43		4161	116		4106	62
4121	57		4677	60		4161	118		4106	68
4121	23		4678	60		4161	136		4106	69
4121	45		4679	43		4162	30		4107	34
4121	53		4679	23		4162	52		4107	45
4121	43		4679	23		4162	56		4107	62
4121	66		4680	43		4162	63		4107	68
4121	25		4681	43		4162	76		4107	69
4121	27		4681	23		4162	118		4108	34
4122	23		4684	23		4163	30		4108	34
4122	37		4684	23		4163	55		4108	45
4122	57		4686	43		4163	56		4108	62
4122	23		4686	60		4163	63		4108	68
4122	35		4687	80		4163	136		4108	69
4122	62		4687	23		4164	30		4108	70
4122	38		4687	60		4164	56		4108	80
4122	27		4688	43		4164	63		4109	34
4122	72		4688	23		4165	19		4109	34
4122	28		4689	43		4165	30		4109	45
4123	57		4689	23		4165	63		4109	60
4123	23		4689	60		4166	19		4109	62
4123	35		4690	23		4166	30		4109	68
4123	39		4691	60		4166	56		4109	69
4123	27		4692	60		4167	26		4109	80
4123	62		4693	60		4167	52		4110	23
4124	23		4695	43		4167	56		4110	34
4124	37		4696	23		4168	30		4110	34
4124	38		4697	43		4168	56		4110	45
4124	43		4697	80		4168	136		4110	62
4124	38		4697	23		4169	29		4110	68
4124	33		4697	60		4169	30		4110	69
4124	32		4698	43		4169	76		4111	23
4124	25		4699	23		4169	77		4111	34
4124	53		4701	60		4169	136		4111	34
4124	48		4702	43		4170	26		4111	45
4124	49		4702	23		4170	30		4111	68
4124	27		4702	23		4170	56		4112	23
4125	37		4703	43		4170	63		4112	34
4125	38		4703	60		4170	66		4112	34
4125	43		4704	23		4170	118		4112	45
4125	60		4705	23		4171	19		4112	62
4125	27		4708	23		4171	30		4112	68
4126	33		4711	43		4171	40		4112	69
4126	35		4711	23		4171	56		4112	70
4126	60		4713	80		4171	63		4113	23
4126	57		4713	23		4172	26		4113	34
4126	37		4713	60		4172	52		4113	34
4126	38		4714	60		4172	56		4113	45
4126	27		4714	34		4172	63		4113	62
4126	43		4715	80		4172	66		4113	69
4126	39		4715	34		4172	116		4114	34
4126	53		4715	60		4173	30		4114	34
4127	48		4715	34		4173	52		4114	45
4127	23		4716	80		4173	56		4114	62
4127	20		4717	23		4173	76		4114	68
4127	38		4717	23		4173	136		4114	69
4127	66		4718	23		4174	19		4115	34
4127	37		4718	23		4174	40		4115	34
4127	38		4718	60		4174	52		4115	43
4127	27		4719	23		4174	136		4115	45
4127	23		4720	23		4175	30		4115	45
4127	53		4721	43		4175	40		4115	62
4127	62		4721	80		4175	52		4115	68
4128	49		4721	23		4175	63		4115	69
4128	27		4722	43		4175	116		4116	34
4128	45		4722	23		4175	136		4116	34
4128	38		4723	23		4176	26		4116	43
4128	45		4723	23		4176	30		4116	45
4128	57		4724	23		4176	52		4116	62
4129	23		4724	60		4176	63		4116	68
4129	53		4726	80		4176	66		4116	69
4129	66		4726	23		4176	136		4116	70
4129	33		4726	23		4177	30		4117	23
4129	60		4729	80		4177	40		4117	32
4129	27		4729	60		4177	53		4117	34
4129	43		4730	80		4177	63		4117	34
4129	38		4732	32		4178	19		4117	45
4129	57		4733	23		4178	29		4117	62
4129	62		4735	80		4178	30		4117	69
4129	35		4736	80		4178	52		4117	70
4130	53		4739	60		4178	56		4118	23
4130	48		4740	43		4178	66		4118	32
4130	49		4741	43		4178	118		4118	34
4130	60		4741	60		4179	26		4118	45
4131	60		4742	43		4179	30		4118	62
4131	57		4743	60		4179	40		4118	68
4131	23		4744	43		4179	55		4118	69
4131	28		4747	60		4179	56		4119	23
4131	38		4748	60		4179	63		4119	32
4131	53		4750	80		4180	30		4119	34
4131	49		4750	60		4180	56		4119	34
4131	45		4751	80		4180	118		4119	43
4131	35		4751	60		4181	30		4119	62
4131	30		4752	60		4181	56		4119	69
4131	25		4754	80		4181	66		4119	70
4132	33		4754	60		4181	76		4120	23
4132	23		4757	23		4181	116		4120	32
4132	49		4757	60		4182	26		4120	34
4132	27		4757	32		4183	26		4120	34
4133	33		4759	43		4183	136		4120	43
4133	35		4760	80		4184	30		4120	68
4133	27		4761	60		4184	56		4120	69
4133	28		4762	43		4184	63		4121	23
4133	43		4762	34		4184	77		4121	32
4133	38		4762	34		4185	56		4121	34
4133	23		4763	43		4185	63		4121	34
4133	37		4765	34		4185	136		4121	68
4133	38		4765	34		4186	30		4121	69
4134	53		4767	43		4186	76		4122	23
4134	28		4767	60		4187	30		4122	32
4134	23		4768	80		4187	53		4122	34
4134	27		4768	23		4187	55		4122	34
4134	38		4768	60		4187	56		4122	45
4134	23		4769	23		4187	136		4122	62
4134	45		4770	80		4188	19		4122	68
4135	35		4770	23		4188	30		4122	69
4135	45		4772	80		4188	56		4123	23
4135	57		4772	60		4189	26		4123	32
4135	20		4773	23		4189	30		4123	34
4135	27		4774	80		4189	56		4123	34
4135	48		4775	43		4189	63		4123	62
4135	57		4775	80		4189	76		4123	68
4135	23		4776	80		4190	26		4123	69
4135	23		4776	60		4190	30		4124	23
4136	66		4777	60		4190	56		4124	34
4136	35		4778	60		4190	63		4124	34
4136	33		4782	80		4190	76		4124	62
4136	27		4783	80		4190	136		4124	68
4136	28		4784	34		4191	30		4124	69
4136	49		4784	34		4191	56		4125	23
4136	62		4785	80		4191	63		4125	32
4136	23		4786	80		4192	30		4125	34
4136	23		4787	43		4192	56		4125	43
4137	27		4787	23		4192	63		4125	62
4137	43		4787	60		4193	53		4125	68
4137	69		4789	43		4193	56		4125	69
4137	53		4791	43		4193	63		4125	70
4137	62		4791	34		4193	116		4126	23
4137	35		4791	34		4193	136		4126	34
4137	25		4792	23		4194	30		4126	34
4137	27		4793	80		4194	55		4126	62
4138	27		4795	60		4194	118		4126	68
4138	35		4796	80		4195	15		4126	69
4138	66		4796	60		4195	30		4127	23
4138	23		4797	43		4195	40		4127	34
4138	33		4797	23		4195	56		4127	34
4139	28		4797	60		4196	29		4127	43
4139	28		4798	23		4196	30		4127	68
4139	33		4798	60		4196	53		4127	69
4139	28		4799	80		4196	56		4128	34
4139	35		4799	23		4196	63		4128	34
4139	60		4800	23		4196	66		4128	48
4139	35		4800	60		4197	15		4128	62
4140	23		4801	43		4197	18		4128	68
4140	53		4802	43		4197	30		4128	69
4140	33		4803	80		4197	55		4129	34
4140	45		4804	43		4197	56		4129	62
4140	28		4804	80		4198	19		4129	69
4140	28		4805	43		4198	29		4130	33
4140	60		4805	60		4198	30		4130	34
4141	27		4809	43		4198	40		4130	34
4141	60		4811	43		4198	136		4130	43
4141	28		4812	23		4199	30		4130	62
4141	43		4813	43		4199	56		4130	69
4141	23		4815	43		4199	136		4131	33
4141	28		4815	23		4200	30		4131	34
4141	49		4815	60		4200	56		4131	43
4141	57		4816	60		4200	63		4131	62
4141	33		4817	43		4201	40		4131	68
4141	23		4818	43		4201	63		4131	69
4141	23		4819	23		4201	116		4132	23
4142	28		4820	23		4202	30		4132	34
4142	53		4821	43		4202	40		4132	34
4142	28		4821	80		4202	52		4132	68
4142	35		4821	23		4202	56		4132	69
4142	43		4821	23		4203	26		4133	34
4142	27		4822	43		4203	30		4133	60
4142	62		4822	23		4203	40		4133	62
4142	60		4823	43		4203	56		4133	68
4143	53		4824	43		4204	29		4133	69
4143	49		4824	34		4204	30		4134	34
4143	30		4824	34		4204	63		4134	34
4143	44		4825	43		4205	19		4134	34
4143	28		4825	34		4205	56		4134	62
4143	57		4825	60		4205	77		4134	68
4143	23		4825	34		4206	30		4134	69
4144	35		4830	43		4206	55		4134	70
4144	53		4833	43		4206	56		4135	34
4144	27		4833	60		4207	18		4135	34
4144	33		4834	43		4207	40		4135	43
4145	34		4834	32		4207	56		4135	60
4145	27		4836	23		4207	116		4135	62
4145	33		4836	32		4208	18		4135	68
4145	23		4839	43		4208	53		4135	69
4145	28		4839	34		4208	56		4136	34
4146	23		4839	34		4208	66		4136	34
4146	35		4841	60		4208	116		4136	62
4146	49		4842	43		4209	15		4136	68
4146	39		4842	23		4209	26		4136	69
4146	60		4843	43		4209	30		4137	34
4146	33		4843	23		4209	56		4137	34
4146	62		4843	34		4209	118		4137	68
4147	23		4843	34		4210	29		4138	34
4147	35		4844	23		4210	30		4138	34
4147	53		4845	43		4210	56		4138	60
4147	28		4847	43		4210	136		4138	68
4147	60		4847	23		4211	15		4138	69
4147	20		4848	43		4211	29		4139	34
4147	27		4848	80		4211	30		4139	34
4147	23		4849	43		4211	116		4139	62
4148	20		4849	23		4211	136		4139	69
4148	53		4849	60		4212	18		4140	34
4148	73		4850	60		4212	26		4140	34
4148	49		4851	43		4212	30		4140	45
4148	33		4852	23		4212	55		4140	62
4148	20		4852	32		4212	56		4140	68
4148	57		4853	32		4212	136		4140	69
4148	62		4854	32		4213	40		4140	70
4148	23		4855	60		4213	56		4141	34
4149	20		4856	43		4213	63		4141	34
4149	33		4856	60		4213	118		4141	43
4149	35		4857	34		4214	29		4141	62
4149	43		4857	34		4214	30		4141	68
4149	53		4858	80		4214	56		4141	69
4149	23		4858	60		4214	116		4142	34
4149	23		4860	43		4214	118		4142	34
4149	45		4860	80		4214	136		4142	43
4149	43		4860	60		4215	26		4142	62
4149	28		4862	43		4215	40		4142	69
4150	25		4863	43		4215	56		4143	33
4150	53		4865	43		4215	118		4143	34
4150	60		4866	43		4216	26		4143	34
4150	60		4866	60		4216	56		4143	62
4150	35		4867	43		4216	118		4143	68
4150	45		4868	43		4217	26		4143	69
4151	23		4869	43		4217	29		4143	70
4151	45		4870	60		4217	30		4144	43
4151	60		4871	43		4217	66		4144	60
4151	28		4872	43		4217	116		4144	62
4151	39		4872	23		4218	15		4144	68
4151	35		4872	60		4218	26		4144	69
4151	53		4873	43		4218	53		4145	34
4152	28		4873	23		4218	56		4145	34
4152	36		4873	60		4218	63		4145	43
4152	33		4874	43		4218	76		4145	60
4152	23		4874	32		4218	116		4145	62
4152	60		4875	43		4219	30		4145	68
4152	49		4875	60		4219	63		4145	69
4152	45		4876	43		4219	118		4146	34
4152	35		4876	23		4219	136		4146	34
4152	53		4876	32		4220	18		4146	62
4153	27		4877	43		4220	19		4146	68
4153	34		4877	60		4220	56		4146	69
4153	60		4878	43		4220	63		4147	23
4153	23		4878	60		4221	30		4147	33
4153	38		4879	43		4221	56		4147	34
4153	80		4879	23		4221	77		4147	34
4153	28		4879	23		4221	116		4147	62
4153	53		4881	43		4222	15		4147	68
4153	28		4882	60		4222	26		4147	69
4153	38		4883	43		4222	30		4148	23
4153	35		4883	80		4222	56		4148	33
4154	60		4883	60		4222	63		4148	34
4154	27		4885	80		4222	116		4148	34
4155	53		4887	43		4222	118		4148	43
4155	27		4888	43		4222	136		4148	60
4155	60		4888	60		4223	30		4148	62
4155	23		4888	32		4223	63		4148	68
4155	43		4889	23		4223	136		4148	69
4155	32		4889	32		4224	56		4149	34
4155	38		4891	43		4225	26		4149	60
4155	60		4891	80		4225	63		4149	62
4156	38		4892	43		4225	116		4149	69
4156	23		4893	60		4226	18		4150	34
4156	27		4895	43		4226	30		4150	34
4156	80		4896	60		4226	118		4150	43
4156	66		4897	43		4227	30		4150	62
4157	27		4898	60		4227	53		4150	68
4157	20		4899	43		4227	56		4150	69
4157	35		4899	80		4227	76		4151	34
4157	37		4899	23		4227	116		4151	34
4157	38		4900	60		4227	118		4151	43
4157	35		4900	32		4228	18		4151	62
4157	38		4902	43		4228	26		4151	69
4158	38		4902	80		4228	56		4152	34
4158	80		4902	23		4228	116		4152	34
4158	35		4902	23		4229	29		4152	43
4158	53		4904	43		4229	30		4152	62
4158	27		4905	23		4229	56		4152	69
4158	20		4905	60		4230	26		4152	80
4158	62		4906	60		4230	29		4153	34
4158	25		4907	80		4230	53		4153	62
4158	57		4908	80		4230	63		4153	69
4159	38		4909	80		4230	76		4154	34
4159	62		4909	23		4230	77		4154	34
4159	35		4909	32		4231	19		4154	43
4159	57		4910	43		4231	29		4154	45
4159	27		4910	32		4231	56		4154	62
4159	20		4911	80		4231	136		4154	68
4159	38		4911	32		4232	30		4154	69
4159	25		4912	43		4232	56		4155	34
4159	60		4913	23		4232	63		4155	34
4160	53		4913	23		4232	66		4155	45
4160	32		4913	32		4232	136		4155	62
4160	45		4916	43		4233	15		4155	68
4160	60		4917	43		4233	30		4155	69
4160	38		4918	43		4234	15		4156	23
4160	27		4918	23		4234	19		4156	32
4160	23		4918	23		4234	56		4156	34
4161	53		4919	43		4234	63		4156	34
4161	34		4921	43		4235	19		4156	45
4161	35		4923	43		4235	26		4156	62
4161	37		4923	23		4235	29		4156	68
4161	38		4924	43		4235	56		4156	69
4161	35		4927	23		4235	63		4157	23
4161	73		4928	43		4236	18		4157	23
4161	20		4929	43		4236	30		4157	32
4161	38		4929	32		4236	56		4157	34
4161	23		4930	43		4236	76		4157	34
4161	23		4932	23		4236	136		4157	45
4161	66		4933	43		4237	56		4157	68
4162	27		4934	43		4237	116		4157	69
4162	35		4935	43		4238	18		4157	70
4162	38		4935	23		4238	26		4158	23
4162	73		4936	43		4238	40		4158	34
4162	60		4936	60		4239	18		4158	34
4162	20		4937	43		4239	30		4158	45
4162	32		4938	23		4239	55		4158	68
4162	28		4939	43		4239	56		4158	69
4162	32		4940	43		4239	63		4158	70
4163	27		4941	43		4239	76		4159	34
4163	43		4942	43		4239	116		4159	34
4163	23		4943	43		4240	30		4159	45
4164	45		4944	43		4240	63		4159	68
4164	53		4947	43		4240	136		4159	69
4164	23		4948	60		4241	18		4159	70
4164	27		4950	43		4241	30		4159	80
4164	20		4950	60		4241	56		4160	34
4164	62		4952	43		4241	63		4160	45
4164	25		4956	43		4241	116		4160	68
4165	32		4957	60		4241	136		4160	69
4165	28		4958	60		4242	40		4160	70
4165	43		4965	43		4242	56		4161	23
4165	34		4967	60		4242	63		4161	32
4165	20		4968	43		4242	76		4161	34
4165	45		4968	60		4242	116		4161	34
4165	32		4969	34		4242	118		4161	45
4165	23		4972	43		4243	29		4161	68
4165	20		4974	60		4243	56		4161	69
4166	35		4975	60		4243	77		4161	70
4166	60		4978	43		4244	15		4162	23
4166	20		4978	60		4244	19		4162	34
4166	53		4979	60		4244	30		4162	34
4166	23		4980	23		4244	56		4162	45
4166	23		4984	43		4244	63		4162	45
4166	43		4984	60		4244	66		4162	68
4167	53		4987	43		4244	118		4162	69
4167	46		4987	60		4245	26		4163	32
4168	20		4988	43		4245	30		4163	34
4168	36		4988	60		4245	63		4163	34
4168	53		4989	60		4246	18		4163	45
4168	23		4990	60		4246	56		4163	68
4168	35		4991	60		4246	63		4163	69
4168	45		4991	32		4246	77		4163	70
4169	35		4993	43		4246	116		4164	32
4169	23		4993	60		4247	30		4164	34
4169	32		4996	43		4248	29		4164	34
4169	28		4996	60		4248	30		4164	69
4169	25		4998	23		4248	55		4165	34
4169	62		4998	80		4248	63		4165	45
4169	34		4998	60		4248	118		4165	68
4170	27		5000	60		4249	26		4165	70
4170	35		5002	60		4249	30		4166	32
4170	23		5004	60		4249	63		4166	34
4170	119		5004	32		4250	19		4166	34
4170	80		5006	23		4250	26		4166	34
4170	66		5006	32		4250	29		4166	45
4171	28		5008	60		4250	56		4166	68
4171	44		5009	60		4250	63		4166	69
4171	80		5011	60		4250	116		4166	70
4171	15		5012	23		4251	30		4167	23
4171	66		5012	23		4251	56		4167	34
4172	80		5014	32		4251	116		4167	34
4172	80		5015	23		4251	118		4167	45
4172	53		5015	60		4252	30		4167	60
4172	57		5016	23		4252	56		4167	68
4172	35		5022	80		4252	63		4168	34
4172	32		5022	60		4252	76		4168	34
4173	66		5023	80		4252	116		4168	60
4173	35		5023	60		4253	15		4168	68
4173	45		5024	80		4253	18		4168	69
4173	23		5025	43		4253	56		4168	70
4173	53		5025	80		4253	63		4169	32
4173	80		5025	60		4254	30		4169	34
4173	60		5026	43		4254	56		4169	34
4173	25		5027	43		4254	76		4169	60
4173	34		5028	43		4254	116		4169	69
4174	35		5028	60		4255	30		4169	70
4174	57		5029	23		4255	56		4169	80
4174	35		5031	80		4255	63		4170	34
4174	62		5031	34		4255	77		4170	34
4174	34		5033	43		4255	116		4170	68
4174	23		5033	23		4256	30		4170	69
4174	23		5035	23		4256	55		4171	32
4175	60		5037	43		4256	56		4171	34
4175	23		5037	23		4256	63		4171	34
4175	62		5040	80		4256	136		4171	60
4176	80		5041	80		4257	30		4171	68
4176	35		5042	80		4257	116		4171	69
4176	37		5043	60		4258	29		4171	70
4176	60		5044	80		4258	30		4172	32
4176	40		5049	43		4258	77		4172	34
4176	23		5049	23		4258	116		4172	34
4176	32		5052	23		4258	118		4172	68
4176	60		5052	23		4259	26		4172	69
4177	27		5054	43		4259	30		4173	32
4178	23		5055	23		4259	55		4173	34
4178	20		5056	43		4259	63		4173	34
4178	34		5058	43		4259	77		4173	68
4178	43		5058	80		4259	116		4173	69
4178	25		5059	43		4259	118		4173	70
4179	53		5060	43		4260	26		4174	32
4179	43		5061	23		4260	30		4174	34
4180	62		5063	23		4260	56		4174	34
4180	35		5067	23		4260	63		4174	60
4180	28		5071	23		4261	18		4174	68
4180	27		5072	23		4261	30		4174	69
4180	20		5073	43		4261	56		4174	80
4180	43		5073	60		4261	63		4175	32
4180	25		5074	23		4261	76		4175	34
4180	53		5075	23		4261	118		4175	34
4180	45		5078	43		4262	40		4175	68
4181	23		5079	60		4262	56		4175	70
4181	23		5080	60		4262	63		4175	80
4181	43		5081	60		4262	66		4176	34
4181	66		5082	43		4262	136		4176	34
4181	27		5082	60		4263	30		4176	68
4181	45		5084	43		4263	56		4176	69
4181	25		5085	43		4263	63		4177	32
4181	35		5086	43		4264	19		4177	34
4182	45		5088	80		4264	30		4177	34
4182	66		5088	60		4264	55		4177	68
4182	27		5089	43		4264	56		4177	69
4182	44		5090	43		4264	63		4178	32
4182	23		5090	60		4264	116		4178	34
4182	60		5092	80		4265	29		4178	68
4183	43		5094	23		4265	30		4178	69
4183	35		5095	23		4265	56		4179	23
4183	53		5096	43		4265	63		4179	23
4183	20		5096	32		4265	118		4179	32
4183	66		5097	43		4267	18		4179	34
4183	27		5097	32		4267	56		4179	68
4183	44		5098	43		4267	77		4179	69
4184	62		5098	80		4268	26		4180	23
4184	57		5098	60		4268	30		4180	23
4184	27		5099	80		4268	56		4180	32
4184	66		5100	80		4268	76		4180	34
4185	57		5102	32		4268	118		4180	60
4185	66		5103	80		4269	18		4180	68
4185	43		5104	43		4269	30		4180	69
4185	66		5105	23		4269	49		4181	32
4186	119		5105	60		4269	55		4181	34
4186	62		5105	32		4269	56		4181	34
4186	27		5106	43		4269	63		4181	60
4186	45		5107	32		4269	116		4181	68
4186	66		5109	60		4270	56		4181	69
4187	57		5110	80		4270	63		4181	70
4187	43		5114	43		4270	116		4182	32
4187	27		5114	23		4271	18		4182	34
4187	66		5114	23		4271	30		4182	34
4188	60		5115	80		4271	56		4182	60
4188	43		5116	23		4271	63		4182	68
4188	23		5118	23		4272	30		4182	69
4188	23		5118	32		4272	55		4183	34
4188	28		5122	60		4273	30		4183	34
4188	44		5123	43		4273	63		4183	60
4189	80		5123	23		4274	18		4183	68
4189	53		5124	23		4274	30		4183	69
4189	27		5124	23		4274	63		4183	80
4189	23		5125	60		4275	49		4184	32
4189	23		5127	43		4275	63		4184	34
4189	57		5127	60		4275	66		4184	34
4189	62		5127	32		4276	63		4184	44
4190	27		5128	43		4277	19		4184	45
4190	53		5128	23		4277	29		4184	60
4190	43		5128	34		4277	30		4184	68
4190	66		5128	34		4277	56		4184	69
4190	35		5129	23		4277	63		4184	70
4190	23		5129	60		4278	18		4185	32
4191	27		5130	23		4278	26		4185	34
4191	43		5130	23		4278	56		4185	44
4191	36		5131	23		4279	30		4185	45
4192	32		5131	60		4279	55		4185	68
4192	53		5132	80		4279	63		4185	69
4192	32		5134	60		4279	116		4186	32
4192	27		5135	32		4279	136		4186	34
4192	34		5136	43		4280	30		4186	34
4192	80		5136	60		4280	49		4186	44
4193	62		5136	32		4280	63		4186	68
4193	28		5137	23		4280	66		4186	69
4193	60		5137	60		4280	118		4186	80
4193	66		5138	32		4280	136		4187	34
4193	62		5139	32		4281	15		4187	34
4193	57		5140	43		4281	26		4187	44
4193	43		5141	43		4281	30		4187	68
4194	62		5141	80		4281	49		4187	69
4194	27		5142	60		4281	52		4188	32
4194	23		5143	60		4281	53		4188	34
4194	53		5143	32		4281	55		4188	34
4194	28		5145	23		4282	15		4188	69
4194	44		5147	43		4282	30		4188	80
4195	23		5147	80		4282	55		4189	32
4195	80		5147	32		4282	56		4189	34
4195	34		5148	80		4282	63		4189	34
4195	27		5149	80		4282	66		4189	45
4195	66		5149	32		4283	15		4189	69
4195	32		5150	43		4283	18		4190	23
4195	40		5150	23		4283	19		4190	34
4196	28		5150	80		4283	30		4190	34
4196	80		5151	80		4283	56		4190	45
4196	23		5153	23		4283	63		4190	45
4196	35		5153	32		4284	19		4190	68
4196	45		5155	43		4284	29		4190	69
4196	57		5155	23		4284	56		4190	80
4196	28		5157	23		4284	136		4191	32
4197	28		5157	80		4285	30		4191	34
4197	66		5157	32		4285	56		4191	34
4197	35		5160	43		4285	66		4191	45
4197	57		5163	80		4285	77		4191	69
4198	27		5163	60		4286	19		4191	80
4198	57		5164	60		4286	26		4192	23
4198	28		5169	23		4286	30		4192	23
4198	35		5169	23		4286	56		4192	34
4198	66		5169	32		4286	63		4192	34
4198	60		5170	23		4286	66		4192	45
4198	32		5171	23		4286	77		4192	68
4199	32		5171	23		4287	30		4192	69
4199	80		5173	43		4287	56		4193	23
4199	35		5173	32		4287	76		4193	32
4199	40		5174	80		4287	116		4193	34
4200	66		5174	23		4288	15		4193	34
4200	27		5176	23		4288	30		4193	45
4200	80		5177	23		4288	56		4193	68
4200	40		5177	23		4288	63		4193	69
4200	44		5177	32		4289	56		4193	70
4200	43		5178	80		4289	118		4194	23
4201	33		5178	23		4290	29		4194	32
4201	60		5178	32		4290	30		4194	34
4201	40		5179	43		4290	55		4194	34
4202	28		5179	23		4290	56		4194	45
4202	27		5180	80		4290	77		4194	68
4202	53		5181	80		4290	118		4194	69
4202	57		5182	80		4291	19		4194	70
4202	40		5182	32		4291	30		4195	34
4202	43		5183	43		4291	53		4195	45
4202	44		5184	32		4291	56		4195	68
4202	60		5185	60		4292	19		4195	69
4202	28		5187	60		4292	30		4195	80
4202	35		5188	32		4292	55		4196	34
4202	73		5189	60		4292	56		4196	34
4203	57		5190	60		4293	19		4196	60
4203	60		5191	43		4293	30		4196	62
4203	40		5195	43		4293	56		4196	68
4203	28		5197	43		4293	66		4196	69
4204	35		5198	60		4294	29		4196	70
4204	57		5200	60		4294	30		4197	34
4204	40		5202	43		4294	56		4197	34
4205	80		5203	43		4294	66		4197	45
4205	66		5205	43		4294	136		4197	68
4205	37		5208	80		4295	30		4197	69
4205	28		5208	23		4295	55		4197	80
4205	28		5209	43		4295	66		4198	34
4205	80		5209	60		4295	77		4198	45
4205	57		5213	43		4296	30		4198	68
4205	40		5213	23		4296	56		4198	69
4206	32		5213	60		4296	63		4198	70
4206	62		5214	43		4296	116		4198	80
4206	37		5220	60		4297	29		4199	34
4206	35		5221	23		4297	52		4199	34
4206	57		5222	23		4297	53		4199	60
4206	28		5222	32		4297	63		4199	68
4207	28		5224	32		4298	30		4199	69
4207	23		5225	60		4298	40		4199	70
4207	23		5226	60		4298	56		4200	32
4207	53		5228	60		4298	118		4200	34
4207	60		5229	60		4299	30		4200	34
4207	57		5229	34		4299	56		4200	45
4207	40		5232	43		4299	63		4200	60
4208	23		5232	34		4299	116		4200	68
4208	35		5233	43		4300	30		4200	69
4208	66		5234	23		4300	56		4201	32
4208	45		5234	23		4300	63		4201	34
4208	57		5235	34		4300	116		4201	34
4208	60		5235	34		4301	29		4201	45
4209	36		5237	23		4301	30		4201	68
4209	33		5239	23		4301	40		4201	69
4209	27		5240	23		4301	56		4201	70
4209	32		5240	60		4302	15		4201	80
4209	53		5241	23		4302	18		4202	34
4209	60		5242	23		4302	30		4202	34
4210	34		5242	23		4302	63		4202	45
4210	66		5242	34		4302	118		4202	68
4210	80		5242	34		4303	26		4202	69
4210	37		5242	32		4303	29		4202	70
4210	57		5243	43		4303	30		4203	34
4210	45		5243	23		4303	63		4203	34
4210	53		5244	34		4303	116		4203	45
4210	45		5244	60		4304	30		4203	69
4210	60		5244	34		4304	56		4204	32
4211	45		5245	60		4304	118		4204	34
4211	57		5247	80		4305	18		4204	34
4211	119		5248	80		4305	30		4204	45
4211	60		5249	80		4305	53		4204	60
4211	23		5249	23		4305	63		4204	68
4212	27		5250	23		4305	76		4204	69
4212	62		5251	43		4306	29		4204	70
4212	44		5254	23		4306	30		4205	32
4213	44		5255	43		4306	56		4205	34
4213	28		5256	43		4306	63		4205	34
4213	45		5258	43		4307	18		4205	45
4213	60		5258	34		4307	29		4205	69
4213	57		5258	60		4307	56		4205	70
4213	35		5260	43		4307	63		4206	32
4214	34		5260	34		4308	30		4206	34
4214	62		5261	23		4308	56		4206	34
4214	115		5261	60		4308	63		4206	45
4214	118		5262	23		4308	116		4206	60
4215	35		5264	80		4308	118		4206	68
4215	53		5268	23		4308	136		4206	69
4215	116		5268	23		4309	29		4206	70
4215	43		5269	80		4309	30		4206	80
4215	57		5270	43		4309	136		4207	34
4215	49		5270	23		4310	18		4207	34
4215	118		5270	23		4310	30		4207	68
4215	115		5272	34		4310	56		4207	69
4216	116		5272	34		4310	63		4207	80
4216	35		5275	43		4310	118		4208	32
4216	66		5276	43		4311	18		4208	34
4216	34		5276	23		4311	30		4208	34
4216	33		5277	43		4311	56		4208	45
4216	123		5278	43		4312	26		4208	68
4217	53		5278	23		4312	30		4208	69
4217	66		5279	43		4312	55		4208	80
4217	25		5279	23		4312	63		4209	32
4217	115		5280	43		4312	118		4209	34
4217	35		5280	23		4313	30		4209	34
4217	116		5280	45		4313	56		4209	45
4217	23		5280	60		4313	63		4209	68
4217	23		5283	43		4313	116		4209	69
4217	27		5283	23		4314	26		4210	34
4218	57		5285	43		4314	30		4210	68
4218	80		5288	43		4314	56		4210	69
4218	25		5288	23		4314	118		4211	32
4218	60		5289	43		4315	29		4211	34
4218	115		5294	45		4315	30		4211	34
4218	35		5297	43		4315	40		4211	68
4218	20		5299	43		4316	40		4211	69
4218	118		5300	43		4316	56		4211	70
4218	23		5301	43		4316	63		4212	34
4219	45		5302	43		4316	116		4212	60
4219	57		5303	43		4317	56		4212	68
4219	66		5306	43		4317	63		4212	69
4219	115		5306	23		4317	66		4213	34
4219	23		5307	43		4317	76		4213	62
4219	35		5308	43		4317	136		4213	68
4220	45		5308	80		4318	40		4213	69
4220	28		5309	43		4318	53		4213	80
4220	37		5310	43		4318	56		4214	32
4220	38		5311	43		4318	63		4214	32
4220	115		5312	60		4319	15		4214	60
4220	35		5313	60		4319	55		4214	68
4220	66		5314	60		4319	56		4214	69
4220	25		5315	43		4319	63		4214	70
4220	49		5316	43		4319	118		4214	80
4221	60		5316	60		4320	30		4215	32
4221	23		5317	43		4320	56		4215	34
4221	115		5319	43		4321	30		4215	60
4221	80		5319	23		4321	52		4215	69
4221	60		5320	43		4321	56		4215	80
4221	80		5321	23		4321	63		4216	32
4221	28		5322	43		4322	30		4216	68
4222	119		5322	23		4322	56		4216	70
4222	27		5322	23		4322	63		4216	80
4222	116		5323	23		4322	77		4217	32
4222	115		5323	60		4323	15		4217	34
4222	49		5324	43		4323	30		4217	60
4222	60		5325	43		4323	56		4217	68
4222	62		5325	60		4324	30		4217	69
4222	62		5326	43		4324	52		4217	70
4223	27		5328	23		4324	56		4218	32
4223	25		5328	23		4324	118		4218	60
4223	115		5328	60		4325	30		4218	68
4223	49		5329	60		4325	56		4218	69
4223	118		5330	23		4325	63		4219	32
4223	66		5331	43		4325	118		4219	34
4224	119		5331	60		4326	19		4219	68
4224	80		5331	32		4326	30		4219	69
4224	28		5332	43		4326	56		4219	80
4224	53		5332	60		4326	63		4220	23
4224	115		5333	43		4326	118		4220	32
4224	35		5334	34		4327	15		4220	34
4224	62		5335	43		4327	26		4220	60
4224	66		5335	60		4327	29		4220	68
4225	80		5335	32		4327	30		4220	69
4225	45		5336	32		4327	40		4221	32
4225	43		5337	23		4328	30		4221	34
4225	115		5337	34		4328	56		4221	43
4225	35		5337	34		4328	76		4221	68
4225	33		5338	43		4328	116		4221	69
4226	45		5338	23		4329	19		4222	32
4226	119		5338	34		4329	63		4222	34
4226	66		5338	34		4329	66		4222	43
4226	35		5339	43		4329	116		4222	68
4226	35		5339	60		4330	19		4222	69
4227	25		5340	60		4330	29		4223	32
4227	115		5342	34		4330	30		4223	34
4227	57		5342	34		4330	52		4223	34
4227	70		5345	23		4330	56		4223	43
4227	27		5346	43		4331	18		4223	60
4227	66		5347	43		4331	26		4223	68
4227	48		5350	43		4331	29		4223	69
4227	57		5350	23		4331	30		4223	70
4227	28		5350	60		4331	52		4224	34
4227	33		5351	43		4331	56		4224	34
4227	49		5354	45		4331	63		4224	60
4228	25		5356	60		4331	66		4224	68
4228	57		5357	43		4331	77		4224	69
4228	66		5358	43		4332	56		4225	32
4228	33		5358	32		4332	63		4225	34
4228	49		5359	32		4332	77		4225	43
4229	119		5360	43		4333	15		4225	60
4229	62		5362	43		4333	30		4225	68
4229	28		5363	43		4333	56		4225	69
4229	115		5366	60		4334	26		4225	70
4229	53		5367	43		4334	30		4226	32
4229	80		5367	23		4334	40		4226	34
4229	115		5368	43		4334	116		4226	34
4229	60		5369	43		4335	29		4226	43
4229	28		5372	43		4335	30		4226	60
4229	49		5372	60		4335	56		4226	68
4230	116		5374	43		4335	63		4226	69
4230	28		5375	43		4335	66		4227	34
4230	114		5375	45		4335	116		4227	34
4230	115		5376	23		4336	18		4227	43
4230	53		5376	45		4336	30		4227	60
4230	60		5377	43		4336	55		4227	68
4230	62		5382	43		4336	56		4227	69
4230	48		5384	60		4336	66		4227	70
4230	49		5386	23		4336	116		4227	80
4231	57		5386	23		4337	26		4228	43
4231	28		5387	43		4337	30		4228	60
4231	53		5387	23		4337	40		4228	68
4231	34		5387	60		4337	56		4228	69
4231	72		5388	43		4337	63		4228	80
4231	115		5389	23		4337	118		4229	34
4231	35		5389	23		4338	15		4229	34
4231	33		5390	43		4338	26		4229	43
4231	66		5391	43		4338	30		4229	68
4231	49		5393	43		4338	56		4229	69
4232	119		5393	23		4338	66		4229	70
4232	66		5393	23		4338	116		4230	34
4232	35		5395	23		4339	30		4230	34
4232	33		5395	23		4339	40		4230	43
4232	45		5396	23		4339	63		4230	68
4232	45		5398	45		4339	116		4230	69
4232	60		5400	43		4339	118		4231	34
4232	57		5401	43		4340	15		4231	34
4233	119		5403	43		4340	19		4231	43
4233	116		5404	45		4340	26		4231	68
4233	60		5406	43		4340	40		4231	69
4233	62		5407	43		4340	55		4232	34
4233	28		5411	32		4340	56		4232	43
4233	115		5414	45		4340	63		4232	68
4233	28		5415	43		4340	70		4232	69
4233	45		5415	45		4340	118		4232	70
4233	53		5416	43		4341	29		4233	34
4233	60		5417	60		4341	30		4233	43
4234	119		5418	23		4341	56		4233	68
4234	116		5418	60		4341	63		4233	69
4234	35		5420	45		4341	116		4234	23
4234	80		5421	45		4342	30		4234	34
4234	115		5422	45		4342	56		4234	43
4234	45		5425	43		4342	63		4234	68
4234	23		5426	23		4342	66		4234	69
4235	119		5428	23		4342	76		4235	23
4235	60		5429	43		4343	26		4235	34
4235	66		5429	32		4343	29		4235	34
4235	35		5430	45		4343	116		4235	68
4235	45		5431	60		4344	30		4235	69
4235	57		5432	43		4344	63		4236	34
4236	115		5432	60		4344	116		4236	68
4236	28		5433	43		4345	26		4236	69
4236	35		5433	60		4345	30		4237	34
4236	34		5433	45		4345	40		4237	34
4236	30		5434	43		4345	52		4237	43
4236	53		5434	80		4345	56		4237	60
4236	66		5435	43		4345	76		4237	68
4236	123		5437	23		4346	29		4237	69
4237	45		5438	43		4346	30		4237	70
4237	57		5438	45		4346	49		4238	34
4237	116		5439	43		4346	56		4238	34
4237	62		5439	23		4346	63		4238	43
4237	115		5440	43		4346	118		4238	68
4237	35		5440	80		4347	18		4238	69
4237	28		5441	45		4347	26		4238	70
4237	80		5442	23		4347	56		4239	34
4238	28		5443	23		4347	63		4239	34
4238	115		5443	60		4348	18		4239	43
4238	27		5444	43		4348	26		4239	62
4238	53		5444	60		4348	30		4239	69
4239	119		5445	60		4348	56		4239	80
4239	35		5446	60		4348	63		4240	34
4239	118		5447	43		4348	66		4240	34
4239	28		5449	43		4348	70		4240	43
4239	66		5450	43		4348	118		4240	60
4239	115		5450	60		4349	116		4240	68
4239	60		5451	23		4350	52		4240	69
4240	119		5451	60		4350	56		4240	70
4240	45		5453	43		4350	63		4241	34
4240	57		5453	80		4351	56		4241	34
4240	33		5454	80		4351	116		4241	43
4240	66		5454	60		4352	29		4241	68
4240	80		5456	60		4352	52		4241	69
4240	27		5457	80		4352	56		4242	34
4240	35		5457	45		4353	52		4242	34
4241	45		5457	32		4353	55		4242	43
4241	23		5460	80		4353	56		4242	68
4241	60		5461	80		4354	30		4242	69
4241	35		5462	43		4354	56		4242	70
4241	115		5462	45		4355	55		4243	34
4241	35		5463	60		4355	63		4243	34
4241	66		5464	23		4355	77		4243	68
4242	115		5464	45		4356	30		4243	69
4242	45		5465	23		4356	56		4243	70
4242	57		5465	23		4356	63		4244	34
4242	23		5465	60		4357	26		4244	68
4242	115		5466	23		4357	63		4244	69
4242	28		5466	23		4358	18		4244	70
4242	60		5467	23		4358	26		4245	34
4242	35		5468	60		4358	56		4245	34
4242	66		5469	43		4359	18		4245	60
4242	43		5470	32		4359	30		4245	68
4243	45		5472	43		4359	56		4245	69
4243	62		5473	34		4359	118		4245	70
4243	28		5478	43		4360	30		4245	80
4243	115		5479	43		4360	40		4246	34
4243	45		5479	45		4360	56		4246	34
4243	57		5480	43		4361	26		4246	43
4243	23		5480	45		4361	40		4246	60
4243	23		5481	34		4361	55		4246	68
4243	60		5483	43		4361	56		4246	69
4243	66		5483	60		4361	63		4247	34
4243	35		5483	32		4362	30		4247	34
4244	35		5484	32		4362	40		4247	43
4244	23		5485	45		4362	56		4247	69
4244	57		5486	43		4362	63		4247	70
4244	28		5487	43		4363	56		4248	68
4244	35		5488	45		4363	118		4248	69
4244	27		5489	45		4364	26		4248	80
4244	25		5490	23		4365	56		4249	34
4244	23		5490	45		4365	63		4249	34
4244	60		5491	43		4366	30		4249	43
4245	49		5493	43		4366	56		4249	69
4245	115		5494	60		4366	66		4249	70
4245	57		5496	43		4366	77		4249	80
4245	23		5497	43		4367	15		4250	34
4245	27		5497	60		4367	26		4250	34
4245	57		5498	43		4367	30		4250	43
4245	62		5498	60		4367	118		4250	60
4245	66		5499	43		4367	136		4250	68
4246	119		5500	43		4368	30		4250	69
4246	48		5501	43		4368	53		4251	34
4246	49		5503	43		4368	56		4251	34
4246	23		5503	23		4368	63		4251	60
4246	36		5504	45		4368	136		4251	68
4246	25		5505	60		4369	26		4251	69
4246	27		5506	23		4369	30		4251	70
4247	119		5506	23		4369	56		4252	34
4247	48		5506	45		4370	30		4252	62
4247	49		5507	45		4370	52		4252	68
4247	115		5508	43		4370	56		4252	80
4247	28		5509	43		4370	63		4253	34
4247	116		5509	45		4370	118		4253	34
4247	80		5510	23		4371	26		4253	43
4247	28		5511	45		4371	30		4253	60
4247	35		5512	34		4371	56		4253	62
4247	57		5512	45		4371	63		4253	68
4247	28		5512	34		4371	66		4253	69
4247	66		5513	60		4371	136		4254	34
4247	60		5513	45		4372	18		4254	43
4248	66		5514	43		4372	29		4254	62
4248	49		5514	23		4372	30		4254	68
4248	115		5517	43		4372	56		4254	69
4248	57		5517	60		4373	19		4254	80
4248	60		5518	43		4373	30		4255	34
4249	49		5519	60		4373	56		4255	34
4249	28		5520	23		4373	66		4255	43
4249	35		5521	60		4373	76		4255	60
4249	62		5522	60		4373	136		4255	62
4249	28		5524	60		4374	30		4255	69
4249	45		5525	23		4374	40		4255	80
4249	23		5525	34		4374	55		4256	34
4250	66		5525	60		4374	56		4256	34
4250	35		5525	34		4374	63		4256	43
4250	28		5526	23		4374	76		4256	62
4250	23		5528	23		4374	118		4256	68
4250	23		5529	23		4375	30		4256	69
4250	57		5530	43		4375	52		4256	70
4250	28		5533	43		4375	56		4256	80
4250	80		5533	23		4375	116		4257	34
4251	43		5537	23		4375	118		4257	34
4251	119		5538	43		4376	19		4257	43
4251	49		5538	23		4376	29		4257	60
4251	35		5539	43		4376	30		4257	69
4251	115		5541	43		4376	40		4257	70
4251	43		5541	60		4376	56		4257	80
4251	118		5544	43		4376	63		4258	34
4251	23		5545	43		4377	15		4258	34
4251	45		5547	60		4377	26		4258	43
4251	28		5548	43		4377	30		4258	60
4251	80		5548	32		4377	56		4258	68
4252	45		5549	43		4378	19		4258	69
4252	69		5549	23		4378	30		4258	80
4252	70		5549	23		4378	40		4259	34
4252	83		5550	43		4378	56		4259	43
4252	33		5550	23		4378	63		4259	60
4252	60		5550	23		4379	29		4259	62
4252	53		5551	23		4379	30		4259	68
4252	35		5552	23		4379	56		4259	68
4253	45		5554	23		4379	63		4259	69
4253	28		5554	32		4379	77		4260	34
4253	38		5555	23		4379	118		4260	34
4253	28		5556	43		4379	136		4260	60
4254	45		5556	23		4380	15		4260	62
4254	35		5557	32		4380	30		4260	68
4254	60		5558	23		4380	40		4260	69
4254	119		5559	32		4380	55		4260	80
4254	28		5560	60		4380	56		4261	34
4254	115		5561	43		4380	63		4261	34
4255	116		5561	23		4380	116		4261	43
4255	33		5561	32		4381	15		4261	62
4255	28		5562	23		4381	30		4261	68
4255	25		5562	60		4381	52		4261	69
4255	73		5562	32		4381	55		4261	70
4255	116		5563	43		4381	63		4261	80
4255	28		5564	43		4381	118		4262	34
4255	38		5565	80		4382	18		4262	34
4255	34		5565	60		4382	49		4262	60
4255	115		5566	60		4382	56		4262	62
4256	115		5567	43		4382	63		4262	68
4256	80		5567	60		4383	26		4263	34
4256	35		5568	43		4383	30		4263	34
4257	48		5568	60		4383	52		4263	43
4257	49		5572	60		4383	56		4263	62
4257	115		5573	23		4383	66		4263	69
4257	35		5575	43		4383	136		4264	34
4257	35		5577	43		4384	19		4264	43
4258	48		5579	60		4384	30		4264	62
4258	115		5581	45		4384	55		4264	68
4258	45		5582	43		4384	56		4264	69
4258	23		5583	60		4384	63		4264	70
4258	33		5585	60		4384	76		4265	34
4258	116		5586	23		4384	77		4265	34
4258	38		5587	45		4384	118		4265	43
4258	62		5588	23		4385	26		4265	68
4258	28		5589	60		4385	29		4265	69
4259	115		5590	34		4385	66		4265	70
4259	28		5590	60		4386	30		4266	34
4259	45		5590	34		4386	56		4266	34
4259	119		5591	60		4386	63		4266	43
4259	33		5591	32		4387	19		4266	62
4259	38		5592	60		4387	29		4266	68
4259	48		5592	45		4387	30		4266	69
4259	23		5593	60		4387	63		4266	70
4259	23		5596	43		4387	66		4267	34
4260	115		5596	45		4387	136		4267	45
4260	45		5598	43		4388	19		4267	60
4260	57		5599	60		4388	30		4267	62
4260	39		5600	45		4388	56		4267	68
4260	28		5601	43		4388	136		4267	69
4260	45		5601	60		4389	29		4267	70
4260	35		5602	23		4389	56		4268	34
4261	35		5602	60		4389	118		4268	34
4261	53		5603	60		4390	19		4268	45
4261	35		5604	43		4390	30		4268	60
4261	34		5605	43		4390	52		4268	62
4261	23		5605	60		4390	56		4268	68
4261	38		5606	60		4390	63		4268	69
4262	116		5608	43		4390	76		4268	70
4262	115		5608	23		4391	26		4269	34
4262	35		5608	60		4391	29		4269	34
4262	28		5610	43		4391	30		4269	60
4262	70		5613	43		4391	49		4269	62
4263	116		5613	60		4391	53		4269	69
4263	60		5614	43		4391	56		4269	70
4263	43		5614	60		4391	76		4270	34
4263	39		5615	43		4391	116		4270	60
4263	38		5617	23		4392	19		4270	62
4263	25		5618	43		4392	30		4270	68
4263	45		5618	60		4392	52		4270	69
4264	116		5619	43		4392	56		4271	34
4264	35		5620	43		4393	15		4271	34
4264	25		5621	34		4393	19		4271	60
4264	23		5622	43		4393	30		4271	62
4264	60		5622	60		4393	40		4271	68
4264	33		5622	45		4394	30		4271	69
4264	35		5623	43		4394	40		4271	70
4264	45		5623	60		4394	56		4272	34
4264	57		5623	45		4394	76		4272	34
4264	53		5624	43		4395	15		4272	43
4265	116		5624	23		4395	30		4272	45
4265	60		5624	32		4395	55		4272	60
4265	33		5625	43		4395	56		4272	68
4265	35		5625	45		4395	77		4273	34
4265	28		5627	43		4395	118		4273	43
4265	45		5628	43		4395	136		4273	60
4265	66		5628	60		4396	15		4273	68
4266	27		5628	32		4396	18		4273	69
4266	80		5630	43		4396	30		4273	70
4266	33		5630	34		4396	56		4274	34
4266	35		5630	34		4396	63		4274	34
4266	34		5631	43		4396	116		4274	60
4266	35		5633	43		4396	118		4274	62
4266	28		5633	32		4397	30		4274	68
4266	53		5637	43		4397	55		4274	69
4267	116		5638	43		4397	56		4274	70
4267	35		5639	43		4397	63		4275	34
4267	33		5640	43		4397	116		4275	60
4267	27		5641	43		4397	118		4275	68
4267	80		5642	45		4398	26		4275	69
4267	35		5643	45		4398	29		4275	70
4268	34		5644	43		4398	30		4276	34
4268	35		5645	45		4398	40		4276	34
4269	34		5647	23		4398	52		4276	45
4269	35		5647	45		4398	53		4276	68
4269	116		5648	43		4398	55		4276	69
4269	43		5648	23		4398	56		4277	34
4270	57		5648	45		4398	77		4277	34
4270	45		5649	45		4399	30		4277	45
4270	43		5650	43		4399	40		4277	68
4270	80		5651	43		4399	56		4277	69
4270	23		5652	23		4399	63		4277	70
4270	116		5652	23		4400	19		4278	34
4270	25		5653	43		4400	30		4278	34
4271	34		5653	23		4400	56		4278	45
4271	80		5653	23		4400	63		4278	60
4271	45		5653	34		4400	66		4278	68
4271	57		5653	34		4401	19		4278	69
4271	28		5654	43		4401	30		4278	70
4271	25		5654	32		4401	56		4279	34
4272	43		5656	43		4402	30		4279	34
4272	35		5656	60		4402	40		4279	60
4272	57		5657	43		4402	55		4279	68
4272	27		5657	60		4402	56		4279	69
4273	27		5657	45		4402	63		4279	70
4273	66		5658	23		4403	30		4280	45
4273	35		5659	43		4403	52		4280	60
4274	28		5660	60		4403	116		4280	68
4274	66		5660	45		4404	19		4280	69
4274	115		5661	43		4404	56		4280	70
4274	45		5661	60		4404	63		4281	23
4274	114		5663	43		4404	76		4281	34
4275	45		5663	80		4404	77		4281	34
4275	35		5663	23		4404	116		4281	45
4275	27		5664	43		4404	118		4281	60
4275	57		5664	23		4404	136		4281	68
4276	114		5665	43		4405	19		4281	69
4276	60		5666	43		4405	30		4282	23
4276	60		5666	23		4405	40		4282	34
4277	66		5670	43		4405	55		4282	45
4277	35		5671	60		4405	56		4282	60
4277	25		5671	45		4405	63		4282	68
4277	114		5672	60		4406	30		4282	69
4277	62		5673	43		4406	40		4282	70
4277	27		5674	43		4406	56		4283	23
4277	28		5674	60		4406	63		4283	34
4277	60		5676	80		4406	136		4283	45
4278	35		5677	23		4407	19		4283	68
4278	57		5678	43		4407	29		4283	69
4278	43		5679	60		4407	30		4284	23
4278	35		5680	23		4407	53		4284	32
4278	114		5685	23		4407	56		4284	34
4278	123		5685	23		4407	63		4284	34
4278	62		5685	60		4408	30		4284	45
4279	123		5686	43		4408	56		4284	60
4279	28		5686	80		4408	76		4284	68
4279	57		5686	60		4408	77		4284	69
4279	123		5687	60		4408	136		4285	23
4279	28		5688	80		4409	19		4285	32
4280	23		5688	23		4409	26		4285	34
4280	57		5688	23		4409	30		4285	34
4280	30		5688	60		4409	40		4285	45
4280	43		5689	43		4409	63		4285	60
4280	35		5689	80		4409	76		4285	69
4280	116		5689	45		4410	19		4285	70
4280	35		5690	43		4410	40		4286	23
4280	114		5691	43		4410	52		4286	32
4280	66		5691	45		4410	56		4286	34
4281	35		5692	23		4410	136		4286	45
4281	25		5693	23		4411	19		4286	60
4281	80		5693	23		4411	30		4286	68
4281	28		5695	23		4411	52		4286	69
4281	116		5695	60		4411	53		4287	34
4282	27		5697	23		4411	56		4287	34
4282	57		5697	23		4411	63		4287	60
4282	80		5698	23		4411	77		4287	68
4282	43		5699	23		4411	118		4287	69
4282	20		5700	43		4411	136		4288	23
4283	80		5700	45		4412	18		4288	34
4283	53		5701	43		4412	30		4288	43
4283	43		5701	60		4412	63		4288	45
4283	35		5702	43		4412	118		4288	68
4283	27		5703	34		4412	136		4288	69
4283	28		5705	43		4413	30		4289	34
4283	66		5705	60		4413	56		4289	45
4283	35		5706	43		4413	63		4289	68
4283	25		5708	43		4414	18		4289	69
4284	62		5709	43		4414	30		4290	23
4284	43		5709	34		4414	56		4290	34
4285	20		5709	45		4414	63		4290	68
4285	53		5709	34		4415	15		4290	69
4285	35		5711	43		4415	18		4290	70
4285	57		5714	43		4415	26		4291	23
4286	20		5715	23		4415	29		4291	32
4286	23		5715	23		4415	40		4291	34
4286	28		5717	32		4415	56		4291	34
4286	43		5719	43		4415	118		4291	43
4286	35		5719	60		4415	136		4291	45
4287	23		5723	43		4416	15		4291	60
4287	66		5725	45		4416	53		4291	62
4287	28		5726	60		4416	56		4291	68
4287	23		5727	43		4416	66		4291	69
4287	62		5729	60		4416	118		4292	23
4287	28		5730	60		4417	15		4292	34
4287	20		5730	45		4417	30		4292	45
4288	60		5733	45		4417	49		4292	60
4288	20		5734	60		4417	56		4292	62
4288	23		5735	23		4417	63		4292	68
4288	35		5738	43		4417	118		4292	69
4288	62		5739	60		4417	136		4293	23
4288	66		5739	45		4418	30		4293	45
4288	62		5740	23		4418	56		4293	68
4288	45		5741	43		4418	66		4293	69
4288	27		5741	23		4419	30		4294	23
4289	35		5743	60		4419	40		4294	34
4289	45		5743	45		4419	52		4294	34
4289	32		5744	43		4419	56		4294	68
4289	43		5744	45		4419	63		4294	69
4289	66		5745	45		4419	136		4295	34
4289	80		5746	60		4420	26		4295	34
4289	20		5747	43		4420	30		4295	43
4289	62		5749	43		4420	40		4295	60
4289	27		5750	45		4420	56		4295	69
4289	23		5751	43		4421	18		4295	70
4289	23		5751	23		4421	26		4296	34
4290	35		5752	43		4421	40		4296	34
4290	60		5753	43		4421	66		4296	45
4290	27		5753	23		4421	118		4296	62
4290	28		5753	60		4422	18		4296	68
4290	20		5754	43		4422	26		4296	69
4290	53		5754	60		4422	29		4297	34
4290	45		5756	60		4422	30		4297	34
4290	45		5757	45		4422	56		4297	45
4291	20		5758	23		4422	136		4297	60
4291	23		5758	23		4423	30		4297	62
4291	27		5761	43		4423	52		4297	68
4291	35		5762	43		4423	56		4297	69
4291	53		5762	23		4423	118		4298	34
4291	23		5762	60		4424	30		4298	34
4292	115		5763	60		4424	40		4298	62
4292	20		5763	45		4424	56		4298	68
4292	34		5764	23		4424	63		4298	69
4292	23		5764	60		4424	118		4299	34
4292	43		5765	43		4424	136		4299	34
4292	35		5765	23		4425	19		4299	45
4292	25		5765	60		4425	30		4299	45
4292	30		5766	43		4425	56		4299	60
4292	73		5766	60		4425	63		4299	62
4292	53		5766	45		4425	136		4299	68
4292	27		5767	45		4426	29		4299	69
4293	62		5768	34		4426	30		4300	34
4293	53		5768	60		4426	56		4300	45
4293	43		5768	34		4426	63		4300	60
4293	34		5769	43		4427	30		4300	62
4293	20		5771	43		4427	56		4300	70
4293	60		5772	43		4428	19		4301	34
4293	32		5772	80		4428	30		4301	34
4293	123		5773	43		4428	52		4301	60
4294	66		5773	45		4428	56		4301	62
4294	53		5774	43		4429	30		4301	68
4294	62		5775	43		4429	63		4301	69
4294	28		5775	23		4429	118		4302	34
4294	27		5775	60		4430	19		4302	45
4294	20		5775	45		4430	30		4302	62
4294	35		5776	43		4430	56		4302	68
4295	70		5776	23		4430	63		4302	69
4295	28		5776	60		4431	30		4302	70
4295	35		5777	60		4432	30		4303	34
4295	62		5777	45		4432	55		4303	34
4295	23		5778	23		4432	56		4303	45
4295	45		5778	60		4432	63		4303	62
4296	35		5779	23		4432	77		4303	68
4296	35		5781	60		4433	15		4303	69
4296	27		5785	60		4433	30		4304	34
4296	28		5786	60		4433	56		4304	34
4296	23		5787	60		4433	63		4304	43
4297	35		5789	60		4434	30		4304	62
4297	115		5790	60		4434	56		4304	68
4297	28		5790	45		4434	63		4304	70
4297	28		5791	43		4434	116		4304	80
4297	33		5791	45		4435	26		4305	34
4297	60		5792	45		4435	30		4305	34
4298	115		5793	43		4435	56		4305	43
4298	116		5795	32		4435	63		4305	62
4298	28		5796	60		4436	19		4305	68
4298	25		5796	32		4436	63		4305	69
4298	35		5797	60		4436	116		4306	34
4298	53		5798	43		4436	118		4306	34
4299	30		5798	60		4437	52		4306	43
4299	35		5799	23		4437	55		4306	60
4299	23		5799	60		4438	15		4306	62
4299	23		5800	23		4438	52		4306	68
4299	33		5800	32		4438	118		4306	68
4299	116		5801	43		4439	40		4306	69
4299	80		5801	23		4439	52		4306	70
4300	28		5801	23		4439	118		4307	34
4300	27		5803	43		4440	56		4307	34
4300	60		5803	23		4440	63		4307	43
4300	33		5803	32		4440	118		4307	60
4300	116		5804	43		4441	19		4307	62
4300	23		5805	23		4441	30		4307	68
4300	23		5805	60		4441	56		4307	69
4301	45		5806	43		4441	63		4308	34
4301	38		5806	23		4442	19		4308	43
4301	25		5806	32		4442	30		4308	60
4301	28		5807	32		4442	40		4308	62
4301	23		5811	80		4442	52		4308	68
4301	33		5811	34		4442	56		4308	69
4301	116		5811	60		4443	40		4309	34
4301	53		5811	34		4443	52		4309	34
4301	43		5811	32		4443	55		4309	60
4301	115		5812	45		4443	56		4309	62
4302	115		5813	43		4444	19		4309	68
4302	28		5813	45		4444	30		4309	69
4302	53		5814	60		4444	56		4310	34
4302	116		5814	45		4445	18		4310	34
4302	34		5814	32		4445	26		4310	43
4302	115		5818	60		4445	30		4310	60
4302	38		5819	60		4445	40		4310	62
4303	60		5820	43		4445	52		4310	69
4303	25		5820	23		4445	55		4311	34
4303	28		5821	43		4445	56		4311	34
4303	53		5821	60		4445	63		4311	60
4303	27		5822	60		4446	26		4311	62
4303	115		5824	23		4446	30		4311	68
4303	66		5825	34		4446	116		4312	34
4304	35		5825	60		4447	30		4312	34
4304	115		5825	45		4447	56		4312	43
4304	53		5825	34		4447	63		4312	60
4304	123		5826	45		4447	66		4312	62
4304	80		5827	60		4448	19		4312	68
4304	23		5828	60		4448	26		4312	69
4304	27		5829	60		4448	52		4313	34
4305	35		5831	43		4448	56		4313	34
4305	53		5832	80		4448	63		4313	43
4305	23		5833	80		4448	77		4313	60
4305	116		5835	23		4448	116		4313	62
4305	23		5835	45		4449	19		4313	68
4305	45		5836	45		4449	30		4313	69
4305	28		5836	34		4449	40		4313	70
4305	27		5837	43		4449	53		4314	34
4306	53		5837	23		4449	55		4314	43
4306	34		5839	45		4449	56		4314	60
4306	33		5840	43		4449	63		4314	68
4306	45		5840	34		4449	77		4314	69
4306	43		5841	43		4449	118		4314	70
4307	45		5842	45		4450	63		4315	34
4307	57		5842	34		4450	118		4315	34
4307	115		5843	45		4451	29		4315	43
4307	37		5844	45		4451	30		4315	60
4307	38		5846	45		4451	56		4315	62
4307	23		5847	43		4451	116		4315	69
4308	28		5847	45		4452	19		4316	34
4308	53		5848	45		4452	52		4316	43
4308	35		5850	60		4452	55		4316	60
4308	23		5850	45		4452	56		4316	62
4309	49		5851	45		4452	66		4316	68
4309	34		5852	23		4452	77		4316	69
4309	43		5852	45		4452	116		4317	34
4309	115		5853	45		4453	30		4317	34
4310	35		5854	43		4453	56		4317	43
4310	53		5854	23		4453	77		4317	62
4310	43		5855	34		4453	116		4317	68
4310	38		5855	45		4454	26		4317	69
4311	115		5855	34		4454	56		4317	70
4311	35		5856	23		4454	63		4318	34
4311	53		5856	45		4454	116		4318	43
4311	60		5858	43		4454	136		4318	60
4311	23		5858	45		4455	52		4318	68
4312	43		5860	43		4455	56		4318	69
4312	39		5861	23		4455	63		4318	70
4312	38		5861	23		4455	116		4319	34
4312	48		5861	60		4455	118		4319	34
4312	33		5864	45		4455	136		4319	43
4312	35		5865	23		4456	18		4319	68
4313	80		5867	23		4456	19		4319	69
4313	115		5869	23		4456	30		4319	70
4313	36		5869	23		4456	56		4320	34
4313	49		5872	43		4457	29		4320	34
4313	35		5872	23		4457	30		4320	43
4313	35		5872	60		4457	40		4320	68
4313	116		5873	23		4457	56		4320	69
4314	116		5875	60		4457	116		4320	69
4314	115		5875	45		4458	18		4320	70
[truncated: 36,046 more rows]

## Sheet: Fig 3B
Anionic nanoplastic
N36
Item	Time (s)	Intensity (Cnt/s)	DLS Temp (C)	Radius (nm)	Amplitude	%PD	Mw-R (kDa)	Baseline	SOS	Range1 Radius (M) (0.1-5nm)	Range1 %Intensity (M)	Range1 %Mass (M)	Range2 Radius (M) (5-13.5nm)	Range2 %Intensity (M)	Range2 %Mass (M)	Range3 Radius (M) (13.5-1e+06nm)	Range3 %Intensity (M)	Range3 %Mass (M)
Acq 1	650	1867933	25	18.6	0.756	20	3154.6	1	8.874	0	0	0	0	0	0	13.86	98.9	99.7
Acq 2	660	1718512	25	18.6	0.759	25.1	3156.9	0.999	13.49	0	0	0	10.67	100	100	0	0	0
Acq 3	660	1669035	25	18.9	0.775	22.9	3252.7	0.999	19.967	3.42	1.9	67.2	0	0	0	14.69	98.1	32.8
Acq 4	670	1929407	25	18.6	0.77	25.9	3127.9	1	10.235	0	0	0	12.94	98.7	99.8	109.82	1.3	0.2
Acq 5	670	1740322	25	18.8	0.759	17.5	3238.5	1	14.944	0	0	0	0	0	0	14.15	100	100
Acq 6	680	1778126	25	18.8	0.769	16.6	3230.6	1	6.652	0	0	0	0	0	0	14.14	100	100
Acq 7	680	1737614	25	18.7	0.779	23.9	3167.6	1	8.977	0	0	0	0	0	0	15.82	87.2	95
Acq 8	690	1764660	25	18.8	0.779	26	3214.3	1.001	8.531	0	0	0	13.3	100	100	0	0	0
Acq 9	690	1682491	25	18.9	0.77	29.7	3261.9	1.001	10.225	0	0	0	13.35	91.5	96.9	234.14	5.9	1.9
Acq 10	700	1643419	25	19.2	0.758	21.2	3399	1	15.294	0	0	0	0	0	0	13.71	100	100
Acq 11	700	1611443	25	19.5	0.771	17.7	3499.3	1	11.173	0	0	0	0	0	0	16.62	92.6	96.4
Acq 12	710	1721201	25	19.1	0.765	22.6	3356.5	1.001	9.222	3.73	1.4	58.1	0	0	0	16.93	93.8	40.4
Acq 13	710	1613026	25	18.9	0.766	20.3	3273.5	1.001	10.654	0	0	0	0	0	0	14.42	100	100
Acq 14	720	1722832	25	18.7	0.775	24.2	3183.3	1	9.694	0	0	0	13.43	93.8	98.1	144.33	3.9	0.9
Acq 15	720	1694183	25	19.2	0.787	20	3368.2	0.999	19.021	0	0	0	0	0	0	13.76	100	100
Acq 16	730	1730642	25	18.8	0.791	30.8	3216.4	0.999	14.543	0	0	0	11.29	100	100	0	0	0
Acq 17	730	1652861	25	18.6	0.776	27.5	3145.5	0.999	10.759	0	0	0	12.11	100	100	0	0	0
Acq 18	740	1640444	25	19	0.802	24.1	3299.5	1	15.67	0	0	0	12.06	100	100	0	0	0
Acq 19	740	2551508	25	19.6	0.751	37.9	3551.5	1.008	13.18	0	0	0	12.66	100	100	0	0	0
Acq 20	750	2192955	25	23.3	0.708	Multimodal	5320.2	1.058	65.518	0	0	0	11.81	100	100	0	0	0
N60
Item	Time (s)	Intensity (Cnt/s)	DLS Temp (C)	Radius (nm)	Amplitude	%PD	Mw-R (kDa)	Baseline	SOS	Range1 Radius (M) (0.1-5nm)	Range1 %Intensity (M)	Range1 %Mass (M)	Range2 Radius (M) (5-13.5nm)	Range2 %Intensity (M)	Range2 %Mass (M)	Range3 Radius (M) (13.5-1e+06nm)	Range3 %Intensity (M)	Range3 %Mass (M)
Acq 1	2800	1441936	25	62.5	0.841	Multimodal	53614.5	1.02	356.909	2.34	4.9	99.7	0	0	0	67.05	95.1	0.3
Acq 2	2800	1115713	25	62.1	0.802	Multimodal	52878.3	1.022	158.741	2.6	3.2	98.4	0	0	0	45.94	62.2	0.8
Acq 3	2800	772095	25	61.3	0.782	Multimodal	51285.9	1.008	346.694	2.56	4.9	99.5	0	0	0	77.31	95.1	0.5
Acq 4	2800	1110020	25	57.3	0.761	Multimodal	43719.3	1.025	148.786	1.89	2.8	99.1	0	0	0	37.58	65.8	0.5
Acq 5	2800	1245222	25	59.7	0.745	29.2	48190.9	1.022	75.641	1.8	1.6	99.5	0	0	0	54.54	98.4	0.5
Acq 6	2800	1031246	25	61.8	0.807	Multimodal	52276.3	1.012	247.433	2.55	3.8	99.3	0	0	0	66.26	87.6	0.5
Acq 7	2800	1045446	25	57.3	0.811	Multimodal	43806.2	1.008	986.302	2.15	7.3	99.7	0	0	0	91.75	92.7	0.3
Acq 8	2900	683765	25	55.9	0.808	Multimodal	41227.4	1.018	522	1.99	5.6	99.7	0	0	0	60.06	85.1	0.2
Acq 9	2900	692425	25	58.4	0.801	Multimodal	45694.8	1.037	481.86	2.38	6.1	99.5	0	0	0	47.89	62.9	0.3
Acq 10	2900	1317778	25	56.5	0.845	Multimodal	42375.4	1.059	260.459	2.01	3.5	99.7	0	0	0	53.66	96.5	0.3
Acq 11	2900	945673	25	53.8	0.827	Multimodal	37782.4	1.051	1109.8	1.81	8	99.8	0	0	0	52.26	80.1	0.1
Acq 12	2900	1496840	25	67.7	0.763	49.3	64571.6	1.018	99.573	0	0	0	6.19	4.5	93.1	75.05	95.5	6.9
Acq 13	2900	1201134	25	61	0.776	Multimodal	50705.8	1.012	420.552	2.8	5.7	98.6	0	0	0	44.28	51.1	0.5
Acq 14	2900	937119	25	59.2	0.757	Multimodal	47263.8	1.003	120.365	3.45	2.6	93.6	0	0	0	54.26	75.8	2
Acq 15	2900	1054459	25	63.2	0.774	Multimodal	55110.5	1	106.005	2.45	2	96.6	0	0	0	23.86	19.4	1
Acq 16	2900	1062069	25	64.8	0.758	Multimodal	58359.1	1	93.634	0	0	0	6.6	5.3	83.6	111.02	94.7	16.4
Acq 17	2900	1229486	25	64.6	0.739	54.2	57912.8	0.996	81.366	0	0	0	10.97	9.1	62.5	124.95	90.9	37.5
Acq 18	2900	1156416	25	67.9	0.748	51	65047	1.003	65.184	0	0	0	8.8	5.8	73	107.06	94.2	27
Acq 19	2900	1045408	25	67.2	0.769	43.4	63530.6	0.996	75.534	2.92	1.8	93.3	0	0	0	43.58	42.5	1.4
Acq 20	2900	997639	25	64	0.75	Multimodal	56665.5	0.996	50.7	0	0	0	0	0	0	18.29	43.1	50.3
WT
Item	Time (s)	Intensity (Cnt/s)	DLS Temp (C)	Radius (nm)	Amplitude	%PD	Mw-R (kDa)	Baseline	SOS	Range1 Radius (M) (0.1-5nm)	Range1 %Intensity (M)	Range1 %Mass (M)	Range2 Radius (M) (5-13.5nm)	Range2 %Intensity (M)	Range2 %Mass (M)	Range3 Radius (M) (13.5-1e+06nm)	Range3 %Intensity (M)	Range3 %Mass (M)
Acq 1	200	2045107	25 days, 0:00:00	21.7	0.754	29.2	4495	0.999	12.234	0	0	0	0	0	0	13.68	100	100
Acq 2	210	2022781	25 days, 0:00:00	21.3	0.749	36.6	4329.5	0.998	20.145	0	0	0	11.75	98.5	99.8	109.83	1.5	0.2
Acq 3	210	2105732	00:00:00	21.1	0.748	29.5	4247	0.999	13.222	0	0	0	12.75	100	100	0	0	0
Acq 4	220	2148294	25	21	0.751	22.5	4190.6	1	9.559	0	0	0	0	0	0	14	100	100
Acq 5	220	2118139	25	21.2	0.754	30.4	4266.8	0.999	13.95	0	0	0	13.05	100	100	0	0	0
Acq 6	230	1965475	25	21.4	0.746	24.8	4380.2	1	14.723	0	0	0	0	0	0	15.12	91.2	97.8
Acq 7	230	2137337	25	21.2	0.742	29.3	4268	1	10.568	0	0	0	0	0	0	14.73	94.8	98.1
Acq 8	240	1823044	25	21.1	0.743	30.6	4246.6	1.001	13.517	0	0	0	0	0	0	14.23	97.2	95.7
Acq 9	240	2041883	25	21.1	0.736	27.6	4225.1	1	17.279	0	0	0	13.37	100	100	0	0	0
Acq 10	250	1957130	25	21.6	0.744	26.6	4459.2	1	13.694	0	0	0	0	0	0	14.38	100	100
Acq 11	250	2053471	25	21.6	0.75	27.9	4440.1	0.999	10.461	0	0	0	0	0	0	13.69	100	100
Acq 12	260	2050228	25	21.9	0.74	24.3	4585.2	1	14.822	0	0	0	0	0	0	14.9	100	100
Acq 13	260	2107840	25	22.1	0.745	24.7	4695.8	0.999	14.717	0	0	0	12.95	100	100	0	0	0
Acq 14	270	2203236	25	22.4	0.749	26.4	4853.6	0.999	16.568	0	0	0	0	0	0	14.59	100	100
Acq 15	270	1949329	25	21.5	0.741	27.5	4415.4	1	13.489	0	0	0	0	0	0	13.58	100	100
Acq 16	280	2249088	25	22.4	0.754	33.5	4833.5	0.999	16.492	0	0	0	0	0	0	14.06	97.2	99.2
Acq 17	280	2109575	25	21.4	0.735	37.4	4363.7	1.001	12.497	0	0	0	0	0	0	13.53	94	92.4
Acq 18	290	2063293	25	22	0.736	28.6	4638.8	1	9.067	0	0	0	0	0	0	14.67	100	100
Acq 19	290	1854582	25	22.2	0.739	22.8	4744.3	1	11.625	0	0	0	0	0	0	14.94	100	100
Acq 20	300	2116299	25	21.7	0.735	31.9	4491.9	1	9.851	0	0	0	0	0	0	14.07	96.7	99.1
Cationic nanoplastic
36
Item	Time (s)	Intensity (Cnt/s)	DLS Temp (C)	Radius (nm)	Amplitude	%PD	Mw-R (kDa)	Baseline	SOS	Range1 Radius (M) (0.1-5nm)	Range1 %Intensity (M)	Range1 %Mass (M)	Range2 Radius (M) (5-13.5nm)	Range2 %Intensity (M)	Range2 %Mass (M)	Range3 Radius (M) (13.5-1e+06nm)	Range3 %Intensity (M)	Range3 %Mass (M)
Acq 1	13000	1565504	25	67.9	0.757	Multimodal	65148.8	1.009	459.251	3.02	4.3	95.6	0	0	0	15.14	11.3	2
Acq 2	13000	1539278	25	68	0.74	Multimodal	65293.1	1.003	345.149	2.47	2.4	93.6	0	0	0	14.82	25.4	3.1
Acq 3	13000	1624565	25	69.6	0.741	Multimodal	69023	1.001	234.404	0	0	0	9.19	11.6	74.9	127.43	85.2	22.5
Acq 4	13000	1386700	25	67	0.694	Multimodal	63139.2	1.002	331.38	0	0	0	6.97	29.6	83	133.89	46.7	7.6
Acq 5	13000	1470671	25	64.6	0.699	Multimodal	57811.8	1.013	234.059	3.39	4.3	94.2	0	0	0	29.12	47.3	2.3
Acq 6	13000	1671085	25	68.4	0.727	Multimodal	66205.3	1.007	236.781	4.13	4.6	83.1	0	0	0	31.91	42	3
Acq 7	13000	1553049	25	69.7	0.723	Multimodal	69072	1	260.965	0	0	0	12.9	17.1	58.3	134.44	75.1	32.9
Acq 8	13000	1752596	25	67.8	0.697	Multimodal	64851.4	0.998	232.156	0	0	0	8.18	10.9	79	129.13	84	17.7
Acq 9	13000	1504822	25	67.9	0.716	Multimodal	65093.5	1.004	211.662	0	0	0	12.53	15.8	65.3	121.4	84.2	34.7
Acq 10	13000	1450062	25	64.7	0.714	Multimodal	58063.6	1.003	172.351	0	0	0	10.31	12.1	56.2	118.88	83.1	18
Acq 11	13000	1544094	25	66.2	0.703	Multimodal	61287.7	1.003	165.406	3.93	2.2	83.7	0	0	0	24.52	27.8	4.8
Acq 12	13000	1267452	25	63.4	0.764	Multimodal	55402.4	1.002	383.585	2.51	29.2	98.2	0	0	0	131.13	57.3	1.1
Acq 13	13000	1495657	25	67.3	0.7	Multimodal	63637.1	0.998	151.177	0	0	0	9.59	11.6	69.7	127.29	78.7	22.3
Acq 14	13000	2022848	25	64.3	0.717	Multimodal	57329.5	1.002	305.892	0	0	0	5.79	6.9	83.7	96.19	79.7	4.9
Acq 15	13000	1151056	25	61.1	0.759	Multimodal	50755.1	1.008	694.278	2.46	5.1	94.9	0	0	0	17.02	13.2	0.8
Acq 16	13000	1567440	25	68.3	0.731	Multimodal	66027.3	1.002	271.479	0	0	0	8.91	11.8	79.7	121.62	88.2	20.3
Acq 17	13000	1569290	25	68.2	0.718	Multimodal	65769.3	1.003	283.025	0	0	0	13.02	29.7	60.1	134.05	44.8	16.6
Acq 18	13000	1620541	25	63.6	0.706	Multimodal	55891.9	0.998	164.25	0	0	0	5.83	8.3	85.2	38.54	21.1	1.7
Acq 19	13000	1326170	25	66	0.722	Multimodal	60911.7	1.003	364.998	1.72	1.1	91.2	9.69	26	6.3	133.92	52.9	1.3
Acq 20	13000	1516581	25	71	0.73	Multimodal	72158.6	1.001	249.339	0	0	0	9.96	27.6	69.2	133.05	48.2	13.6
60
Item	Time (s)	Intensity (Cnt/s)	DLS Temp (C)	Radius (nm)	Amplitude	%PD	Mw-R (kDa)	Baseline	SOS	Range1 Radius (M) (0.1-5nm)	Range1 %Intensity (M)	Range1 %Mass (M)	Range2 Radius (M) (5-13.5nm)	Range2 %Intensity (M)	Range2 %Mass (M)	Range3 Radius (M) (13.5-1e+06nm)	Range3 %Intensity (M)	Range3 %Mass (M)
Acq 1	13000	1025124	25	70.6	0.775	Multimodal	71300.3	1.02	660.173	2.06	2.6	95.6	10.97	14.8	2.9	127.54	77.3	1.2
Acq 2	13000	910454	25	78.4	0.769	Multimodal	91158.1	1.015	366.686	0	0	0	7.27	28	83.3	131.54	58.4	10.5
Acq 3	13000	1113062	25	70	0.767	Multimodal	69880.1	1.014	244.95	0	0	0	9.22	11.2	77.8	118.91	86.8	20.5
Acq 4	13000	1625366	25	74.2	0.732	Multimodal	80007	1.02	249.577	0	0	0	8.19	9.8	76.4	38.82	22.4	3
Acq 5	13000	1371593	25	131.6	0.56	Multimodal	306239	1.096	486.864	0	0	0	8	7.3	70.7	49.71	37.1	3.1
Acq 6	13000	1154766	25	95.4	0.627	Multimodal	144122	1.07	495.02	0	0	0	8.72	41.9	80.1	134.83	39.2	9.6
Acq 7	13000	1293125	25	71.7	0.785	Multimodal	73973.3	1.015	271.532	0	0	0	8.8	10.7	81.7	115.96	89.3	18.3
Acq 8	14000	1795712	25	67	0.746	Multimodal	63001.2	1.022	363.051	3.19	4.6	94.3	10.53	5.9	3.4	112.09	89.5	2.3
Acq 9	14000	1341248	25	65.6	0.772	Multimodal	60078.1	1.017	757.446	2.47	6.9	98.9	0	0	0	37.23	40.1	0.3
Acq 10	14000	1734123	25	75.4	0.707	Multimodal	83237.5	1.003	361.892	0	0	0	10.5	26.7	63.3	133.68	44.8	14
Acq 11	14000	1650343	25	65	0.685	Multimodal	58680.8	1	202.06	1.99	1.6	96.2	0	0	0	19.43	21.2	1.4
Acq 12	14000	1412821	25	66.3	0.748	Multimodal	61544.8	1.03	592.152	3.24	7.4	97.9	0	0	0	33.74	28.9	0.5
Acq 13	14000	1329079	25	75	0.766	Multimodal	82204	1.009	235.482	0	0	0	5.18	6.5	88.4	37.51	21.2	1.4
Acq 14	14000	1544762	25	72.6	0.702	Multimodal	76001	1.004	216.646	0	0	0	0	0	0	16.35	20.3	46
Acq 15	14000	1472187	25	70.3	0.732	Multimodal	70660.3	1.018	374.117	0	0	0	11.14	15.4	72.3	122.42	84.6	27.7
Acq 16	14000	1293154	25	73.5	0.759	Multimodal	78449.1	1.002	374.28	0	0	0	11.91	14.1	57.9	128.24	85.9	42.1
Acq 17	14000	1172657	25	70.5	0.703	Multimodal	70992.8	1.005	224.798	0	0	0	10.83	14.6	70.5	127.99	81.8	25.9
Acq 18	14000	1581707	25	72.3	0.713	Multimodal	75450.3	1.002	226.893	2.62	2.5	92.5	0	0	0	23.27	38.3	2.3
Acq 19	14000	1514091	25	73.6	0.711	Multimodal	78696.5	1.003	189.281	0	0	0	12.34	12.8	46.6	125.54	76.4	24.1
Acq 20	14000	1406822	25	74.2	0.718	Multimodal	80039.4	1	171.781	0	0	0	7.61	24.1	75	132.84	55.2	13
WT
Item	Time (s)	Intensity (Cnt/s)	DLS Temp (C)	Radius (nm)	Amplitude	%PD	Mw-R (kDa)	Baseline	SOS	Range1 Radius (M) (0.1-5nm)	Range1 %Intensity (M)	Range1 %Mass (M)	Range2 Radius (M) (5-13.5nm)	Range2 %Intensity (M)	Range2 %Mass (M)	Range3 Radius (M) (13.5-1e+06nm)	Range3 %Intensity (M)	Range3 %Mass (M)
Acq 1	12000	761166	25	56.4	0.85	Multimodal	42210.5	1.018	275.401	0	0	0	8.9	12.8	85.3	101.49	87.2	14.7
Acq 2	12000	987434	25	53.9	0.818	Multimodal	37990.1	1.009	302.585	0	0	0	7.73	54	90.7	131.75	40.2	6.9
Acq 3	12000	987787	25	57.4	0.848	Multimodal	43886.8	1.016	432.094	0	0	0	9.02	51.9	88.2	132.05	41.5	8.5
Acq 4	12000	926924	25	55.5	0.821	Multimodal	40516.5	1.016	383.967	0	0	0	9.13	55.2	89.6	130.76	41.5	8.6
Acq 5	12000	1124640	25	55.5	0.82	Multimodal	40532.3	1.009	440.733	0	0	0	13.02	25.3	73	137.37	74.7	27
Acq 6	12000	1275396	25	52.4	0.781	Multimodal	35564.1	1.012	368.722	0	0	0	11.35	40.9	81.4	130.92	50.7	12.9
Acq 7	12000	839653	25	55	0.797	Multimodal	39823.4	1.008	290.724	0	0	0	10.41	18	83.1	113.42	82	16.9
Acq 8	12000	1096525	25	55	0.805	Multimodal	39742.7	1.006	246.418	0	0	0	6.82	50.9	90.1	133.42	36.9	5.7
Acq 9	12000	1117010	25	51.7	0.8	Multimodal	34351.2	1.002	230.131	0	0	0	13.17	23.8	69.7	128.8	70.1	24
Acq 10	12000	1170740	25	53.4	0.823	Multimodal	37151.7	1.005	305.541	0	0	0	9.84	49	83.9	133.54	40.7	10.2
Acq 11	12000	1215229	25	52	0.777	Multimodal	34930.6	1.003	201.149	0	0	0	9.13	54.5	82.8	130.77	28.4	6
Acq 12	12000	967970	25	53.2	0.844	Multimodal	36748.1	1.015	370.821	0	0	0	11.28	55.1	85.1	131.98	39.1	11
Acq 13	12000	757494	25	49.6	0.825	Multimodal	31152.9	1.009	173.952	0	0	0	12.22	58.2	81.4	132.33	31.2	10.3
Acq 14	12000	1289482	25	50.9	0.837	Multimodal	33116.4	1.021	238.533	0	0	0	8.31	12.8	95.2	65.21	87.2	4.8
Acq 15	12000	1216164	25	55.6	0.753	Multimodal	40719.8	1.004	293.439	0	0	0	10.39	17.4	81.5	117.78	82.6	18.5
Acq 16	12000	982485	25	55.4	0.83	Multimodal	40436.6	1.002	268.037	0	0	0	9.11	13.5	89.2	99.68	86.5	10.8
Acq 17	12000	994997	25	56.7	0.838	Multimodal	42722.3	1.004	454.584	0	0	0	10.48	35.5	76.7	132.78	43.7	10.5
Acq 18	12000	1175671	25	51.8	0.823	Multimodal	34572.8	1.013	266.057	0	0	0	7.16	56.9	92.5	131.69	38	5.6
Acq 19	12000	1098185	25	57.3	0.8	Multimodal	43696.5	1.006	290.883	0	0	0	8.5	13.8	86	118.07	86.2	14
Acq 20	12000	1249275	25	51.9	0.812	Multimodal	34766.2	1.008	192.477	0	0	0	7.18	57.8	92.5	130.25	38.7	6

## Sheet: Fig 3C
Full length												N36												N60
time/concentration	0					2.5							0					2.5							0					2.5						delta-delta C(t), fold change with nanoplastics
0	6.19	6.19	4.76	5.47	3.33	8.94	8.53	8.53	8.32	0		0	0.2	0.18	0.28	0.33	0.14	0.02	0.46	0.78	0.77	0.63		0	0.17	0.18	0.17	0.15	0.16	0.19	0.3	0.25	0.34	0.37		Full Length	N36	N60
0.5	1.9	3.09	3.57	3.81	8.57	6.26	4.68	4.88	5.16	2.48		0.5	0.12	0.11	0.18	0.18	0.12	-0.91	-0.76	-0.43	-0.54	-0.71		0.5	0.06	0.12	0.13	0.11	0.09	0.1	0.21	0.14	0.24	0.25		2.56	1.14	0.92
1	2.62	3.57	3.57	3.33	9.52	4.61	4.13	4.13	4.47	1.72		1	0.17	0.14	0.17	0.12	0.17	-1.17	-0.92	-0.58	-0.71	-0.83		1	0.06	0.07	0.06	0.07	0.11	0.07	0.19	0.14	0.21	0.22		2.66	1.07	0.64
1.5	1.9	1.9	3.09	2.86	14.76	4.47	4.68	3.65	3.92	2.34		1.5	0.19	0.17	0.15	0.18	0.14	-1.18	-0.98	-0.54	-0.62	-0.82		1.5	0.06	0.07	0.02	0.04	0.06	0.03	0.16	0.09	0.21	0.2		2.7	0.99	0.98
2	1.43	2.38	3.57	0.95	13.09	4.81	3.85	4.33	3.58	1.99		2	0.19	0.19	0.18	0.18	0.17	-1.05	-0.9	-0.6	-0.64	-0.7		2	0.06	0.06	0.06	0.02	0.06	0.05	0.17	0.08	0.19	0.22		2.26	1.02	0.87
2.5	3.57	2.62	2.14	2.86	14.28	4.54	4.33	4.4	4.26	2.06		2.5	0.28	0.25	0.25	0.33	0.3	-0.93	-0.86	-0.42	-0.4	-0.85		2.5	0.05	0.06	0.08	0.02	0.08	0.04	0.15	0.09	0.19	0.21		1.34	0.96	0.91
3	1.67	2.38	2.38	2.62	13.57	4.75	3.99	4.06	4.2	1.93		3	0.27	0.24	0.3	0.27	0.22	-1.06	-0.81	-0.53	-0.56	-0.71		3	0.08	0.04	0.02	0	0.08	0.04	0.14	0.07	0.16	0.18
3.5	1.43	3.33	3.33	3.09	12.14	4.54	4.47	4.47	4.2	2.48		3.5	0.32	0.33	0.3	0.32	0.3	-0.85	-0.68	-0.42	-0.44	-0.66		3.5	0.1	0.06	0.04	0.06	0.07	0.03	0.15	0.09	0.16	0.21
4	2.14	1.67	2.62	2.38	11.66	4.4	4.4	4.33	4.95	1.79		4	0.37	0.44	0.4	0.41	0.22	-0.73	-0.67	-0.43	-0.35	-0.61		4	0.04	0.08	0.06	0.06	0.06	0.04	0.14	0.08	0.17	0.18
4.5	1.9	1.9	1.9	3.33	10.47	4.61	4.06	4.68	4.68	2.13		4.5	0.44	0.48	0.35	0.45	0.35	-0.88	-0.61	-0.23	-0.29	-0.48		4.5	0.05	0.04	0.07	0.02	0.02	0.05	0.13	0.08	0.17	0.18
5	1.9	1.43	2.14	2.14	10.95	4.61	4.68	4.2	4.47	1.99		5	0.52	0.5	0.53	0.45	0.46	-0.68	-0.53	-0.18	-0.13	-0.39		5	0.03	0.03	0.02	0.04	0.03	0.02	0.12	0.08	0.17	0.17
5.5	1.9	2.38	1.9	2.38	10.47	4.88	4.4	4.47	4.33	1.99		5.5	0.6	0.56	0.51	0.54	0.51	-0.67	-0.4	-0.16	-0.09	-0.43		5.5	0.03	0.02	0.04	0.05	0.02	0.02	0.13	0.06	0.14	0.18
6	2.38	2.86	1.67	2.38	10.71	5.02	4.88	4.68	4.61	2.34		6	0.65	0.63	0.58	0.63	0.61	-0.63	-0.35	-0.14	-0.03	-0.37		6	0.02	0.05	0.05	0	0.06	0.02	0.11	0.06	0.15	0.17
6.5	1.9	2.62	1.67	1.67	11.42	4.81	4.95	4.75	4.75	2.82		6.5	0.7	0.73	0.67	0.7	0.6	-0.47	-0.29	0.02	-0.03	-0.25		6.5	0.06	0.07	0.08	0.04	0.08	0.03	0.13	0.06	0.16	0.16
7	2.14	1.67	1.9	1.9	11.42	5.43	4.61	4.61	5.3	2.54		7	0.84	0.79	0.82	0.8	0.72	-0.36	-0.31	0.08	0.06	-0.23		7	0.07	0.02	0.04	0.04	0.08	0.02	0.12	0.07	0.15	0.17
7.5	2.86	1.67	1.43	1.43	10.23	5.5	4.81	4.61	4.81	2.41		7.5	0.89	0.84	0.84	0.87	0.87	-0.41	-0.23	0.19	0.12	0.02		7.5	0.07	0.02	0.04	0.05	0.07	0.01	0.11	0.06	0.15	0.17
8	1.9	1.67	1.9	1.9	9.04	4.88	4.75	4.88	5.23	2.27		8	1.06	0.85	0.91	0.87	0.9	-0.17	-0.09	0.2	0.22	-0.16		8	0.08	0.06	0.05	0.07	0.05	0	0.12	0.06	0.14	0.14
8.5	1.19	3.09	2.38	0.95	10	5.16	4.88	4.68	4.88	2.27		8.5	1.04	1.08	0.95	1.02	0.97	-0.22	-0.09	0.36	0.35	-0.04		8.5	0.06	0.02	0.09	0.06	0.08	0.01	0.1	0.06	0.14	0.18
9	1.19	3.09	0.71	1.9	9.76	5.02	5.02	5.23	4.81	2.75		9	1.18	1.08	1.1	1.15	1.1	-0.02	-0.04	0.4	0.17	0.17		9	0.03	0.04	0.05	0.07	0.06	0.02	0.11	0.04	0.14	0.16
9.5	0.71	1.9	1.9	2.38	9.04	5.5	5.02	4.68	5.5	2.89		9.5	1.18	1.21	1.13	1.13	1.17	-0.04	0.07	0.39	0.43	0.26		9.5	0.04	0.06	0.06	0.05	0.03	0.02	0.12	0.05	0.15	0.16
10	2.62	2.62	1.9	2.38	10	5.23	5.23	5.57	5.85	2.89		10	1.44	1.28	1.23	1.19	1.32	0.15	0.24	0.51	0.52	0.2		10	0.09	0.07	0.06	0.1	0.01	0.02	0.1	0.07	0.14	0.16
10.5	0.48	2.62	1.67	1.43	9.76	5.36	5.16	5.43	5.16	3.16		10.5	1.55	1.39	1.31	1.43	1.44	0.4	0.24	0.61	0.61	0.36		10.5	0.05	0.05	0.06	0.06	0.07	0.03	0.08	0.06	0.16	0.16
11	2.14	2.86	2.86	2.14	10.47	5.3	4.75	5.78	5.43	2.82		11	1.67	1.5	1.49	1.43	1.6	0.55	0.35	0.7	0.7	0.43		11	0.09	0.04	0.09	0.08	0.06	0.01	0.1	0.06	0.16	0.18
11.5	1.9	1.43	2.62	1.9	8.81	4.81	5.43	5.64	5.02	2.68		11.5	1.7	1.66	1.58	1.75	1.67	0.73	0.61	0.77	0.67	0.53		11.5	0.09	0.06	0.1	0.06	0.1	0.01	0.09	0.05	0.15	0.15
12	0.95	2.38	2.86	2.86	9.28	5.98	4.75	5.43	5.5	2.82		12	1.89	1.79	1.86	1.75	1.92	0.86	0.5	0.83	0.93	0.67		12	0.08	0.07	0.11	0.1	0.09	0	0.1	0.04	0.16	0.15
12.5	3.33	3.81	2.86	1.67	10	5.64	5.71	5.64	5.57	2.82		12.5	2.2	2.01	1.94	1.89	2.06	1.31	0.79	1.07	0.88	0.97		12.5	0.09	0.05	0.12	0.08	0.08	0.01	0.09	0.06	0.15	0.17
13	2.62	3.33	2.14	2.38	9.76	5.57	5.16	5.98	5.43	2.96		13	2.54	2.13	2.13	2.13	2.19	1.58	0.99	1.09	1.06	0.76		13	0.11	0.09	0.07	0.09	0.11	0.02	0.1	0.06	0.19	0.18
13.5	1.9	2.14	2.38	2.14	5.71	5.98	5.71	6.4	5.85	3.58		13.5	2.81	2.36	2.29	2.22	2.31	2.03	1.16	1.3	1.42	1.05		13.5	0.12	0.12	0.07	0.12	0.12	0	0.09	0.06	0.16	0.18
14	2.38	2.86	2.14	1.9	5	5.64	5.91	6.12	5.98	2.75		14	3.29	2.6	2.47	2.45	2.66	2.57	1.39	1.49	1.47	1.2		14	0.1	0.08	0.1	0.11	0.1	0.01	0.08	0.07	0.18	0.19
14.5	1.67	2.14	2.14	3.81	3.81	5.71	5.98	6.46	5.98	3.51		14.5	3.72	2.78	2.81	2.8	2.92	3.35	1.85	1.67	1.72	1.34		14.5	0.11	0.06	0.13	0.1	0.13	0.02	0.1	0.06	0.19	0.19
15	1.67	2.86	2.62	2.38	5.24	5.78	5.5	5.98	6.12	3.16		15	4.37	3.2	2.94	3.06	3.35	4.3	2.16	1.89	2.2	1.51		15	0.13	0.11	0.12	0.12	0.15	0.01	0.1	0.07	0.21	0.2
15.5	1.43	1.9	3.81	3.57	5.71	6.19	5.78	6.05	6.53	3.44		15.5	5.2	3.65	3.32	3.53	3.69	5.2	2.59	2.18	2.41	1.96		15.5	0.11	0.05	0.18	0.14	0.14	0.01	0.09	0.05	0.2	0.21
16	1.9	2.62	1.9	2.14	6.19	5.91	6.26	6.05	6.12	3.16		16	5.78	4.03	3.7	3.9	3.95	6.79	3.29	2.4	2.98	2.24		16	0.1	0.12	0.13	0.17	0.17	0.02	0.08	0.06	0.23	0.22
16.5	1.9	1.9	2.14	1.43	5.95	5.78	5.98	6.4	6.12	3.85		16.5	7.15	4.71	4.49	4.62	4.8	8.81	4.39	2.96	3.68	2.55		16.5	0.15	0.12	0.11	0.2	0.12	0.01	0.08	0.07	0.24	0.24
17	1.67	2.38	3.09	3.81	5.24	5.91	5.91	5.78	5.85	3.09		17	8.24	5.15	4.94	5.11	5.59	11.25	5.52	3.43	4.5	3.15		17	0.1	0.12	0.09	0.16	0.16	0.01	0.08	0.06	0.28	0.26
17.5	0	1.43	1.67	2.86	4.52	5.85	5.43	6.6	6.33	3.85		17.5	10.03	6.34	6.02	6.03	6.49	14.51	7.44	4.45	5.78	3.89		17.5	0.13	0.14	0.1	0.19	0.18	0	0.1	0.07	0.29	0.28
18	1.19	2.38	3.33	0.95	6.19	5.5	5.16	6.19	6.33	3.44		18	12.07	7.25	6.87	7.16	7.99	18.14	9.45	5.51	7.11	4.77		18	0.2	0.08	0.17	0.18	0.16	0.01	0.12	0.08	0.34	0.33
18.5	1.9	2.38	1.67	0.48	5.47	5.91	5.78	6.19	5.85	3.44		18.5	13.61	8.33	7.94	8.37	9.59	22.55	12.66	7.13	8.95	5.81		18.5	0.16	0.12	0.12	0.23	0.19	0.01	0.11	0.07	0.38	0.34
19	1.43	1.9	1.9	0.95	6.9	6.46	6.4	6.53	6.46	3.3		19	14.51	8.75	8.28	9.07	10	24.19	13.69	7.69	9.93	6.47		19	0.2	0.15	0.18	0.25	0.19	0.02	0.1	0.08	0.38	0.37
19.5	1.67	2.86	2.38	1.67	6.19	5.71	6.33	6.05	6.26	3.92		19.5	16.8	10.23	9.32	10.42	11.54	28.61	17.59	9.59	12.16	7.94		19.5	0.16	0.15	0.19	0.24	0.23	0.02	0.09	0.08	0.43	0.38
20	2.38	2.38	2.14	2.62	6.19	5.57	6.19	6.33	6.46	3.78		20	19.74	11.85	10.53	12.27	13.37	33.65	22.62	12.29	15.22	10.64		20	0.14	0.19	0.12	0.24	0.19	0.01	0.09	0.11	0.47	0.4
20.5	2.14	3.33	2.62	1.43	4.52	6.4	5.78	6.46	6.74	3.65		20.5	21.78	13.87	12.4	14.77	15.96	38.23	28.52	15.96	18.4	13.57		20.5	0.19	0.19	0.19	0.27	0.21	0.01	0.09	0.11	0.53	0.49
21	1.67	2.38	3.09	1.67	5.95	6.53	6.4	6.53	6.26	3.44		21	25.3	15.9	13.83	17.51	17.89	41.96	36.25	20.3	22.47	17.96		21	0.18	0.19	0.14	0.29	0.25	0.03	0.09	0.11	0.51	0.47
21.5	2.14	1.19	3.09	2.14	5.95	6.81	6.67	6.46	6.74	3.09		21.5	28.44	17.87	16.09	20.42	21.33	47.3	43.87	24.94	26.03	22.64		21.5	0.19	0.27	0.21	0.31	0.23	0.04	0.09	0.14	0.58	0.52
22	1.67	1.67	2.62	3.09	5.47	5.98	6.26	6.67	6.81	3.99		22	31.67	21.17	18.64	23.11	24.32	51.17	51.66	30.81	29.71	28.26		22	0.27	3.01	0.15	0.37	0.23	0.02	0.09	0.14	0.59	0.54
22.5	0.95	1.9	1.67	1.43	5.47	6.46	6.19	6.67	6.05	3.85		22.5	34.58	23.4	21.1	26.72	27.63	53.2	58.13	36.87	32.9	34.01		22.5	0.28	3.11	0.17	0.36	0.27	0.02	0.1	0.15	0.61	0.55
23	0.95	1.9	0.71	1.9	5.71	5.64	6.88	6.46	6.33	3.44		23	37.22	26.46	23.75	29.44	31.28	60.22	63.67	42.47	35.48	41.01		23	0.33	3.19	0.19	0.38	0.29	0.04	0.1	0.16	0.63	0.57
23.5	2.14	2.38	1.67	3.33	5.24	6.4	6.05	6.74	6.26	3.65		23.5	40.74	29.19	26.37	33.11	34.47	64.15	69.44	48.19	38.7	47.54		23.5	0.25	3.38	0.24	0.4	0.31	0.04	0.11	0.18	0.64	0.58
24	2.86	1.67	2.86	1.67	5.71	6.88	6.53	6.95	6.05	3.58		24	44.08	32.98	29.25	37.11	37.94	67.48	73.62	54.12	40.77	54.46		24	0.29	3.48	0.22	0.45	0.32	0.04	0.1	0.19	0.66	0.65
24.5	1.67	1.9	2.38	0.71	3.57	6.4	6.19	7.22	6.74	4.2		24.5	46.65	35.63	32.37	39.91	41.32	70.77	77.27	58.05	42.57	60.89		24.5	0.33	3.77	0.25	0.45	0.35	0.05	0.13	0.19	0.68	0.65
25	2.86	2.62	3.09	2.38	4.28	6.6	6.95	7.08	6.74	4.13		25	48.94	39.7	35.05	43.07	44.12	73.91	81.38	62.05	44.83	67.94		25	0.33	3.98	0.27	0.51	0.35	0.05	0.11	0.24	0.72	0.68
25.5	1.9	2.38	1.9	2.62	3.81	6.4	6.53	6.67	7.08	3.78		25.5	52.03	42.63	38.39	46.54	47.86	75.82	84.79	64.47	46.43	72.77		25.5	0.35	4.18	0.26	0.58	0.42	0.06	0.13	0.23	0.74	0.69
26	1.9	1.67	2.38	1.9	5.71	6.19	6.4	6.26	6.33	3.58		26	54.9	45.04	41.02	49.91	50.68	75.71	85.44	67.77	47.65	76.3		26	0.43	4.13	0.27	0.57	0.37	0.07	0.13	0.25	0.76	0.69
26.5	2.62	1.43	2.14	2.86	5	6.6	6.81	7.15	6.67	3.85		26.5	57.16	48.85	44.33	53.58	53.99	79.12	89.11	70.96	49.72	82.27		26.5	0.44	4.39	0.31	0.61	0.42	0.07	0.15	0.26	0.79	0.72
27	1.19	2.14	2.14	3.57	5.47	6.4	6.53	6.81	6.67	3.85		27	58.91	51.9	47.78	56.06	55.94	78.1	89.78	74.56	50.93	86.63		27	0.5	4.69	0.25	0.67	0.44	0.07	0.14	0.29	0.83	0.73
27.5	2.86	1.9	2.86	1.9	5.24	6.95	6.74	6.67	6.88	4.13		27.5	61.04	55.08	50.2	58.79	58.5	78.09	91.93	75.47	51.67	83.7		27.5	0.51	4.94	0.3	0.64	0.46	0.08	0.15	0.28	0.81	0.74
28	2.86	2.38	0.95	1.9	5.24	6.81	6.6	7.29	6.95	4.47		28	62.74	58.15	52.15	60.41	61	82.09	92.95	77.59	53.28	92.51		28	0.56	4.92	0.31	0.71	0.47	0.09	0.13	0.28	0.83	0.78
28.5	2.14	1.19	2.86	1.9	4.05	6.53	6.95	6.88	6.33	3.3		28.5	63.29	61.88	55.43	63.74	63.5	79.19	94.09	80.25	54.01	94.29		28.5	0.56	5.22	0.34	0.71	0.53	0.08	0.13	0.29	0.88	0.78
29	1.9	1.43	3.09	2.14	5.95	6.74	6.81	6.6	6.81	3.71		29	65.52	64.39	57.85	66.2	66.49	81.09	93.65	79.26	54.66	96.29		29	0.58	5.4	0.31	0.7	0.56	0.08	0.13	0.31	0.82	0.8
29.5	2.38	2.62	1.43	2.14	4.52	6.74	6.88	6.74	6.6	3.78		29.5	65.97	66.33	60.03	66.84	65.85	80.55	92.93	80.66	54.5	97.25		29.5	0.63	5.43	0.31	0.73	0.56	0.1	0.12	0.32	0.83	0.8
30	1.43	3.57	2.62	2.62	4.05	7.15	7.02	7.08	7.02	3.92		30	68.43	69.23	60.46	69.55	68.95	81.4	94.88	82.4	56.13	98.74		30	0.65	5.78	0.38	0.8	0.58	0.09	0.15	0.34	0.85	0.82
30.5	3.09	2.62	2.86	1.43	4.28	6.4	6.95	6.81	7.02	3.78		30.5	71.04	73.12	64.93	71.5	71.27	82.81	95.57	81.5	57.02	98.81		30.5	0.66	5.78	0.35	0.88	0.69	0.1	0.14	0.36	0.88	0.84
31	0.95	1.43	3.09	2.38	4.52	6.4	7.02	7.02	7.36	3.99		31	71.16	74.88	66.31	71.82	71.89	83.27	94.27	83.16	56.66	99.78		31	0.74	6.08	0.4	0.85	0.7	0.11	0.14	0.37	0.91	0.86
31.5	0.24	3.81	2.14	2.62	4.76	6.95	6.95	7.77	7.36	3.78		31.5	70.03	76.26	67.39	72.29	72.67	83.59	94.68	81.8	57.69	99.94		31.5	0.77	6.51	0.38	0.86	0.69	0.1	0.17	0.38	0.89	0.84
32	0.71	3.09	2.86	1.9	5	7.02	6.67	7.36	7.29	3.71		32	72.61	77.02	69.24	74.6	74.72	83.55	95.68	83.12	57.92	100		32	0.79	6.58	0.43	0.87	0.77	0.13	0.16	0.38	0.87	0.89
32.5	2.38	1.9	2.14	1.43	5.24	7.36	7.15	7.43	7.63	4.2		32.5	73.82	80.6	70.33	76.49	75.25	83.35	95.78	83.47	58.38	99.94		32.5	0.88	6.68	0.45	0.99	0.77	0.12	0.15	0.39	0.91	0.84
33	1.67	2.86	2.62	1.19	4.28	6.46	6.33	7.02	6.74	4.13		33	74.17	79.73	70.09	76.31	74.42	83.68	94.62	82.53	57.68	99.46		33	0.87	6.61	0.44	0.92	0.84	0.12	0.15	0.4	0.89	0.87
33.5	2.38	2.62	3.81	1.9	5.47	6.6	6.53	7.7	7.15	3.37		33.5	76.89	84.1	73	78.18	77.59	83.39	96.33	84.14	58.64	99.98		33.5	0.96	6.82	0.49	0.91	0.86	0.14	0.14	0.42	0.91	0.89
34	2.62	3.33	3.57	2.62	5	7.43	7.57	7.63	7.15	4.47		34	76.78	84.93	74.44	78.91	77.88	83	94.87	83.5	59.12	99.06		34	1.09	7.27	0.53	0.92	0.89	0.14	0.17	0.43	0.95	0.9
34.5	1.43	1.67	2.14	1.9	3.81	7.22	7.43	7.5	7.08	4.2		34.5	77.97	85.69	75.63	79.89	78.62	83.42	94.89	83.59	59.21	98.72		34.5	1.11	7.51	0.52	1.01	0.94	0.15	0.19	0.42	0.95	0.93
35	0.71	1.67	1.19	3.33	3.81	6.74	7.7	7.08	7.36	3.78		35	76.97	86.19	75.63	79.5	78.03	82.57	93.48	82.34	59.32	97.85		35	1.07	7.49	0.56	1	0.95	0.13	0.17	0.44	0.92	0.9
35.5	2.86	2.62	3.09	1.9	5	7.15	7.7	7.5	6.88	4.13		35.5	78.69	87.15	76.69	79.79	78.65	82.63	95.47	83.37	59.15	98.61		35.5	1.2	7.97	0.65	0.96	0.96	0.16	0.2	0.44	0.97	0.9
36	3.33	1.9	1.67	0.95	3.57	6.67	7.43	7.57	7.7	4.4		36	78.94	88.22	78.32	80.48	81.25	82.81	94.74	83.71	60.13	97.37		36	1.25	8.24	0.65	1.04	1.07	0.19	0.18	0.4	0.97	0.96
36.5	1.9	1.67	1.9	2.62	4.28	7.02	7.08	7.15	7.7	3.99		36.5	78.68	88.32	78.37	81.36	81.21	83.12	95.52	83.63	59.59	98.89		36.5	1.31	8.46	0.7	1.11	1.09	0.18	0.17	0.46	0.98	0.96
37	4.05	1.9	2.14	2.62	3.57	6.81	7.7	7.63	6.81	4.4		37	78.53	88.63	78.84	81.17	79.85	85.29	94.64	83.1	59.86	97.82		37	1.41	8.45	0.77	1.05	1.13	0.19	0.19	0.46	0.95	0.94
37.5	1.67	2.62	0.95	2.14	3.57	7.36	7.5	7.77	7.02	4.06		37.5	79.27	91.08	80.86	83.46	82.26	83.65	95.57	84.08	60.29	97.36		37.5	1.39	8.95	0.77	1.14	1.2	0.2	0.2	0.47	0.95	0.96
38	0.48	3.09	0.95	2.62	3.57	7.43	7.5	7.91	7.7	3.92		38	80.03	90.71	79.87	81.61	81.18	83.3	93.95	83.16	59.88	97.89		38	1.52	8.91	0.84	1.06	1.26	0.18	0.2	0.45	0.97	0.98
38.5	1.19	1.43	3.09	1.67	5.24	7.84	7.29	7.84	7.43	3.65		38.5	80.92	91.63	82.62	83.97	82.82	83.04	94.86	83.59	60.61	97.21		38.5	1.57	9.34	0.81	1.14	1.25	0.22	0.2	0.46	1.01	1.02
39	3.09	1.9	2.38	2.86	3.33	7.57	8.05	8.32	6.88	4.2		39	82.07	92.44	82.68	85	83.1	83.13	95.59	84.01	61.2	97.28		39	1.77	9.41	0.86	1.19	1.19	0.2	0.21	0.5	1.05	1
39.5	1.19	3.09	2.14	2.38	5.24	7.22	7.7	7.91	7.08	4.13		39.5	80.51	92.18	81.55	82.71	81.16	83.25	94.37	84.89	60.47	96.93		39.5	1.9	9.3	0.9	1.24	1.3	0.22	0.22	0.51	1.02	1.01
40	3.09	2.14	1.67	1.9	5.47	6.95	8.05	7.98	7.36	4.33		40	81.21	93.68	82.66	83.49	83.36	83.67	94.65	84.01	60.89	96.91		40	1.84	10.02	0.95	1.24	1.36	0.23	0.22	0.49	1.04	1.08
40.5	0.71	2.14	2.62	2.62	3.57	7.36	7.63	8.18	7.63	4.13		40.5	81.91	93.48	82.42	83.92	82.9	83.73	93.91	84.59	60.53	96.7		40.5	1.92	10.49	1.05	1.3	1.4	0.25	0.24	0.47	1.05	1.07
41	2.38	1.67	2.14	1.67	4.52	8.05	7.98	8.32	7.43	4.06		41	82.48	93.41	82.91	84.7	83.49	82.64	94.41	83.2	60.89	95.91		41	2.21	10.41	1.03	1.36	1.45	0.27	0.24	0.52	1.1	1.06
41.5	0.24	0.95	1.67	0.95	2.38	7.63	7.91	8.25	7.57	3.37		41.5	82.38	94.14	84.03	84.91	82.92	83.48	93.76	82.97	60.63	96.58		41.5	2.27	10.85	1.11	1.37	1.43	0.25	0.26	0.52	1.05	1.1
42	2.38	2.14	3.57	2.62	4.76	7.43	7.7	7.7	7.43	4.13		42	82.75	94.28	83.36	85.69	84.18	83.28	93.89	82.84	61.1	95.52		42	16.93	10.91	1.17	1.39	1.53	0.25	0.23	0.53	1.1	1.14
42.5	2.62	2.14	2.86	2.62	2.38	7.7	7.98	8.25	7.15	3.78		42.5	82.23	93.85	84.21	84.21	83.81	83.35	93.95	84.32	61.38	95.43		42.5	18.57	11.5	1.21	1.48	1.55	0.26	0.24	0.53	1.11	1.18
43	1.19	1.43	2.38	1.9	3.57	7.29	8.12	7.84	7.36	4.68		43	81.74	94.3	84.3	84.42	83.71	82.68	92.09	82.89	60.45	94.4		43	19.25	11.44	1.28	1.51	1.65	0.25	0.25	0.51	1.14	1.16
43.5	1.67	1.43	3.33	2.14	5	7.36	8.12	7.91	6.95	3.92		43.5	81.22	93.71	84.04	85.08	82.82	82.83	92.23	81.71	60.12	95.26		43.5	20.19	11.44	1.29	1.5	1.62	0.26	0.26	0.57	1.13	1.17
44	3.09	1.43	1.9	1.19	2.38	7.43	7.57	8.18	7.08	4.2		44	80.21	94.27	83.61	83.26	81.73	82.59	90.56	81.67	60.05	94.86		44	22.6	12.3	1.34	1.49	1.67	0.27	0.25	0.53	1.16	1.19
44.5	1.19	2.62	1.9	1.43	4.76	7.57	7.84	8.67	7.5	4.13		44.5	81.93	94.26	84.23	83.95	83.84	82.27	91.79	81.75	60.95	94.44		44.5	24	12.55	1.43	1.62	1.66	0.28	0.27	0.56	1.21	1.26
45	0.71	3.57	1.43	1.67	4.52	7.91	7.43	8.67	7.91	4.06		45	82.97	95.23	85.22	86.58	85.61	82.53	92.83	82.68	61.56	94.93		45	24.25	12.54	1.43	1.66	1.7	0.3	0.27	0.57	1.23	1.29
45.5	1.67	1.9	0.95	2.38	3.81	8.12	8.46	8.6	7.5	4.26		45.5	82.84	95.03	86.03	85.53	84.68	82.17	92.35	82.39	61.19	94.16		45.5	26.31	13.23	1.54	1.73	1.79	0.31	0.28	0.58	1.24	1.33
46	0.71	2.14	1.67	2.86	4.76	7.7	8.46	8.6	7.77	3.92		46	82.36	94.8	84.86	85.38	84.66	82.84	92.32	82.1	60.95	94.1		46	26.73	13.25	1.62	1.73	1.84	0.3	0.3	0.61	1.26	1.39
46.5	1.43	2.86	3.09	2.14	3.81	8.32	8.53	8.67	7.77	4.75		46.5	80.41	94.58	85.67	84.63	84.41	82.52	92.1	80.52	60.71	94.22		46.5	28.39	13.94	1.71	1.81	1.86	0.34	0.31	0.63	1.32	1.45
47	1.67	2.14	3.33	0.95	4.76	8.25	8.6	8.73	7.36	3.85		47	81.99	95.08	86.22	85.33	84.79	82.18	91.7	82.67	60.93	92.78		47	29.71	14.33	1.74	1.78	1.9	0.34	0.32	0.64	1.34	1.46
47.5	1.9	1.67	2.38	1.67	3.09	8.05	8.8	9.22	7.84	4.47		47.5	82.46	96.41	85.79	85.6	84.94	82.17	91.87	82.07	61.24	93.75		47.5	30.56	14.93	1.84	1.94	1.92	0.37	0.34	0.65	1.38	1.51
48	1.9	2.38	2.62	2.62	2.38	8.53	8.87	9.15	7.7	4.33		48	82.77	95.94	86.49	86.02	85.99	82.42	91.87	82.39	61.76	93.85		48	31.85	15.21	1.86	2.05	2.04	0.4	0.34	0.68	1.45	1.56
48.5	1.19	3.09	2.38	3.09	4.05	8.18	9.08	9.28	7.84	3.99		48.5	82.98	96.29	87.31	85.96	85.65	81.58	91.47	82.06	60.75	93.2		48.5	32.01	15.33	1.94	2.09	1.99	0.4	0.35	0.7	1.44	1.6
49	0.95	3.57	1.9	1.67	3.33	8.53	8.94	9.42	8.18	4.81		49	82.97	96.93	86.62	86.92	85.01	82.46	92.11	82.34	61.82	93.94		49	33.51	16.33	2.01	2.19	2.11	0.44	0.37	0.75	1.48	1.67
49.5	2.62	1.9	1.67	1.67	4.28	8.53	9.63	9.49	8.73	4.2		49.5	82.94	97.05	86.31	85.86	85.32	83.17	91.28	83.04	61.71	92.51		49.5	34.4	16.47	2.11	2.24	2.19	0.46	0.4	0.74	1.52	1.77
50	1.19	2.86	2.14	1.67	3.33	8.87	9.08	9.7	8.25	4.2		50	82.33	96.18	86.06	86.02	84.92	82.88	91.27	81.69	62.27	92.77		50	35.38	17.01	2.23	2.29	2.2	0.48	0.41	0.83	1.59	1.76
50.5	2.62	1.67	2.14	2.62	4.28	9.01	9.42	9.7	8.05	4.68		50.5	82.81	97.17	86.66	86.3	85.9	82.33	91.23	82.42	61.81	93.08		50.5	36.05	17.42	2.32	2.49	2.27	0.52	0.42	0.88	1.65	1.81
51	2.86	2.38	3.09	2.38	4.28	9.01	9.22	10.04	8.39	4.61		51	83.07	97.27	87.42	86.37	86.24	81.78	91.38	81.71	61.37	92.17		51	37.5	17.9	2.42	2.6	2.38	0.54	0.43	0.91	1.7	1.95
51.5	3.09	1.67	2.62	2.38	4.05	8.94	9.49	10.39	8.46	4.81		51.5	81.9	97.91	87.21	86.22	85.65	82.66	90.23	81.91	61.55	92.8		51.5	39.27	18.42	2.44	2.64	2.35	0.59	0.45	0.93	1.79	1.99
52	0.48	2.86	1.9	1.43	4.05	9.49	9.77	10.52	7.98	4.26		52	83.91	98.82	87.45	86.56	86.03	81.87	90.93	82.49	61.98	91.74		52	39.27	18.46	2.66	2.74	2.37	0.64	0.46	1	1.8	2.06
52.5	1.9	2.14	2.62	2.38	4.52	9.15	9.97	11.07	8.87	4.75		52.5	83.12	97.92	86.53	86.71	85.9	81.92	90.87	82.09	61.27	92.33		52.5	39.92	18.87	2.77	2.89	2.36	0.69	0.47	1.08	1.87	2.14
53	1.43	2.62	1.67	1.67	5	9.28	10.52	11.14	8.73	4.54		53	82.82	97.08	87.28	87.33	85.65	81.86	90.78	82.04	62.15	92.27		53	41.07	19.27	2.99	2.97	2.48	0.76	0.49	1.1	1.95	2.2
53.5	2.14	3.09	1.9	2.14	3.57	9.35	9.83	10.39	8.32	5.23		53.5	82.41	96.81	86.74	87	85.91	81.95	89.9	81.59	61.8	91.78		53.5	41.86	19.54	3.19	3.09	2.49	0.81	0.52	1.2	2.02	2.31
54	1.9	2.38	2.86	3.81	5.95	10.25	9.9	10.52	8.87	4.68		54	83.88	98.7	87.31	87.77	85.93	81.35	91.23	82.38	61.81	91.71		54	41.22	19.64	3.31	3.22	2.51	0.89	0.55	1.33	2.11	2.48
54.5	3.33	3.57	3.09	0.71	2.14	10.11	10.59	10.94	8.8	4.68		54.5	83.91	97.79	87.77	87.31	86.41	81.87	90.55	81.51	61.9	90.65		54.5	43.17	20.6	3.6	3.52	2.55	0.98	0.58	1.36	2.19	2.53
55	2.14	2.14	1.9	1.9	5	9.63	10.94	10.59	8.53	4.4		55	84.59	97.51	87.32	86.21	84.43	81.18	89.83	82.02	62.09	90.72		55	42.19	21.14	3.78	3.48	2.65	1.05	0.58	1.44	2.21	2.6
55.5	2.62	2.86	3.09	2.62	3.33	9.77	10.73	11	8.67	4.61		55.5	83.66	97.71	87.51	87.84	86.6	82.29	89.88	81.6	61.74	90.95		55.5	44.69	22.6	4.04	3.62	2.66	1.16	0.63	1.57	2.34	2.72
56	3.33	0.95	1.19	3.09	3.33	10.32	10.73	11.9	9.28	4.88		56	84.83	97.59	88.25	88.07	86.8	82.27	90.42	81.38	62.27	91.41		56	45.21	23.03	4.14	3.78	2.69	1.3	0.67	1.71	2.41	2.82
56.5	1.9	1.9	2.14	2.14	4.76	10.04	11.49	11.9	9.49	5.3		56.5	83.72	97.7	87.85	87	86.86	81.79	90.11	82.19	62.13	91.45		56.5	44.6	23.23	4.29	3.96	2.7	1.43	0.69	1.84	2.51	2.98
57	3.09	3.57	2.38	2.14	3.33	10.45	11.14	11.76	9.63	4.81		57	85.37	99.32	88.31	88.33	86.37	81.55	90.28	82.41	62.89	90.72		57	45.58	23.64	4.55	3.97	2.78	1.54	0.72	2.01	2.61	3.11
57.5	1.9	1.67	3.33	3.09	4.28	11	11.55	11.76	9.42	5.09		57.5	83.07	97.71	87.96	87.14	85.97	81.78	89.68	81.35	62.72	91.07		57.5	47.33	24.01	4.52	4.07	2.73	1.64	0.76	2.17	2.65	3.16
58	1.19	1.9	2.86	2.14	3.57	11.07	11.83	12.31	9.35	4.95		58	83.55	97.73	87.8	87.23	86.4	79.38	90.08	81.58	62.65	90.92		58	48.2	24.55	4.81	4.17	2.87	1.87	0.8	2.34	2.8	3.25
58.5	3.33	3.09	2.62	3.33	5.47	10.8	11.14	11.76	9.97	4.88		58.5	84.69	99.28	87.88	88.44	87.08	81.2	90.52	82.01	63.01	90.49		58.5	47.64	24.53	4.86	4.32	2.94	2.04	0.87	2.53	2.93	3.44
59	1.67	2.62	3.57	2.62	5.47	11.9	12.31	12.24	9.97	5.3		59	85.33	99.68	87.28	87.86	86.57	81.25	90.24	82.22	62.7	89.67		59	48.01	24.69	5.11	4.45	2.9	2.19	0.89	2.66	3.01	3.59
59.5	1.19	1.9	4.76	2.14	5	11.07	11.76	12.38	9.35	5.09		59.5	84.47	98.94	88.12	87.93	87.6	81.75	88.84	81.61	62.49	89.82		59.5	49.67	25.98	5.24	4.49	2.89	2.45	0.95	2.94	3.12	3.74
60	1.9	2.38	2.86	2.62	5.47	10.94	11.76	11.97	9.7	4.81		60	83.97	98.22	87.36	87.07	87.07	81.38	89.64	81.74	62.36	89.24		60	50.23	26.36	5.34	4.69	2.98	2.59	0.98	3.13	3.16	3.79
60.5	1.9	3.09	3.09	1.9	4.05	10.73	11.76	12.17	10.52	5.16		60.5	85.61	100	89.29	88.61	87.58	81	90.34	81.34	62.37	89.93		60.5	49.71	26.1	5.53	4.77	2.99	2.81	1.09	3.41	3.28	3.97
61	1.43	1.19	3.09	2.86	5.71	11.97	12.17	13.34	10.39	5.71		61	85.06	99.21	88.59	87.92	88.56	81.24	89.48	81.3	62.49	89.34		61	50.25	26.55	5.42	4.86	3.02	3	1.12	3.65	3.43	4.06
61.5	2.62	2.38	3.33	3.09	5	11.69	12.24	13.34	9.9	5.71		61.5	84.3	98.57	89.47	88.53	87.31	81.59	88.9	81.15	61.96	89.18		61.5	52.05	27.36	5.75	5.01	3.04	3.24	1.19	3.88	3.48	4.3
62	2.62	3.09	2.14	2.62	5	12.1	12.31	13.07	10.25	5.5		62	83.82	98.73	89.07	88.46	87.73	81.36	88.83	80.46	62.53	88.83		62	52.29	27.64	5.84	5.08	3.03	3.48	1.27	4.1	3.64	4.35
62.5	3.09	2.86	3.33	1.67	5.95	11.97	12.31	12.86	10.32	5.5		62.5	84.62	98.15	87.97	87.81	85.67	80.56	88.18	80.16	61.94	87.54		62.5	51.8	26.85	5.94	5.12	3.15	3.61	1.29	4.37	3.79	4.45
63	2.14	2.38	2.14	4.28	3.33	11.97	12.45	13.76	10.18	5.16		63	84.6	99.08	88.3	87.12	87.23	80.56	88.48	80.66	62.39	88.79		63	53.5	28.41	6.13	5.48	3.15	3.87	1.38	4.64	3.89	4.66
63.5	1.9	1.43	2.14	2.62	4.52	12.1	12.93	13.96	10.04	5.85		63.5	82.54	97.51	88.26	87.53	87.18	81.21	88.45	80.57	62.7	88.12		63.5	53.8	28.41	6.29	5.4	3.14	4.15	1.47	4.89	4.07	4.83
64	2.62	2.86	3.81	3.33	4.05	12.59	13.27	13.62	10.66	5.57		64	83.17	97.67	88.16	87.2	87.28	80.62	88.46	79.95	62.5	88.16		64	54.85	29.13	6.34	5.58	3.23	4.31	1.51	5.13	4.18	5
64.5	2.38	2.38	3.81	2.14	3.81	12.31	12.79	14.44	10.66	5.64		64.5	82.88	98.26	87.87	87.97	87.29	80.68	88.68	79.69	62.33	88.13		64.5	55.32	29.23	6.54	5.77	3.19	4.59	1.61	5.4	4.3	5.14
65	2.14	4.05	3.81	3.33	4.28	12.72	12.79	13.96	11.07	5.57		65	84.29	98.54	88.16	88.19	86.77	79.73	89.19	80.7	62.67	87.91		65	54.4	29.05	6.64	5.99	3.19	4.85	1.71	5.65	4.44	5.23
65.5	1.9	3.33	2.38	2.62	3.33	12.17	13.07	13.55	10.87	5.64		65.5	83.68	98.23	88.36	87.67	87.52	80.46	87.65	80.43	62.42	88.22		65.5	55.67	30.01	6.86	6.11	3.23	5.05	1.79	5.94	4.5	5.37
66	3.81	1.9	2.38	2.38	3.57	12.79	13.62	14.31	10.87	5.36		66	83.89	98.89	88.09	86.75	86.57	80.07	87.12	80.54	62.45	89.1		66	56.77	30.26	7.1	6.2	3.3	5.22	1.82	6.16	4.68	5.62
66.5	2.86	3.57	2.62	1.67	4.52	13.27	13.34	14.1	11.28	5.98		66.5	83.27	97.51	87.98	88.3	86.51	79.98	87.52	80.4	62.72	87.65		66.5	55.63	30.15	7.24	6.36	3.36	5.5	1.97	6.52	4.93	5.79
67	2.38	2.62	3.09	3.57	5	12.59	13.69	13.48	10.8	5.71		67	82.26	97.56	88.44	87.87	87.1	80.22	87.99	80.11	62.52	87.79		67	57.18	30.94	7.36	6.54	3.32	5.65	2.01	6.76	5.03	5.87
67.5	1.67	3.09	3.57	1.9	5.24	12.86	12.59	14.44	11.07	6.12		67.5	84.05	99.49	88.62	87.15	87.15	80.43	88.07	79.65	62.03	87.34		67.5	57.89	31.01	7.61	6.73	3.35	5.81	2.08	6.98	5.15	6.03
68	2.86	4.28	2.38	3.57	3.09	13.14	13.41	14.51	11.42	6.12		68	84.16	99.25	88.82	88.57	87.27	80.46	87.2	80.6	62.17	87.06		68	58.2	31.49	7.9	6.99	3.44	6.1	2.18	7.32	5.28	6.23
68.5	2.62	1.67	4.05	1.43	3.09	13	13	13.96	11.69	6.74		68.5	82.71	98.43	88.36	86.79	86.82	79.89	87.51	80.41	62.78	87.04		68.5	58.97	31.71	8.05	7.25	3.34	6.35	2.3	7.54	5.49	6.35
69	2.62	2.14	3.33	3.33	4.28	13	13.48	14.31	11.49	6.05		69	84.05	99.71	88.91	88.11	87.62	80.09	86.85	79.98	62.44	87.44		69	59.13	31.97	8.38	7.47	3.46	6.52	2.36	7.79	5.6	6.49
69.5	1.67	3.57	3.33	2.14	5	13.76	13.89	15.13	10.8	5.98		69.5	84.24	99.85	90.59	88.87	87.46	79.78	86.83	80.31	62.26	86.67		69.5	59.27	32.46	8.4	7.64	3.45	6.7	2.44	8.13	5.79	6.69
70	2.86	3.33	2.62	3.09	4.76	13.76	14.1	14.65	11.35	6.26		70	84.29	98.95	88.96	88.23	87.77	80.85	87.57	80.35	62.28	87.48		70	59.44	32.96	8.73	7.8	3.53	6.99	2.52	8.36	5.89	6.85
70.5	2.62	2.38	2.86	1.9	4.76	14.03	14.17	15.34	11.62	6.19		70.5	85.7	99.62	88.62	88.93	87.13	79.85	87.53	80.4	61.95	86.14		70.5	59.24	32.95	8.99	8.21	3.49	7.17	2.68	8.64	6.13	7.02
71	4.76	2.14	3.09	4.05	5.47	14.17	14.65	14.92	11.69	5.98		71	83.94	99.41	86.82	87.87	86.11	79.72	86.76	79.51	62.26	87.3		71	60.46	33.36	9.21	8.11	3.59	7.31	2.72	8.8	6.24	7.17
71.5	2.86	3.33	3.57	4.52	6.43	13.82	14.17	15.06	12.04	6.19		71.5	83.64	98.19	88.48	87.83	87.85	80.2	86.87	80.15	62.65	87.03		71.5	61.47	33.99	9.43	8.53	3.57	7.52	2.8	9	6.4	7.38
72	2.38	2.86	1.9	3.09	5.71	14.37	14.24	15.34	12.04	6.81		72	83.97	98.62	88.89	88.42	87.52	80.16	86.54	79.97	62.45	86.46		72	61.88	34.3	9.8	8.82	3.6	7.68	2.87	9.21	6.56	7.53
72.5	3.09	2.86	2.86	3.33	5.71	13.69	14.92	15.54	12.24	6.53		72.5	83.44	99.49	88.83	87.99	87.31	80.27	85.56	79.21	62.06	86.29		72.5	63.23	35.15	10.01	8.92	3.65	7.97	2.98	9.42	6.66	7.71
73	1.9	2.86	2.86	3.33	3.09	14.58	15.06	15.47	12.24	6.26		73	82.99	99.46	88.97	88.11	87.33	80.23	86.09	79.45	62.86	86.09		73	61.63	34.82	10.45	9.12	3.65	8.13	3.08	9.74	6.85	7.82
73.5	1.67	3.09	3.57	4.28	4.28	14.51	14.79	15.75	12.24	6.19		73.5	83.89	99.26	89.3	88.82	88.31	80.03	86.8	79.76	62.66	85.81		73.5	61.18	34.74	10.58	9.4	3.65	8.36	3.14	9.96	7.04	8.04
74	2.14	4.05	2.86	2.62	4.05	14.44	15.41	15.96	12.24	6.6		74	83.46	98.91	88.25	88.45	87.55	78.84	86.55	80.62	62.34	86.39		74	62.84	35.11	10.72	9.45	3.69	8.42	3.2	10.13	7.18	8.2
74.5	2.86	2.62	3.09	3.33	4.76	13.96	14.44	15.27	12.38	6.67		74.5	82.34	98.47	89.24	88.2	87.48	79.85	85.3	79.21	62.47	85.68		74.5	64.7	36.16	11.16	9.75	3.85	8.63	3.31	10.25	7.34	8.36
75	1.9	2.62	3.33	3.81	4.76	14.51	15.2	15.82	12.59	6.95		75	83.16	98.47	88.23	88.4	86.81	79.45	85.69	78.59	62.36	85.24		75	63.23	35.91	11.43	9.83	3.82	8.78	3.41	10.54	7.53	8.46
75.5	4.05	3.33	2.86	3.09	4.28	14.86	14.86	15.68	12.38	6.53		75.5	83.79	98.6	88.07	88.45	87.57	78.97	85.62	79.15	62.46	85.29		75.5	62.18	35.65	11.58	10.07	3.86	9.04	3.49	10.77	7.62	8.77
76	2.86	3.81	3.57	3.33	3.33	14.65	15.13	15.68	12.45	6.46		76	82.8	98.19	88.09	87.58	86.34	78.8	84.75	78.82	61.94	84.43		76	61.01	35.39	11.77	9.98	3.78	9.12	3.57	10.95	7.8	8.74
76.5	2.14	4.05	3.81	2.62	5.47	15.27	15.34	16.02	12.65	6.81		76.5	82.77	98.05	87.79	86.88	86.25	78.87	85.33	79.78	61.86	84.83		76.5	63.84	36.39	11.92	10.27	3.91	9.27	3.61	11.2	7.94	9.05
77	2.14	2.62	3.57	3.33	3.57	15.75	14.92	16.02	12.52	6.67		77	83.55	99.1	89.58	88.42	88.1	79.43	85.14	78.57	62.34	85.31		77	64.46	36.95	12.41	10.35	3.8	9.54	3.68	11.45	8.04	9.23
77.5	2.38	3.57	3.09	2.86	4.05	14.92	15.47	15.41	12.38	6.74		77.5	84.86	99.08	88.52	88.97	87.19	78.57	86.37	78.85	62.57	84.66		77.5	63.19	36.47	12.72	10.68	3.9	9.62	3.82	11.72	8.32	9.44
78	3.09	2.62	3.33	3.33	4.28	15.2	15.47	16.44	12.59	6.53		78	82.51	99.25	87.85	88.25	87.35	78.27	85.77	80.54	61.99	83.92		78	62.96	37.04	12.87	10.55	3.96	9.79	3.86	12.01	8.45	9.5
78.5	2.14	1.43	2.86	2.86	4.76	14.92	14.58	16.23	12.65	6.88		78.5	83.3	98.89	88.52	88.7	86.97	78.77	85.07	80.5	62.18	84.55		78.5	63.32	36.88	13.21	10.71	3.88	10.1	4.02	12.27	8.58	9.76
79	3.81	4.28	4.05	3.57	4.28	15.54	15.61	16.44	12.38	7.5		79	82.98	99.13	87.21	87.19	85.3	78.26	84.66	78.88	61.61	84.91		79	65.38	37.72	13.34	10.94	3.98	10.2	4.04	12.53	8.71	9.93
79.5	2.38	3.81	3.81	3.33	4.52	15.41	15.2	16.71	12.86	7.29		79.5	82.69	98.57	87.4	88.01	86.06	78.31	84.36	79.23	61.55	83.73		79.5	65.04	37.7	13.61	11.09	3.93	10.33	4.16	12.83	8.93	10.08
80	1.9	2.86	3.33	3.33	5	15.27	15.54	16.23	13.27	6.6		80	83.62	98.88	88.25	87.67	87	78.06	84.66	78.83	61.74	83.53		80	64.11	37.46	13.85	11.2	3.96	10.54	4.13	12.99	9.03	10.27
80.5	3.57	2.86	2.62	3.57	3.57	16.02	15.13	15.89	12.93	6.88		80.5	82.78	99.25	88.24	86.97	85.72	77.9	84.96	79.47	61.49	84.4		80.5	65.74	37.87	13.96	11.3	4.03	10.82	4.27	13.22	9.23	10.46
81	2.86	3.81	2.38	2.86	3.57	15.68	15.54	16.44	12.79	7.29		81	82.9	98.57	88.55	87.66	86.74	77.61	83.77	77.9	61.5	83.09		81	65.6	38.07	14.53	11.49	4.01	11	4.39	13.6	9.4	10.69
81.5	2.62	3.81	3.81	3.33	5.47	15.27	15.13	15.82	12.65	7.63		81.5	82.1	97.48	87.23	87.53	85.98	77.68	84.08	78.89	61.69	82.64		81.5	66.16	38.6	14.49	11.57	4.1	11.21	4.48	13.86	9.65	10.81
82	3.57	2.38	3.81	1.67	3.57	16.3	15.27	16.51	11.9	7.15		82	81.67	98	86.86	86.82	84.91	77.32	83.62	79.15	60.94	83.13		82	62.98	37.53	14.63	11.5	4	11.24	4.57	13.98	9.52	10.78
82.5	2.62	2.38	3.81	2.38	4.76	15.41	15.06	16.78	12.38	7.02		82.5	81.75	97.53	87.48	86.36	86.11	77.49	84.03	78.3	61.6	82.69		82.5	64.64	37.78	14.76	11.45	4.05	11.56	4.69	14.35	9.93	11.09
83	2.86	2.14	3.33	3.09	3.81	16.09	15.75	16.58	12.72	7.15		83	81.41	97.19	88.49	86.97	86.18	77.2	83.77	78.92	61.43	82.54		83	66.32	38.71	14.88	11.58	4.04	11.72	4.7	14.74	10.04	11.31
83.5	2.62	2.86	3.33	2.62	4.05	15.82	15.61	16.78	12.93	7.22		83.5	82.29	98.11	87.94	87.12	86.62	77.51	83.78	77.81	61.09	82.24		83.5	66.44	38.87	15.2	11.64	4.1	12.04	4.8	14.91	10.1	11.42
84	2.62	5	3.57	2.38	3.81	16.02	15.54	16.51	12.93	6.67		84	81.82	98.51	87.36	87.51	86.76	77.3	83.83	77.63	61.51	82.28		84	65.29	38.15	15.58	11.85	4.17	12.24	4.96	15.28	10.26	11.79
84.5	3.09	3.81	4.05	3.09	3.57	16.92	16.16	16.64	13.07	7.5		84.5	82.04	97.71	87.29	86.21	85.86	76.86	82.73	77.63	61.03	82.44		84.5	66.91	39.05	15.59	11.65	4.31	12.44	4.97	15.49	10.45	11.69
85	3.09	3.09	2.86	3.09	5	16.64	15.82	17.19	12.72	7.5		85	81.65	98.11	86.62	86.21	86.14	77.63	83.06	77.09	60.44	82.33		85	67.16	39.14	15.42	11.91	4.2	12.64	5.11	15.61	10.54	11.93
85.5	2.14	2.38	2.62	1.9	4.28	17.19	16.16	17.26	13.34	6.95		85.5	81.54	97.34	87.54	86.28	85.76	76.78	82.81	77.17	60.9	82.32		85.5	67.12	38.85	15.67	11.85	4.19	12.82	5.18	16.01	10.67	12.12
86	2.62	2.86	3.09	2.38	5.95	17.88	16.23	17.26	13.2	7.36		86	82.51	98.47	87.73	87.38	86.9	77.51	83.58	77.18	61.11	81.83		86	65.77	38.72	16.13	11.8	4.26	13.11	5.27	16.6	10.84	12.36
86.5	1.9	2.86	3.33	2.62	5.24	16.85	16.09	16.85	13.41	7.43		86.5	82.61	98.42	87.05	87.15	85.18	76.88	83.24	77.33	60.85	81.54		86.5	65.46	38.86	15.83	11.89	4.19	13.29	5.38	16.68	11	12.33
87	2.86	2.38	3.81	3.09	5.47	16.85	15.96	17.4	13.41	7.5		87	81.22	98.24	86.44	85.69	85.72	76.87	82.49	77.01	60.6	81.08		87	67.53	39.55	16.1	12.07	4.28	13.5	5.45	16.88	11.13	12.61
87.5	3.09	3.57	4.28	1.9	4.05	17.33	16.92	17.13	13.55	7.5		87.5	81.73	96.83	87.71	87.26	85.7	76.52	82.6	77.04	60.45	81.5		87.5	67.61	39.39	16.08	11.91	4.39	13.73	5.51	17.26	11.28	12.73
88	1.43	1.9	4.52	3.09	4.76	18.09	16.78	17.33	13.34	7.84		88	82.93	98.04	86.94	87.13	85.84	76.13	82.72	76.81	60.96	80.88		88	66.35	38.58	16.3	12.09	4.33	14.06	5.67	17.48	11.45	12.89
88.5	2.62	2.62	3.33	3.57	4.76	17.88	16.99	17.33	13.41	7.5		88.5	80.87	96.99	86.99	86.6	85.9	75.89	82.73	76.96	60.71	81.05		88.5	66.29	38.91	16.29	11.81	4.36	14.22	5.71	17.77	11.47	13.06
89	2.62	3.33	3.57	4.28	3.33	18.36	16.64	17.88	14.03	7.02		89	80.26	96.16	85.38	85.3	84.39	75.62	82.11	76.11	60.11	80.8		89	65.5	38.6	16.18	11.84	4.34	14.3	5.88	17.94	11.6	13.08
89.5	1.9	3.57	3.57	1.9	3.81	17.88	16.51	18.02	13.48	8.05		89.5	80.05	97.93	86.7	85.98	85.33	76.19	81.98	76.86	59.79	80.88		89.5	68.14	39.29	16.22	11.83	4.4	14.82	6.02	18.45	11.74	13.4
90	3.81	3.57	5.71	2.38	4.52	18.29	16.58	18.16	13.82	7.84		90	81.36	97.85	86.75	87.2	85.82	75.72	82.62	76.89	60.11	80.5		90	66.67	39.45	16.43	12.01	4.44	14.85	6.06	18.76	11.96	13.58
90.5	3.33	4.05	3.33	2.86	4.05	18.71	16.44	18.16	13.14	7.57		90.5	81.51	97.47	85.85	86.05	85.31	75.52	82.68	77.29	60.49	80.31		90.5	67.57	39.12	16.81	12.04	4.5	15.16	6.17	18.85	12.13	13.69
91	2.14	4.05	3.57	3.33	4.05	18.98	16.92	17.81	13.69	7.63		91	81.74	98	88.4	86.48	84.47	75.38	81.51	76.48	59.32	79.5		91	66.05	38.95	16.82	12	4.44	15.43	6.28	19.39	12.17	13.89
91.5	1.19	2.14	3.81	3.81	5	19.26	16.92	18.16	14.1	7.77		91.5	81.6	97.51	86.34	86.82	85.38	76.16	82.8	76.52	60.31	79.67		91.5	67.91	39.33	16.79	12	4.62	15.62	6.41	19.71	12.38	14.09
92	2.38	2.62	4.52	3.09	4.52	19.46	17.19	18.43	13.82	8.05		92	81.41	98.03	87.07	86.64	85.69	75.98	81.38	76.53	60.15	79.83		92	68.85	39.99	16.96	12.34	4.57	15.91	6.53	19.92	12.5	14.16
92.5	1.67	2.86	4.28	3.57	6.19	18.91	17.88	18.09	13.96	7.63		92.5	80.87	96.88	86.12	85.47	84.14	75.66	81.94	76.68	59.38	79.35		92.5	66.49	38.9	17.06	11.89	4.62	15.99	6.57	20.06	12.37	14.26
93	2.38	2.62	4.05	3.57	4.76	19.46	17.4	18.36	14.1	8.8		93	82.16	98.06	85.97	86.19	84.27	75.13	80.84	75.49	60.25	79.46		93	67.2	39.42	16.94	12.17	4.65	16.46	6.64	20.51	12.61	14.54
93.5	2.86	2.62	5.71	4.05	2.86	19.95	17.95	18.91	14.65	7.57		93.5	81.1	98.05	86.64	85.82	84.93	75.96	81.9	76.88	60.79	79.78		93.5	69.89	40.08	17.15	12.15	4.82	16.7	6.8	20.87	12.9	14.9
94	2.14	3.57	5	4.05	4.52	21.25	18.23	18.78	15.34	8.12		94	81.06	97	88.17	87.15	86.28	75.96	82.39	76.03	60.8	79.38		94	70.19	40.91	17.46	12.45	4.78	17.02	6.94	21.61	13.02	15.09
94.5	2.14	4.28	4.76	3.09	3.57	20.63	18.43	19.74	14.44	8.94		94.5	81.73	97.92	87.28	86.62	86.28	75.48	81.86	77.28	60.44	79.58		94.5	70.81	40.8	17.17	12.32	4.65	17.22	7.13	21.67	13.12	15.21
95	4.05	3.81	5.95	3.81	4.05	21.46	18.78	19.67	14.58	8.32		95	82.87	98.9	87.54	87.27	86.73	75.83	81.9	76.57	60.48	79.59		95	69.45	40.3	17.52	12.26	4.74	17.48	7.17	22.23	13.33	15.53
95.5	2.62	2.86	5	3.09	4.28	21.73	18.57	19.81	15.54	7.91		95.5	81.19	98.12	86.68	86.67	86.12	76.09	82	76.49	60.35	79.3		95.5	69.51	40.65	17.35	12.36	4.83	17.73	7.34	22.45	13.48	15.74
96	2.86	5.24	5.47	4.76	3.81	21.8	18.98	19.67	15.61	8.39		96	80.82	98.1	86.76	86.4	86.18	76.25	81.54	76.99	60.74	79.96		96	71.82	40.82	17.41	12.38	4.87	17.88	7.31	22.7	13.47	15.9
96.5	2.62	4.05	4.76	2.86	4.76	22.28	19.53	20.43	15.47	8.8		96.5	82.03	99.16	87.78	87.81	86.4	76.45	81.99	77.38	60.68	78.92		96.5	69.74	40.75	17.28	12.4	4.89	18.22	7.58	23.21	13.78	16.22
97	3.57	2.86	6.43	3.09	4.52	22.83	19.67	20.08	15.89	8.6		97	81.47	98.09	87.53	87.65	86.44	76.03	81.87	76.92	60.78	79.51		97	69.72	40.68	17.47	12.3	4.81	18.59	7.63	23.79	13.97	16.38
97.5	3.57	3.33	6.9	2.38	4.76	22.42	19.81	20.29	15.27	8.67		97.5	80.72	98.32	87.58	86.25	86.49	76.27	81.55	76.36	60.12	79.26		97.5	71.08	41.29	17.74	12.42	4.87	18.79	7.68	23.8	14	16.53
98	3.81	3.57	4.52	2.86	5	23.52	19.46	20.77	15.82	8.67		98	80.03	97.06	87.94	87.09	86.24	76.1	80.83	76.56	60.84	79.3		98	71.55	41.2	17.67	12.29	4.98	19.1	7.76	24.36	14.13	16.86
98.5	2.38	2.86	6.43	4.05	4.05	24.21	19.81	20.91	15.82	9.08		98.5	80.91	98.41	87.72	86.69	86.69	75.33	81.43	75.99	60.78	78.77		98.5	71.25	41.16	17.38	12.41	4.95	19.28	7.82	24.72	14.3	17.12
99	3.57	3.09	5.95	4.52	4.76	24.76	20.84	20.84	16.23	8.87		99	82.26	98.95	87.72	87.52	87.21	75.33	81.26	76.27	60.03	78.89		99	70.17	40.94	17.46	12.27	4.86	19.45	7.97	25.18	14.34	17.34
99.5	2.14	3.33	5.95	3.33	5.24	24.97	19.67	21.11	15.75	9.08		99.5	80.43	97.63	86.25	85.84	83.78	74.82	80.24	75.38	59.39	78.08		99.5	68.99	40.24	17.38	12.05	4.77	19.5	7.91	25.04	14.33	17.37
100	3.81	4.52	5.71	3.57	5.24	24.55	20.43	20.77	16.02	9.28		100	80.16	97.06	86.94	86.57	85.19	74.98	80.05	76.28	60.02	78.52		100	72.16	41.29	17.44	12	4.86	19.92	8.05	25.64	14.61	17.77
100.5	3.57	3.57	5.24	2.38	3.81	26.75	21.05	21.53	16.37	9.28		100.5	80.65	97.53	87.02	86.87	86.09	74.87	80.72	75.14	60.36	78.1		100.5	70.45	40.88	17.62	12.12	4.83	20.23	8.15	26.32	14.82	18.31
101	3.33	3.81	6.43	3.09	4.52	27.03	20.77	21.73	16.37	9.35		101	81.45	97.6	86.64	86.58	85.57	74.89	80.47	75.63	60.3	77.11		101	69.79	40.6	17.63	12.27	4.8	20.44	8.31	26.69	14.9	18.43
101.5	2.14	4.28	5.71	3.81	4.76	27.3	21.66	22.08	16.51	9.49		101.5	80.53	98.16	86.79	86.03	85.54	74.74	80.04	74.92	59.55	77.66		101.5	72.08	41.63	17.43	12.1	4.93	20.52	8.25	27.04	15	18.71
102	3.33	4.05	5.24	4.05	4.28	28.06	20.84	22.21	16.02	8.87		102	80.53	98.08	86.42	86.63	85.6	74.3	80.12	74.89	59.6	77.45		102	72.41	41.39	17.4	12.25	4.99	20.82	8.38	27.44	15.15	18.93
102.5	1.67	3.33	4.76	3.33	4.76	28.89	20.43	22.9	16.64	9.56		102.5	78.59	96.33	86.05	85.41	85.01	74.79	79.84	75.13	59.57	77.85		102.5	72.05	40.65	17.09	11.97	5.07	21.21	8.44	27.75	15.37	19.39
103	3.57	3.33	5.95	3.33	5.24	30.12	21.6	22.76	16.92	9.42		103	80.15	97.18	86.8	86.82	85.86	74.17	79.98	75.12	59.54	77.41		103	70.14	40.92	17.38	12	4.95	21.33	8.54	28.2	15.46	19.57
103.5	2.86	4.05	6.66	5.47	3.81	30.19	21.32	22.42	17.74	9.63		103.5	81.19	98.03	87.09	86.74	85.44	74.33	80.37	75.3	59.2	77.22		103.5	70.77	40.83	17.23	12.17	4.97	21.66	8.65	28.71	15.72	20.03
104	2.86	3.57	5.95	4.52	4.76	31.43	21.87	23.04	16.99	9.77		104	79.53	97.09	85.97	86.14	85.08	73.93	79.82	74.4	59.58	78.13		104	72.5	41.58	17.5	11.86	5.01	21.79	8.63	28.99	15.87	20.25
104.5	3.33	3.57	5.71	3.09	5.24	31.77	22.35	23.52	17.81	9.42		104.5	80.93	97.46	86.79	86.63	85.78	74.04	79.69	74.45	59.81	77.15		104.5	70.87	40.95	17.59	11.97	5.11	22.3	8.81	29.64	16.09	20.73
105	3.33	4.05	5.71	3.81	5.71	33.36	22.76	23.66	17.88	9.83		105	79.62	97.5	87.08	85.98	85.38	74.31	79.68	74.96	59.63	76.43		105	70.8	40.91	17.42	12.08	5.16	22.44	8.8	29.91	16.33	20.86
105.5	2.62	3.09	7.14	4.52	5	34.53	22.83	24	17.19	9.08		105.5	80.12	97.38	85.93	85.99	85.52	73.71	79.56	75.51	59.51	76.7		105.5	71.24	41.27	17.46	11.7	5.11	22.84	8.96	30.38	16.67	21.38
106	1.67	4.05	6.66	3.81	4.76	34.66	22.42	24.35	17.26	10.25		106	79.27	97.43	86.94	85.47	85.02	73.97	79.28	74.45	59.26	76.02		106	72.63	41.47	17.45	11.67	5.23	23.01	8.97	30.8	16.86	21.73
106.5	4.28	3.57	7.85	3.81	3.81	35.49	22.97	24.48	17.54	9.56		106.5	79.29	96.83	86.42	86.36	85.46	73.49	79.48	75.09	59.49	77.08		106.5	72.94	41.62	17.39	11.93	5.25	23.34	9.15	31.36	17.03	22.12
107	2.38	2.62	5.47	3.33	3.81	37.21	23.18	24.07	18.57	10.18		107	78.34	95.69	85.6	84.88	84.3	73.81	79.22	74.5	59.06	76.34		107	72.99	41.28	17.27	11.68	5.17	23.41	9.08	31.69	17.22	22.47
107.5	2.14	4.28	7.38	3.33	5	38.03	24.55	25.17	18.5	9.63		107.5	80.48	97.82	85.97	86.41	85.04	72.95	79.37	74.32	59.14	76.61		107.5	71.5	41.18	17.35	11.9	5.36	23.85	9.23	32.33	17.49	22.85
108	2.14	4.28	7.38	3.81	3.57	39	24.07	24.76	18.91	10.04		108	78.7	95.9	85.93	85.43	85.04	74	79.06	74.84	59.33	75.71		108	72.96	41.57	17.43	11.83	5.26	24.16	9.26	32.43	17.72	23.16
108.5	1.9	3.57	7.62	3.57	4.52	38.72	24.35	26.07	18.29	9.63		108.5	79.23	96.46	86.86	85.97	84.95	73.04	78.55	74.21	58.77	75.38		108.5	73.31	41.65	17.63	11.88	5.33	24.44	9.42	33.02	18.08	23.85
109	2.86	4.52	7.85	4.52	4.76	40.92	24.83	25.72	19.19	9.83		109	79.12	97.31	86.06	85.18	85.07	73.14	78.51	73.35	58.63	75.95		109	73.39	41.85	17.49	11.85	5.27	24.48	9.5	33.88	18.44	24.03
109.5	2.14	2.62	5.47	3.81	4.28	42.3	25.38	26.96	19.26	10.45		109.5	79.22	96.2	85	84.2	83.75	73.1	78.23	74.43	57.99	75.44		109.5	70.69	40.66	17.36	11.54	5.28	24.68	9.42	33.82	18.53	24.18
110	3.57	4.76	7.62	3.81	4.52	41.95	25.17	27.17	19.81	11.07		110	78.86	96.05	85.39	84.98	84.69	72.79	78.05	74.04	58.98	75.43		110	73.75	41.53	17.34	11.82	5.3	25.2	9.65	34.42	19.04	25
110.5	3.57	4.76	8.09	3.57	4.28	43.12	25.72	27.85	19.46	10.66		110.5	78.62	97.2	85.33	84.8	83.78	73.54	79.31	73.51	58.78	75.37		110.5	73.66	42.07	17.32	11.59	5.44	25.55	9.76	35.19	19.3	25.36
111	3.09	4.05	6.66	4.05	2.38	44.57	27.17	27.92	20.15	10.8		111	78.92	96.69	84.95	85.33	84.46	73.14	79.37	74.45	58.46	75.09		111	71.71	41.12	17.45	11.7	5.34	25.78	9.83	35.59	19.62	25.91
111.5	2.86	4.05	7.38	3.33	4.76	44.84	27.03	29.64	19.67	10.66		111.5	78.92	96.34	85.22	85.28	84.47	72.29	78.36	74.43	58.83	75.53		111.5	72.32	41.63	17.34	11.56	5.4	25.96	9.84	35.99	19.98	26.07
112	4.28	4.76	6.66	4.28	4.28	45.46	27.79	28.68	19.81	11.49		112	78.27	96.87	84.85	84.94	83.65	72.61	78.08	73.55	58.4	74.8		112	73.62	41.63	17.33	11.49	5.32	26.25	9.97	36.44	20.22	26.71
112.5	3.57	2.86	7.14	3.81	5	46.08	29.09	30.06	20.56	10.87		112.5	78.26	96.38	85.69	85.02	84.33	73.16	77.79	73.03	58.21	74.81		112.5	73.64	41.86	17.5	11.76	5.55	26.85	10.09	36.87	20.68	27.22
113	3.09	2.86	7.62	3.57	4.52	47.66	28.68	30.06	20.98	10.8		113	78.7	96.51	85.57	84.83	84.87	72	78.52	73.74	58.43	74.66		113	74.01	42.26	17.45	11.62	5.55	26.88	10.1	37.28	21.04	27.61
113.5	2.86	3.33	8.09	4.76	4.76	49.59	28.82	31.22	20.98	11.07		113.5	78.21	97.02	85.59	85.05	85.34	72.44	78.04	73.51	58.65	74.22		113.5	72.63	41.54	17.53	11.72	5.55	27.3	10.28	37.93	21.37	27.98
114	3.33	2.86	7.14	3.81	4.52	49.04	29.99	31.09	21.39	11.76		114	78.14	94.97	83.51	84.28	83.1	71.58	76.45	72.95	57.82	74.23		114	70.86	40.95	17.45	11.4	5.49	27.15	10.24	37.86	21.52	28.2
114.5	2.86	4.05	8.57	3.81	4.05	50.96	30.88	33.01	21.66	11.62		114.5	77.58	95.5	85.51	84.62	84.28	72.37	78.11	73.55	58.39	74.16		114.5	72.59	41.54	17.21	11.47	5.53	28.07	10.44	38.6	22.22	29.09
115	2.86	3.33	7.14	3.33	4.05	50.89	31.36	34.18	21.66	11.9		115	77.03	96.07	85.5	84	84.27	72.58	78.01	72.84	57.94	74.18		115	74.18	42.08	17.68	11.57	5.66	27.97	10.47	39.19	22.55	29.33
115.5	2.38	3.33	7.62	4.76	3.33	51.31	32.32	34.39	22.42	12.17		115.5	77.92	95.78	84.67	85.11	84.31	72.57	77.09	72.77	58.12	75.37		115.5	74.39	42.24	17.42	11.57	5.73	28.36	10.7	39.77	22.88	30.05
116	4.05	4.76	8.57	3.57	5.24	53.85	33.77	35.9	23.18	12.52		116	78.56	96.72	84.91	85.74	84.49	71.46	77.89	72.92	58.02	74.14		116	72.85	41.66	17.48	11.55	5.85	28.68	10.86	40.49	23.58	30.54
116.5	3.33	3.09	8.33	4.05	5.24	53.1	34.39	35.76	22.83	12.52		116.5	77.19	97.26	85.46	84.83	84.4	71.87	78.12	72.74	58.23	73.99		116.5	74.39	42.16	17.49	11.56	5.7	29.13	10.86	40.63	23.88	30.98
117	3.81	4.05	9.76	4.52	2.38	54.61	34.73	37.9	23.8	13.14		117	76.76	95.66	86.03	84.43	84.09	71.59	77.45	72.59	58.11	73.84		117	74.69	42.54	17.4	11.5	5.67	29.4	11.04	41.49	24.39	31.6
117.5	4.28	3.09	7.62	3.09	5	56.4	36.11	38.17	24.35	12.93		117.5	79.05	96.85	84.57	85.63	84.56	71.58	77.87	72.23	57.99	73.65		117.5	73.56	41.79	17.38	11.6	5.74	29.52	11.18	41.33	24.79	31.81
118	3.81	3.57	8.81	5.24	4.28	55.16	36.04	38.93	24	13.34		118	77.43	94.4	84.42	84.52	82.82	71	76.56	73.06	57.02	73.32		118	71.71	41.2	17.6	11.39	5.7	29.57	11.19	41.76	25.2	32.44
118.5	3.33	3.09	6.9	4.76	4.28	57.36	36.93	40.1	24.76	13.2		118.5	77.49	96.1	85.54	84.72	83.7	71	77.12	72.42	57.98	73.06		118.5	72.62	41.49	17.79	11.46	5.71	30.07	11.32	42.54	25.69	32.73
119	4.05	4.52	8.33	5.24	4.52	57.63	38.86	41.2	25.24	13.07		119	77.49	96.11	84.67	84.44	83.9	71.7	77.36	72.75	57.55	73.7		119	75.73	42.57	17.56	11.37	5.78	30.58	11.44	43.13	26.13	33.44
119.5	3.57	4.76	8.09	5	5.47	59.22	37.9	41.61	24.9	13.96		119.5	78.3	96.62	85.77	85.17	84.17	71.77	76.9	72.46	57.53	72.91		119.5	75.63	42.91	17.82	11.45	5.9	30.83	11.77	43.84	26.83	34.06
120	3.81	5.24	7.38	5.24	5.95	59.42	40.72	42.57	26.34	14.79		120	78.31	95.58	84.69	84.29	83.04	70.54	76.25	72.04	57.37	73.06		120	72.45	42	17.78	11.39	5.82	30.83	11.78	43.71	27.05	34.12
120.5	4.28	3.81	8.81	4.52	4.76	59.15	41.33	43.12	27.17	14.72		120.5	77.81	95.91	84.95	84.49	83.68	71.4	76.13	72.78	57.54	73.29		120.5	75.77	42.87	17.65	11.56	5.75	31.61	12.01	45.03	27.7	35.16
121	4.76	5.71	10.23	2.38	5.71	61	41.82	43.95	27.51	14.65		121	77.78	96.05	85.43	85.08	84.17	71.19	76.81	72.54	57.26	73.72		121	75.79	43.01	18	11.54	5.88	31.86	12.09	45.05	28.19	35.63
121.5	3.57	5.24	9.28	4.76	4.52	61.69	42.99	45.19	27.58	15.61		121.5	76.51	95.12	85.44	84.05	83.7	70.98	76.12	72.36	57.92	72.99		121.5	76.29	42.77	17.72	11.51	5.94	31.94	12.36	45.54	28.7	36
122	5.47	5.47	9.52	3.57	5.71	61.49	42.78	46.01	27.65	15.89		122	77.21	95.47	84.55	84.85	84.07	71.04	76.36	72.54	56.96	72.67		122	76.13	42.69	17.96	11.41	5.95	32.4	12.48	45.85	29.13	36.48
122.5	4.28	5.24	8.81	4.05	5.24	62.38	44.98	46.77	28.95	16.16		122.5	78.11	96.67	84.91	85.07	83.87	70.89	76.91	72.99	57.49	72.06		122.5	74.24	42.5	17.73	11.46	6.1	32.63	12.69	46.48	29.72	37.27
123	3.09	3.81	8.81	4.52	5.71	63.76	43.88	48.62	29.57	16.92		123	77.3	96.24	85.01	83.91	83.84	70.66	76.97	72.21	57.52	72.54		123	75.39	43.04	17.81	11.34	5.9	32.61	12.86	46.97	30.06	37.73
123.5	3.57	4.05	10	5.24	5	64.86	44.29	48.21	29.92	17.68		123.5	76.94	95.43	85.67	84.88	83.95	71.12	76.43	71.35	57.58	71.68		123.5	76.21	43.16	17.92	11.52	6.05	33.39	13.03	47.79	30.97	38.39
124	4.28	3.33	10.71	5.95	5	65.54	46.42	49.24	31.09	17.61		124	77.93	96.2	86.11	86.08	83.84	70.55	76.69	72.42	57.49	72.37		124	74.77	42.48	18	11.33	5.99	33.75	13.38	48.4	31.79	38.74
124.5	4.28	4.52	10.23	5.47	5.95	65.96	46.91	50.89	32.19	18.91		124.5	77.23	94.39	84.13	84.69	84.09	71.17	76.98	72.71	56.95	72.51		124.5	74.45	42.45	17.84	11.42	6.05	34.04	13.4	48.33	31.72	39.11
125	5.24	5.47	10.23	3.33	6.66	66.44	48.21	51.24	32.6	18.84		125	76.54	95.3	84.48	84.41	83.29	70.53	75.91	70.97	57.38	71.87		125	76.55	43.13	17.84	11.45	5.99	33.86	13.6	49.55	32.3	39.78
125.5	4.28	5	8.57	5.24	6.66	67.95	48.62	52.75	33.84	19.53		125.5	77.03	95.66	84.62	84.75	83.74	69.95	76.25	72.71	57.59	71.77		125.5	75.62	42.71	17.86	11.4	6.01	34.24	13.76	49.59	32.86	40.41
126	4.76	5.47	10	4.52	5.71	67.33	49.31	53.51	33.7	20.29		126	77.51	95.98	84.95	84.6	83.78	70.34	76.58	72.04	57.01	72.08		126	75.04	42.85	17.97	11.48	6.18	34.59	13.98	49.9	33.36	40.87
126.5	3.57	4.52	9.76	5.95	4.76	67.47	49.31	53.16	34.04	20.29		126.5	76.28	95.85	84.75	83.79	83.2	70.44	75.88	71.95	57.24	71.79		126.5	76.59	43.29	17.94	11.49	6.11	35.11	14.1	50.39	34.08	41.26
127	3.81	4.28	10.23	5	5.47	67.88	50.07	53.71	35.08	21.05		127	76.81	95.76	85.43	84.22	83.94	69.64	76.03	71.78	57.04	71.79		127	76.45	43.39	17.92	11.47	6.11	34.95	14.45	50.65	34.64	41.85
127.5	5	4.28	10.47	5.24	4.76	70.08	50.76	55.36	35.01	21.46		127.5	76.44	95.63	84.81	83.64	83.45	69.92	76.45	71.59	56.72	71.59		127.5	76.53	43.68	17.83	11.41	6.13	35.66	14.64	51.23	35.04	42.37
128	3.33	4.28	11.19	5.71	5.71	68.71	52.13	56.74	36.93	21.94		128	75.6	95.58	84.2	84.57	83.89	70.22	75.53	72.28	56.94	71.54		128	76.8	43.1	18.13	11.33	6.07	35.9	14.73	51.95	35.77	42.71
128.5	4.28	5	11.9	4.52	4.28	69.95	52.2	57.63	37.07	23.52		128.5	77.17	95.11	84.72	84.05	83.33	69.64	75.89	71.33	56.82	71.13		128.5	77.41	43.4	17.95	11.29	6.18	35.99	14.88	52.11	36.21	43.22
129	5.24	5	11.19	4.52	4.76	70.01	51.93	56.88	37.9	23.32		129	76.75	94.66	84.01	83.68	82.3	69.63	75.07	71.7	55.79	70.49		129	75.56	43.08	18.15	11.36	6.14	36.25	14.99	52.22	36.41	43.27
129.5	5.71	4.28	10.95	3.57	5.24	72.15	54.54	58.87	39.41	23.93		129.5	76.81	95.31	84.76	84.74	84.08	69.65	76.2	71.77	57.09	70.84		129.5	75.15	43.08	17.97	11.46	6.24	36.64	15.35	53.37	37.48	44.4
130	5.24	4.52	13.09	4.28	4.28	70.01	53.85	58.12	38.72	24.07		130	75.63	94.45	84.17	83.17	83.26	70.74	75	71.76	56.64	71.26		130	79.04	43.86	18.1	11.24	6.36	37.06	15.58	53.72	38.1	45.12
130.5	4.05	5.47	13.57	5.71	4.05	73.87	55.64	60.94	40.51	25.38		130.5	76.52	96.02	85.37	83.82	83.27	69.32	75.56	71.76	56.59	70.67		130.5	75.62	43.07	18.14	11.3	6.45	37	15.85	54.57	38.93	45.64
131	4.52	4.52	12.85	5.71	6.43	72.97	56.74	59.9	41.06	25.72		131	76.82	96.15	84.91	84.6	83.58	69.64	76.25	71.85	56.79	70.42		131	75.34	43.4	18.3	11.41	6.66	37.52	16.05	54.58	39.36	46.37
131.5	5.95	5.24	13.33	5.95	5	73.52	56.53	60.18	42.3	26.34		131.5	75.91	95.16	84.43	83.87	83.12	69.49	75.11	71.06	56.68	70.53		131.5	77.16	43.63	17.93	11.39	6.85	37.58	16.5	54.61	40.09	46.39
132	5.47	4.05	13.09	6.19	5.71	74.28	57.08	62.38	42.16	27.1		132	75.91	94.42	84.01	83.84	82.21	69.31	74.59	70.84	56.1	69.72		132	74.6	42.47	18.26	11.31	7.28	37.56	16.34	54.67	40.3	46.83
132.5	5	4.05	13.33	4.76	6.43	75.31	58.6	62.79	42.43	27.99		132.5	76.96	95.94	83.87	83.87	82.81	69.2	74.85	70.44	57.03	69.97		132.5	76.21	43.11	18.13	11.24	7.54	38.21	16.8	56.37	41.47	47.59
133	5.24	4.76	13.09	5.47	4.52	75.93	59.63	64.51	43.47	28.13		133	76.3	95.5	83.55	83.75	83.36	70.03	75.44	70.75	56.14	69.96		133	75.34	43.07	18.09	11.39	7.99	38.59	17.09	56.15	41.89	47.86
133.5	3.81	5.24	14.04	5.24	5	75.31	58.8	63.62	43.4	29.09		133.5	76.24	95.24	84.04	84.15	83.77	69.46	75.03	70.23	56.21	70.14		133.5	77.54	43.8	18.19	11.37	8.59	38.8	17.29	56.61	42.37	48.51
134	5	4.28	12.85	5.24	5.71	76	59.22	65.82	44.84	29.3		134	77.15	96.12	85.28	84.39	84.16	69.44	75.03	71.06	56.78	70.23		134	76.28	43.83	18.25	11.4	9.68	38.73	17.59	56.93	43.09	49.03
134.5	5	5.95	13.09	4.76	6.66	76	60.18	66.71	46.7	30.4		134.5	76.89	95.49	84.31	83.68	83.63	68.68	75.98	69.94	55.94	69.48		134.5	76.13	43.33	18.3	11.45	10.91	39.41	17.73	57.87	43.62	49.93
135	4.52	4.05	11.9	5.71	6.43	76.34	60.8	67.13	45.8	30.74		135	76.36	95.88	82.97	83.59	83.16	68.97	74.48	70.36	56.82	69.5		135	76.15	43.68	18.16	11.43	12.42	39.37	18.01	58.13	44.16	50.3
135.5	4.76	4.76	12.14	5	3.57	77.1	60.04	65.61	46.63	30.47		135.5	75.58	93.91	82.32	83.22	81.76	68.43	73.46	69.87	56.28	69.26		135.5	74.8	43.11	18.48	11.19	14.19	39.35	17.98	57.8	44.54	49.97
136	5.47	3.57	13.8	5.47	4.28	77.65	61.83	67.74	48.01	31.36		136	76.67	96.41	84.55	84.68	82.85	68.98	74.61	70.7	56.44	69.28		136	76.12	43.71	18.1	11.37	16.07	39.93	18.43	59.22	45.8	51.07
136.5	5.24	3.57	14.28	5.24	5.95	77.72	61.76	68.43	47.87	32.19		136.5	75.84	95.38	83.48	82.77	82.74	69.32	74.57	70.31	56.17	69.04		136.5	77.81	44.07	18.17	11.44	18	40.02	18.65	59.36	46.13	51.96
137	5.47	4.28	14.52	5.47	6.43	78.68	63.07	69.67	48.83	32.19		137	76.09	95.62	83.62	83.84	83.69	68.87	74.76	70.04	56.13	68.81		137	76.83	43.63	18.18	11.4	20.47	40.45	18.8	60.11	46.78	52.36
137.5	4.28	5.24	14.76	6.43	4.28	78.2	63.14	70.22	48.69	33.43		137.5	75.14	95.1	83.87	83.71	82.26	68.23	74.31	71.03	55.71	69.12		137.5	78.59	44.44	18.25	11.4	22.55	40.57	19.05	59.95	47.28	52.59
138	3.33	4.52	15.71	4.52	5.24	78.27	63.48	70.7	49.52	33.43		138	75.87	94.78	83.5	83.18	81.58	68.04	73.82	69.61	55.39	68.07		138	75.05	43.21	18.57	11.18	25.4	41.06	19.21	59.77	47.33	52.82
138.5	5.47	3.81	13.09	5.47	4.05	80.88	64.72	71.94	50.55	33.77		138.5	75.59	94.43	82.84	83.69	83.09	67.91	74.79	69.67	55.77	68.68		138.5	76.28	43.48	18.13	11.41	27.43	40.86	19.39	60.73	47.91	53.46
139	5.47	4.76	14.52	6.19	5.95	79.57	64.44	71.05	51.03	33.7		139	74.87	95.01	83.96	83.16	82.68	68.79	73.99	70.12	56.2	68.45		139	78.61	44.55	18.26	11.42	30.61	41.68	19.66	60.88	48.7	53.36
139.5	4.76	5	14.99	5.71	4.05	79.64	65.89	70.98	51.03	33.01		139.5	75.41	95.23	84.28	83.19	82.58	68.65	73.66	70.35	55.98	68.36		139.5	78.77	44.22	18.33	11.32	33.47	41.6	19.98	61.62	49.47	54.09
140	5	4.28	14.52	5.95	5.71	79.85	65.96	72.35	52.82	35.63		140	75.68	94.99	84.66	83.1	83.12	68.82	74.35	70.9	55.88	70.01		140	78.69	44.79	18.4	11.35	36.67	41.79	20.24	62.26	50.05	54.82
140.5	5.24	3.81	15.47	5.24	5	82.05	67.26	72.97	53.92	36.45		140.5	74.92	95.19	84.07	84	82.85	67.9	74.17	70.3	56.51	66.2		140.5	77.31	44.16	18.3	11.37	39.24	41.99	20.46	62.97	50.45	55.13
141	4.52	5.47	15.71	5.95	5	81.71	67.68	74.07	54.4	36.45		141	76.04	95.33	83.35	83.48	82.58	68.29	74.43	70.47	56.18	66.1		141	77.38	43.8	18.43	11.31	41.92	41.77	20.75	62.89	51.02	55.77
141.5	5	4.52	14.52	6.66	5.95	80.4	67.33	73.59	54.4	37.48		141.5	75.84	94.6	83.09	83.69	82.62	68.24	74.15	69.55	55.43	66.07		141.5	79.53	44.76	18.53	11.33	44.08	42.82	20.88	63.78	51.27	56.07
142	5.71	6.19	15.23	6.43	5.95	80.81	67.68	75.03	55.91	36.45		142	75.81	95	82.98	82.91	82.15	68.51	73.27	68.92	55.47	65.53		142	75.63	43.64	18.57	11.35	45.72	42.49	21.09	63.32	52.02	56.32
142.5	5.47	6.43	15.47	5.95	6.43	81.71	68.02	75.45	56.12	37.55		142.5	75.53	95.45	83.76	82.91	82.15	67.33	73.83	70.21	55.4	65.45		142.5	76.04	44.05	18.76	11.43	47.71	42.59	21.27	63.06	52.36	56.74
143	4.76	5.71	14.52	6.43	6.43	83.15	68.29	75.52	57.02	37.62		143	75.45	94.86	83.29	83.25	82.29	67.83	73.13	69.62	55.39	65.13		143	76.25	43.7	18.82	11.45	50	42.99	21.64	64.18	53.1	57.15
143.5	3.33	6.66	17.14	5	7.38	82.67	69.19	76.55	57.43	38.38		143.5	74.94	95.33	84.3	82.6	83.2	68.34	73.61	69.07	55.63	66.04		143.5	79.59	45.21	18.63	11.57	52.8	43.34	21.79	64.77	54.11	57.94
144	5	6.66	15.23	7.38	7.38	83.22	70.01	76.07	59.15	39.89		144	75.73	95.17	83.69	83.45	82.86	67.85	73.35	69.74	55.96	65.41		144	77.79	44.57	18.63	11.54	55.96	43.5	22.27	65.49	54.69	58.65
144.5	4.52	6.66	16.66	5.24	5.95	85.01	70.98	78.2	60.18	40.58		144.5	75.18	94.88	83.91	84.15	83.25	68.22	74.02	69.94	55.72	65.52		144.5	77.84	44.48	18.74	11.56	59.2	43.82	22.63	66.51	54.92	59.13
145	4.76	5.71	16.42	5.47	5.47	81.98	71.05	77.92	59.35	38.86		145	75.58	95.21	83.59	83.81	82.55	67.73	73.79	69.97	55.88	65.04		145	79.97	45.16	18.76	11.51	61.89	44.43	22.72	66.05	55.66	59.52
145.5	6.43	5.71	14.76	6.43	5.95	84.87	70.5	78.47	61.07	40.17		145.5	74.67	95	83.88	83.55	82.52	67.54	73.25	69.36	56.29	65.72		145.5	79.87	45.14	18.42	11.45	65.03	44.28	22.88	66.41	56.16	59.9
146	5.24	5.95	16.9	7.38	5.47	84.39	71.18	78.54	60.73	40.37		146	74.99	94.85	84.09	82.88	82.65	67.59	73.17	68.91	55.63	64.96		146	79.55	44.92	18.58	11.36	66.91	44.71	23.19	66.3	56.71	60.3
146.5	4.52	5.71	17.14	5.95	5.24	85.08	71.87	78.89	62.04	41.33		146.5	74.64	93.74	84.04	83.06	82.68	67.94	73.65	69.51	55.42	65.64		146.5	80.07	45.08	18.66	11.47	70.06	44.97	23.35	67.46	57.65	60.34
147	6.43	5.24	16.66	6.43	7.38	83.29	70.36	78.82	61.55	40.72		147	73.02	92.85	83.26	81.77	80.51	67.31	72.58	68.95	55.28	64.2		147	78.09	44.74	18.71	11.38	72.61	44.36	23.21	66.55	57.08	60.65
147.5	4.28	5.24	15.95	6.19	5.71	85.35	72.49	78.89	63	40.37		147.5	73.73	94.01	83.59	82.88	82.32	67.52	72.9	69.44	55.4	64.31		147.5	80.19	45.16	18.48	11.47	74.69	44.88	23.64	67.96	58.47	61.61
148	4.28	5.95	16.9	7.38	6.66	84.73	72.28	78.95	62.59	41.68		148	74.57	95.12	83.16	82.47	82.49	66.72	72.99	68.57	55.3	64.56		148	79.59	45.25	18.61	11.37	75.84	45.23	23.75	68.15	58.48	61.7
148.5	4.52	4.76	17.61	6.43	5.71	83.84	72.9	79.37	62.93	41.47		148.5	74.66	94.64	83.36	82.92	82.56	67.31	72.75	68.43	55.35	64.04		148.5	80.32	45.24	18.73	11.41	78.85	45.3	24.15	68.49	59.43	62.44
149	5.95	6.66	16.42	7.14	6.19	86.31	73.38	80.26	63.76	42.57		149	75.45	95.3	84.16	83.14	82.49	67.43	73.21	68.89	55.72	64.34		149	78.84	44.67	18.63	11.46	81.95	45.43	24.41	68.99	59.36	62.78
149.5	4.76	5.71	18.09	7.38	7.14	85.9	75.17	81.16	65.2	43.4		149.5	74.09	94.35	83.64	83.11	82.73	67.21	72.87	69.18	55.39	64.4		149.5	80.51	45.36	18.59	11.41	82.91	45.47	24.68	69.35	60.21	63.13
150	5.24	5.71	18.09	7.14	7.14	86.59	73.18	79.71	64.72	43.26		150	74.83	94.55	84.5	83.55	82.98	67.23	72.87	69.08	55.76	64.33		150	80.26	45.42	18.67	11.41	84.35	45.93	24.93	69.76	61.3	63.54
150.5	5.47	6.66	18.56	8.57	6.9	86.66	73.52	81.02	65.41	42.85		150.5	74.06	94.61	83.57	83.46	83.18	67.21	72.92	68.79	54.97	64.81		150.5	80.29	45.49	18.65	11.5	84.02	46.04	25.03	69.5	61.51	64.46
151	5.24	5.71	19.28	5.95	5.95	86.45	74.48	81.43	65.68	44.29		151	74.01	94.73	82.68	82.58	82.22	67.42	72.84	68.66	55.13	64.25		151	80.79	45.04	18.71	11.36	87.23	46.34	25.22	70.72	61.99	64.79
151.5	5.47	6.19	18.56	5.95	7.14	87.14	75.79	83.49	67.26	45.05		151.5	74.36	94.61	83.25	83.48	82.65	67	73.05	68.64	55.09	63.75		151.5	78.64	44.83	18.51	11.5	90.23	46.25	25.7	70.31	62.87	64.74
152	7.85	7.14	19.99	7.62	7.85	87	74.07	82.19	67.47	44.36		152	74.29	93.94	82.84	82.04	81.84	66.47	72.22	67.92	55.07	63.75		152	80.55	45.6	18.9	11.45	92.05	46.62	25.64	70.59	62.75	65.14
152.5	6.19	6.66	19.99	7.38	8.09	86.52	75.03	81.5	66.51	42.71		152.5	74.27	95.06	83.31	83.11	82.36	66.59	72.61	67.93	55.01	63.19		152.5	81.18	45.71	18.85	11.46	92.23	46.52	25.96	70.77	63.6	65.86
153	5.24	5.95	19.04	6.43	7.85	87.28	74.69	84.11	67.88	44.57		153	73.95	95.11	82.56	82.86	81.48	66.09	71.62	67.59	54.63	62.91		153	76.93	44.62	18.97	11.38	92.44	46.4	26.01	71.2	63.6	65.58
153.5	6.19	5.95	19.04	7.85	7.14	89.96	76.41	84.87	68.5	45.39		153.5	75.02	94.59	82.86	82.94	82.1	66.91	72.46	68.59	54.62	63.43		153.5	79.08	44.87	18.79	11.38	94.28	46.65	26.25	72.33	64.69	66.72
154	5.47	5.47	20.47	8.57	7.14	88.17	74.55	82.67	69.19	44.22		154	74.49	94.34	83.07	82.72	82.26	66.45	72.43	67.31	54.78	63.4		154	80.66	45.54	18.76	11.37	94.15	46.89	26.42	71.93	64.69	66.65
154.5	4.28	4.28	20.23	8.09	6.19	88.24	77.72	84.53	69.12	44.15		154.5	73.62	94.24	83.9	83.1	82.1	66.52	72.07	68.56	54.85	62.9		154.5	80.94	45.28	18.72	11.35	94.28	47.41	26.69	72.93	65.6	67.21
155	5.47	5.24	21.18	7.14	9.28	89.55	76.48	85.83	70.01	45.74		155	74.17	94.98	83.14	83.44	82.33	66.08	72.53	68.88	55.01	63.49		155	79.15	45.02	18.63	11.5	95.72	47.75	26.74	72.38	66.15	67.91
155.5	5.71	5.47	19.28	7.85	7.14	89.62	77.44	85.49	70.63	45.46		155.5	74.35	94.38	82.55	82.27	82.06	65.78	72.06	67.52	54.52	62.94		155.5	78.8	45.05	18.82	11.54	95.83	47.58	27.05	72.89	66.42	67.93
156	5.71	4.76	20.47	7.85	9.04	89.06	77.85	85.56	70.43	44.84		156	73.79	94.27	82.97	82.32	81.65	66.73	72.57	67.81	54.63	63.27		156	81.06	46.07	18.69	11.45	95.9	47.82	27.06	72.23	67.12	68.15
156.5	5.71	4.76	20.47	6.9	7.85	88.58	76.2	85.42	69.67	45.53		156.5	72.1	92.57	82.21	81.37	81.44	66.46	71.2	67.02	54.53	63.09		156.5	82.96	46.06	18.71	11.43	95.2	47.48	27.31	73.77	67.26	67.92
[truncated: 62 more rows]

## Sheet: Fig 3D
WT									N36									N60
[truncated: 10,280 more rows]

## Sheet: Fig 4B, D, F
4B						4D					4F
[truncated: 37 more rows]

[truncated: 7 more sheets: Fig 5B,D, Fig 5F, Fig 6B, 6E,H,K, Fig 7B,C,D, Fig 8D,E, Fig 9D.E,F]
